# Supplementary material for: Can Acropora tenuis larvae attract native Symbiodiniaceae cells by green fluorescence at the initial establishment of symbiosis?
Source: PLoS One. 2021 Jun 1;16(6):e0252514. doi: 10.1371/journal.pone.0252514 (PMC8168901; doi:10.1371/journal.pone.0252514)
Supplement: S1 Dataset — This data was used in Figs 2 and S1. (XLSX) [file pone.0252514.s008.xlsx]

## Sheet: AJIS2-C2
Band pass filter layout					1st: cell number			average	% to initial	2nd: cell number			average	% to initial	3rd: cell number			average	% to initial
1st	530	550		initial	55	50	48	51	100	54	54	55	54.3333	100	57	58	56	57	100
470	330-385	570		330-385	57	49	56	54	105.882	47	55	53	51.6667	95.092	32	35	35	34	59.6491
400-410	510	490		400-410	45	51	49	48.3333	94.7712	55	63	62	60	110.429	56	47	51	51.3333	90.0585
				470	117	96	102	105	205.882	144	127	134	135	248.466	94	97	85	92	161.404
2nd	470	490		490	120	113	115	116	227.451	126	119	127	124	228.221	100	90	86	92	161.404
330-385	530	400-410		510	68	63	59	63.3333	124.183	67	61	68	65.3333	120.245	65	58	61	61.3333	107.602
570	550	510		530	38	38	37	37.6667	73.8562	30	32	37	33	60.7362	28	34	28	30	52.6316
				550	36	39	32	35.6667	69.9346	36	30	36	34	62.5767	35	33	32	33.3333	58.4795
3rd	400-410	510		570	33	33	30	32	62.7451	31	36	34	33.6667	61.9632	36	34	39	36.3333	63.7427
490	570	550
330-385	470	530

## Sheet: GTP-A6-Sy
Band pass filter layout					1st: cell number			average	% to initial	2nd: cell number			average	% to initial	3rd: cell number			average	% to initial
1st	530	510		initial	44	45	46	45	100	38	45	42	41.6667	100	39	39	40	39.3333	100
400-410	330-385	550		330-385	31	33	39	34.3333	76.2963	25	28	33	28.6667	68.8	39	34	35	36	91.5254
570	490	470		400-410	55	49	48	50.6667	112.593	39	37	34	36.6667	88	37	35	35	35.6667	90.678
				470	73	75	68	72	160	56	60	53	56.3333	135.2	48	54	51	51	129.661
2nd	330-385	490		490	83	74	89	82	182.222	89	79	81	83	199.2	68	66	69	67.6667	172.034
570	510	470		510	56	57	54	55.6667	123.704	40	43	38	40.3333	96.8	55	50	49	51.3333	130.508
550	400-410	530		530	46	42	42	43.3333	96.2963	39	32	29	33.3333	80	39	42	38	39.6667	100.847
				550	33	31	32	32	71.1111	29	25	22	25.3333	60.8	32	33	26	30.3333	77.1186
3rd	400-410	550		570	26	25	25	25.3333	56.2963	32	28	34	31.3333	75.2	35	30	29	31.3333	79.661
470	530	570
510	330-385	490

## Sheet: CS-161
Band pass filter layout					1st: cell number			average	% to initial	2nd: cell number			average	% to initial	3rd: cell number			average	% to initial
1st	570	530		initial	83	90	83	85.3333	100	84	78	75	79	100	70	68	71	69.6667	100
400-410	510	550		330-385	97	89	98	94.6667	110.938	67	78	64	69.6667	88.1857	52	64	52	56	80.3828
490	330-385	470		400-410	86	96	86	89.3333	104.688	64	64	60	62.6667	79.3249	67	57	62	62	88.9952
				470	91	85	88	88	103.125	83	96	74	84.3333	106.751	73	71	64	69.3333	99.5215
2nd	550	330-385		490	87	96	99	94	110.156	80	78	65	74.3333	94.0928	85	72	73	76.6667	110.048
490	530	570		510	83	94	92	89.6667	105.078	67	72	71	70	88.6076	71	63	72	68.6667	98.5646
470	510	400-410		530	77	70	69	72	84.375	69	68	69	68.6667	86.9198	64	71	62	65.6667	94.2584
				550	61	56	59	58.6667	68.75	59	45	53	52.3333	66.2447	56	67	69	64	91.866
3rd	490	470		570	55	51	51	52.3333	61.3281	57	59	52	56	70.8861	53	50	50	51	73.2057
570	330-385	400-410
510	550	530

## Sheet: CCMP1633
Band pass filter layout					1st: cell number			average	% to initial	2nd: cell number			average	% to initial	3rd: cell number			average	% to initial
1st	550	570		initial	119	114	107	113.333	100	105	115	100	106.667	100	119	100	116	111.667	100
400-410	530	470		330-385	114	109	104	109	96.1765	110	115	116	113.667	106.562	118	110	115	114.333	102.388
330-385	510	490		400-410	107	110	102	106.333	93.8235	113	104	106	107.667	100.937	108	96	108	104	93.1343
				470	131	131	120	127.333	112.353	98	101	119	106	99.375	108	96	108	104	93.1343
2nd	330-385	470		490	119	110	115	114.667	101.176	113	107	108	109.333	102.5	100	115	116	110.333	98.806
550	510	490		510	105	103	104	104	91.7647	94	101	93	96	90	104	100	102	102	91.3433
530	400-410	570		530	114	108	104	108.667	95.8824	90	84	86	86.6667	81.25	112	97	99	102.667	91.9403
				550	102	105	90	99	87.3529	87	97	97	93.6667	87.8125	87	89	85	87	77.9104
3rd	510	400-410		570	107	105	99	103.667	91.4706	84	90	78	84	78.75	101	96	106	101	90.4478
470	490	330-385
570	530	550

## Sheet: CCMP2466
Band pass filter layout					1st: cell number			average	% to initial	2nd: cell number			average	% to initial	3rd: cell number			average	% to initial
1st	570	550		initial	38	39	34	37	100	40	44	40	41.3333	100	40	45	41	42	100
510	530	470		330-385	31	30	34	31.6667	85.5856	37	33	35	35	84.6774	46	40	49	45	107.143
330-385	490	400-410		400-410	34	42	39	38.3333	103.604	31	31	27	29.6667	71.7742	40	45	43	42.6667	101.587
				470	35	36	34	35	94.5946	38	42	39	39.6667	95.9677	49	42	38	43	102.381
2nd	330-385	470		490	38	39	41	39.3333	106.306	39	35	40	38	91.9355	43	39	40	40.6667	96.8254
400-410	550	490		510	41	41	40	40.6667	109.91	38	37	35	36.6667	88.7097	37	43	39	39.6667	94.4444
530	510	570		530	33	38	21	30.6667	82.8829	35	35	31	33.6667	81.4516	45	52	49	48.6667	115.873
				550	36	30	33	33	89.1892	29	30	28	29	70.1613	39	36	34	36.3333	86.5079
3rd	400-410	530		570	30	30	31	30.3333	81.982	34	29	27	30	72.5806	38	33	35	35.3333	84.127
330-385	470	550
570	510	490

## Sheet: CCMP2556
Band pass filter layout					1st: cell number			average	% to initial	2nd: cell number			average	% to initial	3rd: cell number			average	% to initial
1st	470	490		initial	11	13	14	12.6667	100	17	21	18	18.6667	100	13	15	12	13.3333	100
330-385	510	400-410		330-385	8	5	6	6.33333	50	13	12	12	12.3333	66.0714	13	13	15	13.6667	102.5
570	550	530		400-410	12	13	15	13.3333	105.263	14	13	12	13	69.6429	12	14	14	13.3333	100
				470	19	23	20	20.6667	163.158	18	15	15	16	85.7143	17	18	22	19	142.5
2nd	530	550		490	8	12	11	10.3333	81.5789	14	14	15	14.3333	76.7857	20	18	21	19.6667	147.5
510	490	330-385		510	21	18	20	19.6667	155.263	15	18	15	16	85.7143	12	15	11	12.6667	95
470	570	400-410		530	9	8	10	9	71.0526	7	7	9	7.66667	41.0714	12	10	13	11.6667	87.5
				550	11	9	10	10	78.9474	6	8	10	8	42.8571	14	14	13	13.6667	102.5
3rd	330-385	510		570	10	14	14	12.6667	100	15	12	17	14.6667	78.5714	10	11	9	10	75
470	550	490
400-410	530	570

## Sheet: MJa-B6-Sy
Band pass filter layout					1st: cell number			average	% to initial	2nd: cell number			average	% to initial	3rd: cell number			average	% to initial
1st	330-385	550		initial	86	84	82	84	100	72	77	74	74.3333	100	74	73	74	73.6667	100
470	400-410	570		330-385	52	56	56	54.6667	65.0794	44	54	44	47.3333	63.6771	58	56	53	55.6667	75.5656
490	510	530		400-410	59	61	53	57.6667	68.6508	52	57	65	58	78.0269	49	44	49	47.3333	64.2534
				470	62	64	64	63.3333	75.3968	58	61	58	59	79.3722	58	63	65	62	84.1629
2nd	470	400-410		490	63	60	60	61	72.619	54	48	56	52.6667	70.852	51	56	47	51.3333	69.6833
530	510	490		510	49	59	57	55	65.4762	62	62	53	59	79.3722	45	56	50	50.3333	68.3258
550	330-385	570		530	55	54	50	53	63.0952	52	54	54	53.3333	71.7489	37	33	37	35.6667	48.4163
				550	47	47	56	50	59.5238	59	63	59	60.3333	81.1659	58	57	52	55.6667	75.5656
3rd	490	530		570	56	52	54	54	64.2857	62	58	56	58.6667	78.9238	60	64	56	60	81.448
550	570	330-385
510	400-410	470

## Sheet: CS-156
Band pass filter layout					1st: cell number			average	% to initial	2nd: cell number			average	% to initial	3rd: cell number			average	% to initial
1st	490	470		initial	28	28	29	28.3333	100	22	27	23	24	100	18	20	15	17.6667	100
400-410	550	570		330-385	21	20	17	19.3333	68.2353	35	34	26	31.6667	131.944	24	18	24	22	124.528
530	330-385	510		400-410	40	45	53	46	162.353	18	18	18	18	75	17	20	19	18.6667	105.66
				470	14	12	12	12.6667	44.7059	17	10	14	13.6667	56.9444	30	32	30	30.6667	173.585
2nd	570	530		490	25	27	23	25	88.2353	17	17	12	15.3333	63.8889	9	9	13	10.3333	58.4906
510	490	550		510	14	15	17	15.3333	54.1176	16	10	15	13.6667	56.9444	11	8	10	9.66667	54.717
330-385	470	400-410		530	13	16	13	14	49.4118	17	16	19	17.3333	72.2222	29	29	33	30.3333	171.698
				550	7	8	7	7.33333	25.8824	11	15	12	12.6667	52.7778	10	14	13	12.3333	69.8113
3rd	400-410	330-385		570	14	10	10	11.3333	40	7	10	7	8	33.3333	13	15	17	15	84.9057
470	490	530
510	570	550
