# Supplementary material for: Can Acropora tenuis larvae attract native Symbiodiniaceae cells by green fluorescence at the initial establishment of symbiosis?
Source: PLoS One. 2021 Jun 1;16(6):e0252514. doi: 10.1371/journal.pone.0252514 (PMC8168901; doi:10.1371/journal.pone.0252514)
Supplement: S2 Dataset — These data were used for Fig 4, and S3 and S5 Appendices. (XLSX) [file pone.0252514.s009.xlsx]

## Sheet: 1dayold
wavelength	larva_1	larva_2	larva_3	background	Ref.Green	RefAVE(502-512)	AVE(502-512)	correction factor	larva_1	larva_2	larva_3	background
196.11	-242.9	-174.585	-98.6783	-880.514	-781.836	8427.29	437.945	0.0519675	-12.6229	-8.85382	-4.70014	-11.7884
196.875	-733.746	476.557	-408.477	726.181	310.14		427.378	0.0507136	-38.1309	24.1679	-19.4561	9.72222
197.641	-781.512	-752.021	538.211	-258.046	117.964		401.4	0.047631	-40.6132	-38.1377	25.6355	-3.45476
198.407	-532.672	284.092	340.91	-539.774	-177.557		112.826	0.0133881	-27.6816	14.4073	16.2379	-7.22658
199.172	-217.866	-830.616	-81.6999	13.6167	-1116.57		↑	↑	-11.322	-42.1235	-3.89144	0.182302
199.938	294.36	-399.021	-163.533	791.5	-13.0827		larva_1	AVE/Ref.AVE	15.2971	-20.2358	-7.78924	10.5967
200.703	62.6334	-62.6334	663.914	-62.6334	-388.327		larva_2	→	3.2549	-3.17636	31.6228	-0.838544
201.469	-59.8981	-95.837	239.592	179.694	5.98981		larva_3	after correction	-3.11276	-4.86024	11.412	2.40577
202.234	-218.2	132.068	45.9368	11.4842	-132.068		background		-11.3393	6.69766	2.18801	0.153752
203	-148.657	-192.703	-181.691	-605.638	93.5986				-7.72532	-9.77267	-8.65414	-8.10837
203.765	474.35	374.21	790.584	221.363	484.891				24.6508	18.9775	37.6562	2.96364
204.53	-1195.3	-509.387	312.693	-453.91	-368.171				-62.1165	-25.8329	14.8939	-6.07701
205.296	376.324	332.902	405.272	627.207	-178.513				19.5566	16.8827	19.3035	8.39713
206.061	-387.371	507.272	-73.785	401.206	184.462				-20.1307	25.7256	-3.51445	5.3714
206.826	242.585	92.6234	943.876	718.934	339.619				12.6065	4.69726	44.9577	9.62519
207.591	-1110.81	-612.425	-713.791	-544.847	-1191.06				-57.7261	-31.0583	-33.9986	-7.29449
208.356	-473.86	328.057	-473.86	283.506	-72.9016				-24.6253	16.637	-22.5704	3.79562
209.122	-311.184	-186.71	-77.7959	-291.735	-62.2367				-16.1714	-9.46875	-3.70549	-3.90579
209.887	348.032	172.145	164.66	82.3301	303.125				18.0864	8.73009	7.84293	1.10225
210.652	367.697	162.219	465.029	382.117	537.126				19.1083	8.22673	22.1498	5.11583
211.417	-59.1261	27.824	-212.158	-132.164	139.12				-3.07264	1.41106	-10.1053	-1.76943
212.181	-272.003	-258.571	77.2355	94.0258	63.8032				-14.1353	-13.1131	3.6788	1.25883
212.946	-16.2177	-97.3061	353.546	-227.048	-116.767				-0.842793	-4.93474	16.8397	-3.03975
213.711	-12.5338	488.82	357.214	18.8008	269.477				-0.651352	24.7898	17.0145	0.251707
214.476	-245.473	-166.679	6.06107	12.1221	196.985				-12.7566	-8.45292	0.288695	0.162293
215.241	-255.357	-372.763	-305.255	-114.47	-381.568				-13.2703	-18.9041	-14.5396	-1.53255
216.005	495.372	22.7757	85.4089	5.69393	404.269				25.7432	1.15504	4.06811	0.0762311
216.77	237.753	13.8228	-16.5874	-464.447	-610.969				12.3554	0.701005	-0.790073	-6.21808
217.535	-8.05417	166.453	268.472	-147.66	110.074				-0.418555	8.44142	12.7876	-1.97689
218.299	-174.658	-7.82052	80.812	62.5642	-54.7436				-9.07656	-0.396607	3.84915	0.837618
219.064	98.611	725.676	321.118	627.065	432.371				5.12457	36.8017	15.2952	8.39524
219.828	90.6851	12.2547	-51.4699	-85.7832	-193.625				4.71268	0.621482	-2.45156	-1.14848
220.593	-349.418	-16.639	95.0798	-47.5399	-95.0798				-18.1584	-0.843822	4.52874	-0.636471
221.357	180.041	50.7807	-46.1643	73.8629	156.959				9.35627	2.57527	-2.19885	0.988887
222.122	403.51	508.871	114.328	286.94	390.06				20.9694	25.8067	5.44554	3.8416
222.886	113.291	37.0373	148.149	215.688	150.328				5.88743	1.8783	7.05649	2.88766
223.65	288.063	93.1969	235.11	101.669	93.1969				14.9699	4.72635	11.1985	1.36116
224.415	-205.776	-137.87	78.1948	176.967	125.523				-10.6937	-6.99187	3.72449	2.36926
225.179	1.99847	47.9633	-67.948	151.884	-183.859				0.103856	2.43239	-3.23643	2.03344
225.943	-133.931	-207.691	-372.679	-21.3514	-291.155				-6.96008	-10.5327	-17.751	-0.285855
226.707	160.215	184.719	130.057	139.481	386.401				8.32598	9.36774	6.19474	1.8674
227.471	7.32807	5.49605	-58.6246	-241.826	-267.475				0.380822	0.278725	-2.79234	-3.23761
228.235	-256.723	44.57	-172.932	-119.448	-172.932				-13.3413	2.26031	-8.2369	-1.59918
228.999	15.6182	-288.07	-161.388	-291.54	8.6768				0.811641	-14.6091	-7.68709	-3.90319
229.763	194.426	27.0505	184.282	-13.5253	138.634				10.1038	1.37183	8.77751	-0.181078
230.527	85.8046	240.913	108.906	-4.95026	214.511				4.45905	12.2176	5.18729	-0.0662748
231.291	-70.8882	-70.8882	-104.721	173.998	198.165				-3.68388	-3.595	-4.98797	2.32951
232.055	37.7879	190.514	192.089	37.7879	89.7463				1.96374	9.66166	9.14936	0.50591
232.819	143.331	226.555	436.157	235.802	282.038				7.44855	11.4894	20.7746	3.15696
233.582	-219.09	-253.842	-231.178	-72.5264	-123.899				-11.3856	-12.8733	-11.0112	-0.970993
234.346	-90.4939	-158.735	267.031	37.0877	134.999				-4.70274	-8.05004	12.719	0.496535
235.11	52.5272	183.845	-32.0999	-5.83635	242.209				2.72971	9.32345	-1.52895	-0.0781379
235.874	-272.914	84.7468	-61.7646	-114.911	91.9288				-14.1826	4.29782	-2.94191	-1.53844
236.637	59.4831	35.4066	96.306	-24.0765	144.459				3.09119	1.7956	4.58715	-0.32234
237.401	-104.911	25.1786	69.9404	134.286	90.9226				-5.45195	1.2769	3.33133	1.79784
238.164	26.2676	0	107.835	53.9177	-91.2454				1.36506	0	5.13631	0.721858
238.928	101.26	95.7863	235.361	-15.0521	120.417				5.26222	4.85767	11.2105	-0.20152
239.691	-17.6359	-51.551	-17.6359	185.855	36.6283				-0.916492	-2.61434	-0.840013	2.48825
240.455	-375.452	-273.179	-203.202	-297.401	-331.044				-19.5113	-13.8539	-9.67869	-3.98165
241.218	287.07	85.4534	-21.3633	100.141	-96.135				14.9183	4.33365	-1.01756	1.3407
241.981	21.2178	151.177	249.309	30.5006	-27.8484				1.10264	7.66673	11.8748	0.408347
242.744	-230.689	-25.0462	-168.732	13.1822	11.864				-11.9883	-1.27018	-8.03687	0.176485
243.508	199.37	-144.281	175.76	38.0376	51.154				10.3607	-7.31699	8.37162	0.509253
244.271	116.278	49.6468	114.972	185.522	47.0338				6.04268	2.51777	5.4762	2.4838
245.034	168.033	276.147	155.007	93.7856	238.372				8.73223	14.0044	7.38312	1.25562
245.797	27.2854	62.3666	123.434	124.733	27.2854				1.41795	3.16284	5.87928	1.66995
246.56	-57.035	-176.29	117.959	-127.032	-303.322				-2.96396	-8.9403	5.61848	-1.70073
247.323	-24.5763	128.055	152.631	68.5548	84.0767				-1.27717	6.49414	7.26998	0.917822
248.086	34.8609	-24.5318	-102.001	-160.102	180.76				1.81164	-1.24409	-4.85838	-2.14347
248.849	-256.638	-112.199	-211.501	-305.645	-119.937				-13.3369	-5.69	-10.074	-4.09201
249.612	-27.0758	-117.329	-91.5421	1.28933	-184.374				-1.40706	-5.95016	-4.36024	0.0172617
250.375	38.7066	-259.334	-171.599	-2.58044	33.5457				2.01149	-13.1518	-8.17344	-0.0345473
251.138	-15.5011	-71.0466	-74.9218	-78.7971	-7.75054				-0.805552	-3.60303	-3.5686	-1.05495
251.901	12.9415	-45.2954	133.298	-10.3532	-49.1779				0.67254	-2.29709	6.34911	-0.138611
252.663	85.5938	-23.3438	-145.25	-62.25	-70.0312				4.44809	-1.18385	-6.9184	-0.833412
253.426	61.1122	40.308	141.728	-7.80155	135.227				3.17585	2.04417	6.75065	-0.104448
254.189	-97.8243	-75.6508	59.9989	-33.9124	-19.5649				-5.08369	-3.83652	2.8578	-0.454024
254.951	-127.014	-78.5654	-69.3995	-22.2602	-58.9241				-6.60061	-3.98434	-3.30556	-0.298023
255.714	48.6731	34.2027	-201.27	81.5603	-121.025				2.52942	1.73454	-9.58667	1.09194
256.477	238.134	133.62	1.32297	169.34	156.11				12.3753	6.77635	0.0630143	2.26715
257.239	239.621	38.6056	230.302	35.9432	244.946				12.4525	1.95783	10.9695	0.481212
258.001	-150.149	-163.555	-9.38432	-183.665	-96.5244				-7.80288	-8.29448	-0.446984	-2.45893
258.764	-233.764	4.05371	-106.748	-95.9379	8.10743				-12.1481	0.205578	-5.0845	-1.28443
259.526	119.898	-14.9872	166.222	-40.8743	115.81				6.23079	-0.760057	7.91732	-0.547231
260.289	-93.427	-23.3568	-16.4871	-5.49571	114.036				-4.85517	-1.18451	-0.785297	-0.0735773
261.051	16.6351	246.754	167.737	-18.0214	191.304				0.864485	12.5138	7.98948	-0.241272
261.813	109.133	202.875	151.107	165.098	272.832				5.67135	10.2885	7.19736	2.21036
262.575	29.6608	22.5987	1.41242	96.0446	168.078				1.5414	1.14606	0.0672749	1.28586
263.338	-98.4362	-54.2112	-198.299	-19.9726	-24.2524				-5.11548	-2.74925	-9.44517	-0.267395
264.1	122.574	-46.1456	-213.424	-2.8841	126.9				6.36988	-2.34021	-10.1656	-0.0386128
264.862	-237.707	-107.916	-88.9577	49.583	91.8743				-12.353	-5.47281	-4.23714	0.663824
265.624	-30.9686	-187.286	51.6143	-29.4939	120.925				-1.60936	-9.49796	2.45844	-0.394869
266.386	-110.334	-342.929	-386.168	-223.649	-263.906				-5.73377	-17.3912	-18.3935	-2.99425
267.148	-1.50751	-49.7477	3.01501	185.423	-48.2402				-0.0783413	-2.52289	0.143608	2.48247
267.91	-166.034	-3.0465	-257.429	-141.662	45.6974				-8.62838	-0.154499	-12.2616	-1.89659
268.672	-282.962	-226.062	6.15135	-63.0513	-103.035				-14.7048	-11.4644	0.292995	-0.84414
269.433	15.5163	220.332	200.161	12.4131	83.7882				0.806345	11.1738	9.53384	0.166188
270.195	-56.3342	212.818	0	-6.25936	112.668				-2.92755	10.7928	0	-0.0838012
270.957	-431.783	-293.108	-149.706	-332.505	-285.229				-22.4387	-14.8646	-7.13064	-4.45162
271.719	-190.318	-248.999	-30.1336	-126.878	-247.413				-9.89033	-12.6276	-1.43529	-1.69867
272.48	-200.98	-224.906	-78.1588	116.441	106.87				-10.4444	-11.4058	-3.72278	1.55892
273.242	-250.059	-282.117	-214.794	-301.353	89.7646				-12.9949	-14.3072	-10.2308	-4.03455
274.004	98.1474	204.34	188.25	139.981	102.974				5.10048	10.3628	8.96652	1.87408
274.765	-161.468	238.973	176	-74.2754	203.45				-8.39111	12.1192	8.38307	-0.99441
275.527	90.6438	-25.8982	-93.8811	-132.728	42.0846				4.71053	-1.31339	-4.47165	-1.77699
276.288	-95.6493	-296.675	118.346	98.8917	-58.3623				-4.97066	-15.0455	5.63692	1.32398
277.05	-189.758	-152.455	79.4712	126.505	-11.353				-9.86124	-7.73154	3.78529	1.69367
277.811	-141.089	110.277	178.389	-296.774	-132.981				-7.33206	5.59253	8.49683	-3.97326
278.572	263.99	184.631	160.337	11.337	102.033				13.7189	9.3633	7.63702	0.151781
279.334	105.102	-12.9356	139.058	-42.0407	17.7865				5.46188	-0.656011	6.62345	-0.562847
280.095	50.0153	11.2938	146.819	-98.4173	158.113				2.59917	0.572749	6.99314	-1.31762
280.856	239.909	152.962	162.623	-162.623	223.808				12.4675	7.75726	7.74588	-2.17722
281.617	-146.144	27.3016	-40.1495	-112.419	-27.3016				-7.59474	1.38456	-1.91236	-1.50508
282.379	115.386	89.7449	354.172	40.0647	304.492				5.99634	4.55129	16.8695	0.536392
283.14	159.817	9.58903	118.265	-116.666	-86.3012				8.3053	0.486294	5.63306	-1.56195
283.901	-132.256	-55.7707	-210.335	-121.102	-1.59345				-6.87303	-2.82834	-10.0185	-1.62133
284.662	-66.6682	-198.417	-12.6987	-14.2861	-93.653				-3.46458	-10.0625	-0.604852	-0.191264
285.423	6.3232	56.9088	-39.52	-80.6208	-41.1008				0.328601	2.88605	-1.88238	-1.07936
286.184	250.03	48.748	254.748	72.3357	36.1679				12.9934	2.47219	12.1339	0.968441
286.945	-217.379	-123.547	17.2027	-90.705	18.7666				-11.2967	-6.26549	0.81938	-1.21437
287.706	136.808	290.718	233.196	222.314	273.617				7.1096	14.7434	11.1074	2.97637
288.466	18.5469	162.285	120.555	9.27343	168.467				0.963834	8.23006	5.74213	0.124154
289.227	-24.5768	78.3387	184.326	245.768	228.872				-1.2772	3.97284	8.77963	3.29038
289.988	261.028	305.296	-19.8442	96.1682	93.1152				13.565	15.4827	-0.945199	1.28751
290.749	-25.7817	-51.5634	16.6823	-160.757	71.2789				-1.33981	-2.61497	0.794593	-2.15223
291.509	-15.061	149.104	30.1221	97.8968	112.958				-0.782685	7.56162	1.43474	1.31066
292.27	-70.2988	-163.033	71.7945	-158.546	-19.4443				-3.65325	-8.26801	3.41964	-2.12264
293.03	13.3673	-28.2198	77.2331	311.903	166.348				0.694663	-1.43113	3.67868	4.1758
293.791	66.3749	0	-35.4	57.5249	50.1499				3.44934	0	-1.68613	0.770152
294.551	-1.46477	19.042	-74.7032	-250.475	111.322				-0.0761204	0.965688	-3.55819	-3.3534
295.312	-130.938	10.1841	189.133	174.584	176.039				-6.80454	0.516472	9.00859	2.33736
296.072	-57.7974	-135.824	-52.0177	37.5683	-96.8106				-3.00359	-6.88812	-2.47765	0.50297
296.833	68.8939	-259.787	-142.094	-219.599	88.988				3.58025	-13.1748	-6.76806	-2.94003
297.593	-132.627	-229.602	-158.297	-155.445	-74.157				-6.8923	-11.6439	-7.53983	-2.08111
298.353	29.7635	229.604	209.762	243.777	113.385				1.54674	11.6441	9.99117	3.26373
299.114	100.06	49.3255	217.032	28.186	-91.6044				5.19988	2.50147	10.3374	0.377358
299.874	250.841	256.446	288.677	281.671	23.8229				13.0356	13.0053	13.75	3.77105
300.634	-262.078	-161.707	-55.7612	-179.83	-83.6418				-13.6195	-8.20077	-2.65596	-2.40759
301.394	4.16279	216.465	-11.1008	217.852	70.7673				0.21633	10.9777	-0.52874	2.91664
302.154	308.225	254.32	241.881	366.276	351.072				16.0177	12.8975	11.521	4.90376
302.914	1.37734	-71.6216	-150.13	174.922	108.81				0.0715769	-3.63219	-7.15083	2.34188
303.674	-223.777	79.626	-157.879	-23.3387	82.3717				-11.6291	4.03812	-7.51993	-0.312461
304.434	254.567	179.292	57.4828	150.55	270.991				13.2292	9.09253	2.73796	2.01559
305.194	106.346	12.2706	-17.7243	17.7243	294.495				5.52651	0.622288	-0.844223	0.237295
305.954	54.3222	181.98	296.056	82.8414	177.905				2.82299	9.22884	14.1014	1.10909
306.714	35.162	136.591	-74.3811	96.0193	14.8762				1.82728	6.92701	-3.54284	1.28552
307.474	33.6975	-2.6958	-1.3479	-177.923	57.9598				1.75118	-0.136714	-0.0642019	-2.38206
308.233	108.85	77.9421	130.352	13.4383	92.7243				5.65668	3.95273	6.20877	0.179914
308.993	-120.709	-38.8952	1.34122	48.2837	33.5304				-6.27296	-1.97252	0.0638833	0.64643
309.753	80.3181	-188.748	82.9954	156.62	-28.1113				4.17393	-9.57207	3.95315	2.09685
310.512	-65.5059	17.3791	6.68428	2.67371	-50.8005				-3.40418	0.881358	0.318379	0.035796
311.272	-66.7306	32.0307	-14.6807	-56.0537	76.0729				-3.46782	1.62439	-0.699257	-0.750455
312.032	131.923	-29.3163	-75.9559	-43.9745	7.99536				6.85573	-1.48674	-3.61785	-0.588737
312.791	89.13	82.4785	62.5241	288.675	373.814				4.63187	4.18278	2.97808	3.86482
313.551	2.65687	-69.0786	-1.32844	34.5393	47.8237				0.138071	-3.50323	-0.0632746	0.462417
314.31	-58.3333	15.9091	-82.1969	-106.061	-50.3788				-3.03144	0.806807	-3.91512	-1.41995
315.069	-96.5749	-74.0849	-50.2719	-10.5836	18.5212				-5.01876	-3.75711	-2.3945	-0.141694
315.829	51.4893	-162.389	-80.5346	-72.6131	-85.8155				2.67577	-8.23535	-3.83594	-0.972155
316.588	-184.493	64.5725	-84.3396	13.1781	-2.63561				-9.58764	3.27471	-4.01718	0.17643
317.347	88.1187	36.8257	298.551	101.271	203.857				4.57931	1.86756	14.2203	1.35583
318.107	-145.83	24.9619	56.4927	-51.2375	-70.9443				-7.57842	1.26591	2.6908	-0.685975
318.866	-200.775	81.3596	185.028	-44.6166	-81.3596				-10.4338	4.12604	8.81304	-0.597333
319.625	-106.127	-22.2735	-174.258	237.147	19.6531				-5.51514	-1.12957	-8.30005	3.17496
320.384	-20.9169	3.92192	-112.428	-100.663	162.106				-1.087	0.198895	-5.35507	-1.34768
321.143	-53.4889	-11.7415	176.122	-7.82764	155.248				-2.77968	-0.595452	8.38886	-0.104798
321.902	154.854	-37.7375	-15.6155	33.8336	-58.5581				8.04736	-1.9138	-0.743781	0.452969
322.661	146.677	41.5368	38.9407	38.9407	114.226				7.62242	2.10648	1.85478	0.521344
323.42	176.104	45.3209	16.8335	93.2316	152.796				9.1517	2.29839	0.801795	1.2482
324.179	-10.3414	125.389	-1.29267	98.2429	105.999				-0.537415	6.35893	-0.0615711	1.31529
324.938	318.7	130.319	157.415	-9.03199	45.1599				16.5621	6.60893	7.49781	-0.120922
325.697	-2.57692	28.3462	94.0577	121.115	182.962				-0.133916	1.43754	4.48006	1.62151
326.455	41.2311	228.059	117.251	363.349	73.4428				2.14268	11.5657	5.58477	4.86457
327.214	-2.5785	7.73551	7.73551	-34.8098	-23.2065				-0.133998	0.392295	0.36845	-0.466038
327.973	56.7516	-52.8821	-49.0127	-63.2006	221.847				2.94924	-2.68184	-2.33452	-0.846138
328.731	151.056	96.8311	49.0611	139.437	100.704				7.85003	4.91065	2.33683	1.8668
329.49	253.134	122.692	206.64	77.4899	123.984				13.1547	6.22218	9.84245	1.03745
330.249	29.6607	-6.44799	38.6879	-196.019	77.3758				1.54139	-0.327001	1.84274	-2.62433
331.007	175.042	127.42	9.0095	72.076	55.3441				9.09648	6.46193	0.429131	0.964963
331.766	37.2555	-42.3942	253.081	16.7007	210.686				1.93608	-2.14996	12.0545	0.223592
332.524	26.9083	193.484	-17.9389	162.731	38.4404				1.39836	9.81225	-0.854446	2.17867
333.283	95.8871	70.3172	262.091	208.395	86.9377				4.98302	3.56604	12.4837	2.79002
334.041	-134.037	-142.972	-54.8912	-91.9109	-241.266				-6.96555	-7.25065	-2.61452	-1.23052
334.799	110.852	-61.1598	161.819	137.609	280.316				5.76071	-3.10163	7.70757	1.84234
335.558	124.571	96.6062	26.6938	92.7928	128.385				6.47365	4.89925	1.27145	1.24232
336.316	-79.8977	105.262	-50.7287	30.4372	-34.2419				-4.15209	5.33822	-2.41626	0.407498
337.074	298.5	169.487	173.282	56.9173	193.519				15.5123	8.5953	8.25357	0.762017
337.832	195.472	-49.1832	13.8722	215.649	132.416				10.1582	-2.49426	0.660745	2.88714
338.59	-89.2623	-17.601	-37.7165	1.25721	-77.9473				-4.63874	-0.892611	-1.79647	0.0168318
339.348	-42.5889	-38.8311	-101.462	-96.4514	0				-2.21324	-1.96926	-4.83272	-1.2913
340.106	-6.23762	39.9208	-28.6931	126	424.158				-0.324154	2.02453	-1.36668	1.6869
340.864	-69.5655	219.877	54.6586	2.48448	39.7517				-3.61515	11.1507	2.60344	0.0332626
341.622	-1.23676	-23.4985	111.309	-40.8132	38.3397				-0.0642715	-1.19169	5.30174	-0.546413
342.38	202.095	131.854	-144.177	-13.5551	136.784				10.5024	6.68682	-6.8673	-0.181478
343.138	-68.8038	27.0301	30.716	142.522	133.922				-3.57556	1.37079	1.46303	1.90811
343.896	-64.9661	232.897	116.449	60.063	122.578				-3.37613	11.8111	5.54656	0.804132
344.654	-70.9899	150.548	-17.1355	-156.667	3.67189				-3.68917	7.63481	-0.81618	-2.09749
345.412	-45.2454	81.9308	45.2454	-6.11424	143.073				-2.35129	4.15501	2.15508	-0.0818583
346.169	50.1003	52.5442	-102.644	-157.633	41.5466				2.60359	2.66471	-4.88905	-2.11041
346.927	-57.4702	-235.995	-68.4751	-172.411	-140.619				-2.98658	-11.9681	-3.26154	-2.30826
347.685	131.014	-45.3038	142.033	-25.7129	26.9374				6.80845	-2.29752	6.76519	-0.344249
348.442	-15.945	192.567	112.842	7.35925	195.02				-0.828624	9.76576	5.37476	0.0985266
349.2	-169.769	137.783	-162.388	45.5177	114.409				-8.82246	6.98749	-7.73468	0.609398
349.957	159.224	308.574	159.224	-33.326	138.241				8.27448	15.6489	7.584	-0.446173
350.715	-7.42658	50.7483	158.434	34.6574	43.3217				-0.385941	2.57363	7.54635	0.463998
351.472	-26.0725	129.121	-188.715	-108.015	-1.24155				-1.35492	6.54819	-8.98868	-1.44611
352.23	-63.5086	-69.7349	-134.489	-109.583	-47.3201				-3.30038	-3.53651	-6.40583	-1.46712
352.987	11.2309	62.3939	-13.7267	24.9576	123.54				0.583642	3.16422	-0.653814	0.334136
353.744	110.027	-6.25151	70.0169	45.0109	143.785				5.71781	-0.317037	3.33497	0.602612
354.501	137.853	278.212	270.693	95.2438	184.222				7.16387	14.1091	12.8934	1.27514
355.259	54.0135	-131.893	-36.4277	-221.078	-7.53676				2.80695	-6.68879	-1.73509	-2.95983
356.016	-147.329	55.4059	-146.07	-31.4807	1.25923				-7.65634	2.80984	-6.95746	-0.421467
356.773	-1.26214	-35.3398	-25.2427	-176.699	-195.631				-0.0655901	-1.79221	-1.20234	-2.36567
357.53	-77.1177	-5.0569	16.4349	61.947	-243.995				-4.00761	-0.256453	0.782811	0.829355
358.287	-36.6933	96.1618	208.772	-39.2239	30.3669				-1.90686	4.87671	9.94403	-0.525135
359.044	-164.385	89.7797	58.1671	88.5152	-94.8377				-8.5427	4.55305	2.77056	1.18505
359.801	-203.101	-146.333	-180.394	-155.164	-206.885				-10.5546	-7.4211	-8.59233	-2.07736
360.558	13.8257	121.917	54.0459	149.569	-85.4679				0.718487	6.18287	2.57426	2.00245
361.315	110.099	-105.095	-135.122	213.943	41.2873				5.72159	-5.32974	-6.43599	2.8643
362.072	39.7655	75.803	-104.384	0	127.995				2.06651	3.84424	-4.97193	0
362.829	107.182	20.9436	227.915	230.379	48.047				5.56997	1.06212	10.8558	3.08435
363.585	120.738	60.9789	81.7118	30.4895	82.9314				6.27447	3.09246	3.89201	0.408197
364.342	-59.0088	52.9875	-73.4599	-81.8897	-213.154				-3.06654	2.68719	-3.49897	-1.09635
365.099	96.3037	64.2024	-11.8893	160.506	261.565				5.00466	3.25594	-0.566301	2.14888
365.856	137.452	65.7888	-48.1668	238.484	-28.1952				7.14302	3.33639	-2.29423	3.19286
366.612	281.739	275.918	102.45	133.884	182.781				14.6413	13.9928	4.87981	1.79246
367.369	1.15885	-155.285	3.47654	130.95	8.11192				0.0602223	-7.87508	0.165591	1.75317
368.125	166.495	73.9977	-73.9977	62.4356	-93.6533				8.65232	3.75269	-3.52458	0.835896
368.882	-58.9468	-218.45	-28.8955	-171.061	-123.673				-3.06332	-11.0784	-1.37632	-2.29019
369.638	38.21	13.8945	-15.0524	10.4209	-129.682				1.98568	0.704643	-0.716961	0.139517
370.395	-246.554	-163.212	-152.794	-149.321	-118.068				-12.8128	-8.27706	-7.27773	-1.99914
371.151	91.1117	168.384	166.077	73.812	98.0316				4.73485	8.53935	7.91041	0.988206
371.907	210.238	18.3814	14.9349	16.0838	20.6791				10.9255	0.932189	0.711364	0.215332
372.664	95.9104	-10.2761	179.261	50.2388	58.2313				4.98422	-0.521139	8.53837	0.672604
373.42	60.052	254.938	131.435	193.753	117.838				3.12075	12.9288	6.26036	2.59399
374.176	-11.2574	-13.5089	57.4128	1.12574	-60.7901				-0.58502	-0.685085	2.73463	0.0150716
374.932	-133.268	-38.0764	-236.298	-152.306	-154.546				-6.92558	-1.93099	-11.2551	-2.03909
375.688	30.0331	87.8745	226.917	157.952	37.8194				1.56074	4.45644	10.8083	2.11468
376.444	-78.2896	-44.1068	-31.9774	8.82136	-24.2587				-4.06851	-2.23682	-1.52312	0.118102
377.2	-12.0331	-111.58	-44.8508	-143.304	-88.6077				-0.625332	-5.65863	-2.13629	-1.91857
377.956	-134.411	-227.631	-123.571	-278.577	-203.784				-6.98499	-11.544	-5.88581	-3.72963
378.712	-90.3055	-3.2252	-87.0803	-122.558	-35.4772				-4.69295	-0.163561	-4.14772	-1.64082
379.468	-78.2355	-37.5102	-87.881	-143.61	-91.0961				-4.0657	-1.90228	-4.18585	-1.92268
380.224	-153.174	2.14229	-146.747	-92.1184	-76.0512				-7.96005	0.108643	-6.98969	-1.23329
380.98	-78.0894	17.1155	-28.8824	110.181	45.9979				-4.05811	0.867988	-1.3757	1.47512
381.736	-56.7319	87.7739	119.886	-7.4929	56.7319				-2.94822	4.45133	5.7103	-0.100316
382.492	-26.7518	51.3635	84.5357	-1.07007	232.206				-1.39022	2.60483	4.02652	-0.0143263
383.247	-19.1908	6.39692	45.8446	72.4985	88.4908				-0.997297	0.324411	2.18362	0.97062
384.003	207.282	12.7558	95.6686	7.4409	38.2675				10.7719	0.646894	4.55679	0.0996198
384.759	219.014	56.076	114.268	60.3082	-56.076				11.3816	2.84382	5.4427	0.807414
385.514	18.9407	-71.5537	-90.4944	-73.6583	-69.4492				0.984301	-3.62875	-4.31034	-0.986147
386.27	-33.378	57.3685	-10.4306	-4.17226	-78.2298				-1.73457	2.90936	-0.496821	-0.0558588
387.025	-100.168	-70.2212	-40.2739	-26.8493	-130.116				-5.2055	-3.56117	-1.91828	-0.359462
387.781	134.533	183.454	135.552	193.646	89.6887				6.99135	9.30363	6.45648	2.59256
388.536	23.0969	54.2274	140.59	30.1264	5.02106				1.20029	2.75007	6.69642	0.403336
389.291	-68.1071	98.7059	-20.7282	-89.8224	78.9647				-3.53935	5.00573	-0.987306	-1.20255
390.047	-30.1352	-36.9399	25.2747	-15.5536	108.875				-1.56605	-1.87335	1.20386	-0.208234
390.802	119.826	110.24	152.419	106.405	26.841				6.22706	5.59066	7.25985	1.42457
391.557	-52.0504	145.741	89.9052	129.653	134.385				-2.70493	7.39105	4.28227	1.73581
392.313	-27.173	118.999	-80.5821	-83.3931	-10.307				-1.41211	6.03488	-3.8382	-1.11648
393.068	-16.714	-217.283	-126.284	-219.14	-93.7844				-0.868587	-11.0192	-6.01502	-2.93387
393.823	-82.877	-91.1647	-95.769	-0.920856	-109.582				-4.30691	-4.62329	-4.56157	-0.0123286
394.578	-28.3396	-27.4255	-98.7317	-15.5411	-11.8844				-1.47274	-1.39084	-4.70268	-0.208066
395.333	-53.5676	46.3042	10.8951	88.0688	195.204				-2.78378	2.34825	0.518945	1.17908
396.088	-44.23	83.0441	2.70796	17.1504	-98.3892				-2.29852	4.21147	0.128983	0.229612
396.843	88.0198	100.594	198.494	195.799	88.0198				4.57417	5.10149	9.45444	2.62139
397.598	-123.275	-64.3175	-24.1191	132.208	80.3969				-6.40631	-3.26177	-1.14881	1.77002
398.353	185.688	81.7384	-35.5384	234.554	57.75				9.64976	4.14525	-1.69273	3.14024
399.108	48.6934	-0.885335	-85.8775	26.5601	-84.9922				2.53048	-0.0448985	-4.09043	0.35559
399.863	-18.4994	75.7593	-36.1178	-66.9501	-30.8323				-0.961366	3.84203	-1.72033	-0.896337
400.617	142.182	137.793	128.139	100.054	7.02132				7.38883	6.988	6.10339	1.33953
401.372	-52.6046	26.3023	12.2744	-155.184	-23.6721				-2.73373	1.33388	0.584641	-2.07762
402.127	49.9066	63.0399	152.346	43.7777	182.991				2.59352	3.19698	7.2564	0.586102
402.881	72.4561	50.632	107.375	22.6971	141.42				3.76536	2.56773	5.11436	0.303872
403.636	-47.1284	26.1825	-99.4934	-52.3649	-136.149				-2.44915	1.32781	-4.73896	-0.701069
404.391	203.314	43.6296	-32.2859	185.862	9.59852				10.5657	2.21262	-1.53781	2.48835
405.145	42.6667	-0.870748	-108.844	-59.2109	-43.5374				2.21728	-0.0441588	-5.18432	-0.792723
405.9	-217.851	-101.954	-142.039	-189.094	-256.192				-11.3212	-5.17046	-6.76544	-2.53162
406.654	-70.7955	76.9136	117.992	127.607	91.7719				-3.67906	3.90057	5.62009	1.70842
407.408	-79.6116	5.24912	-43.7426	-68.2385	-53.366				-4.13722	0.266202	-2.0835	-0.913587
408.163	-36.808	-8.76381	-259.409	-54.3356	21.0331				-1.91282	-0.444444	-12.3559	-0.727453
408.917	0.880808	1.76162	-49.3252	-4.40404	21.1394				0.0457734	0.0893379	-2.34941	-0.0589619
409.671	61.0291	-130.018	-112.329	-83.141	-29.1878				3.17153	-6.5937	-5.35033	-1.1131
410.426	-131.494	-84.405	-149.264	-92.4013	-90.6243				-6.83342	-4.28048	-7.10957	-1.23708
411.18	49.1732	160.036	1.78812	-10.7287	45.597				2.55541	8.11602	0.0851697	-0.143637
411.934	-113.34	26.0861	107.943	35.9808	-98.9473				-5.88998	1.32292	5.14141	0.481717
412.688	-15.3566	14.4533	56.9098	157.179	93.043				-0.798045	0.732978	2.71067	2.10434
413.442	58.0487	9.07011	69.8398	-113.376	-70.7469				3.01665	0.459978	3.32654	-1.5179
414.196	-51.8432	-134.61	30.0145	-32.743	2.72859				-2.69416	-6.82657	1.42962	-0.438369
414.95	50.1929	112.25	134.152	132.327	61.1441				2.6084	5.69258	6.38978	1.77161
415.704	170.339	65.9378	79.6749	54.0324	73.2642				8.85211	3.34394	3.79499	0.723393
416.458	-145.034	-10.0973	-67.0095	-111.07	-170.736				-7.53707	-0.512071	-3.19173	-1.48703
417.212	-62.4978	-240.801	-282.159	27.5726	-68.0124				-3.24786	-12.2119	-13.4395	0.369146
417.966	-9.1926	-10.1119	-63.4289	-54.2363	-32.1741				-0.477717	-0.512809	-3.02118	-0.726124
418.72	-34.8584	78.8899	106.41	20.1811	142.185				-1.8115	4.00079	5.0684	0.270188
419.473	-62.1556	-54.8432	-7.31242	104.202	19.1951				-3.23007	-2.7813	-0.348298	1.39507
420.227	-21.8563	33.6952	-132.049	-81.0505	0.91068				-1.13582	1.7088	-6.2896	-1.08512
420.981	42.6254	-2.72077	-124.249	-109.738	90.6924				2.21514	-0.13798	-5.91808	-1.46919
421.734	-51.4927	-80.4008	-176.159	9.0338	-157.188				-2.67595	-4.07742	-8.39063	0.120946
422.488	110.572	188.781	127.652	114.168	153.722				5.74614	9.57378	6.08019	1.52849
423.241	10.7244	-82.2206	14.2992	-25.0237	-50.941				0.557322	-4.1697	0.681086	-0.33502
423.995	-30.1886	68.3684	-122.53	-77.2474	-21.3096				-1.56883	3.46721	-5.83624	-1.0342
424.748	79.3425	58.1845	12.3422	47.6055	60.8292				4.12323	2.95075	0.587869	0.637349
425.502	-11.3726	12.2474	19.246	-31.4934	62.9868				-0.591006	0.621111	0.916703	-0.421638
426.255	-81.6426	66.8774	-4.34269	-33.873	-90.328				-4.24276	3.3916	-0.206846	-0.453496
427.009	-181.025	-126.717	-53.4454	19.8265	-75.858				-9.40741	-6.4263	-2.54566	0.26544
427.762	146.292	103.517	60.7411	35.9314	82.1289				7.60243	5.2497	2.89316	0.481054
428.515	82.3572	-35.6598	-48.3955	50.0935	-130.753				4.2799	-1.80844	-2.30512	0.670659
429.268	-18.5204	30.3061	-16.8367	132.168	14.3112				-0.962458	1.53693	-0.801948	1.76949
430.021	-39.2012	-1.66814	-20.8517	-13.3451	-42.5375				-2.03719	-0.0845972	-0.993186	-0.178666
430.775	22.3291	87.6625	-39.6962	4.96203	-38.8692				1.16039	4.44568	-1.89077	0.0664324
431.528	79.5471	41.0037	24.6022	72.9865	-9.84088				4.13386	2.07944	1.17183	0.977154
432.281	-41.4738	-60.9908	-97.5853	-128.487	-13.0114				-2.15529	-3.09307	-4.64808	-1.72021
433.034	102.505	-8.8784	-0.807127	-44.392	-49.2347				5.32694	-0.450256	-0.0384442	-0.594326
433.787	196.55	-14.4404	97.874	8.02246	106.699				10.2142	-0.732326	4.66183	0.107406
434.54	-60.6447	-26.3325	-80.5936	-61.4426	13.5653				-3.15155	-1.33542	-3.83875	-0.822602
435.293	17.4856	12.7168	-21.4597	-46.0985	49.2777				0.908685	0.644916	-1.02214	-0.617173
436.045	-26.1533	75.2899	3.96263	-45.1739	-117.294				-1.35912	3.81822	0.188744	-0.604795
436.798	-100.515	-50.6532	-21.3693	-103.681	-28.4924				-5.22351	-2.56881	-1.01784	-1.38809
437.551	-61.6648	26.8795	-40.3193	28.4607	-60.0836				-3.20456	1.36316	-1.92045	0.381035
438.304	83.6823	25.2626	164.207	25.2626	140.523				4.34876	1.28116	7.82133	0.338219
439.056	-24.4138	8.66295	-27.5639	81.1167	-40.1646				-1.26872	0.43933	-1.3129	1.086
439.809	-24.3513	-32.2066	65.1987	40.0619	90.3356				-1.26548	-1.63331	3.10548	0.536354
440.562	72.0526	61.8712	108.079	14.0972	0				3.74439	3.13771	5.1479	0.188736
441.314	203.229	-0.781649	53.9338	121.156	-13.288				10.5613	-0.0396402	2.56892	1.62205
442.067	18.7552	45.3251	162.545	96.1204	-3.90733				0.974661	2.2986	7.74218	1.28687
442.819	-55.5392	-26.5962	93.0868	66.4906	55.5392				-2.88623	-1.34879	4.43381	0.890185
443.572	-39.9953	-105.87	4.70533	20.3898	45.4849				-2.07846	-5.36905	0.224119	0.272981
444.324	-25.174	59.0014	63.7216	138.457	-10.2269				-1.30823	2.99218	3.03512	1.85368
445.076	-42.5948	24.4526	-122.263	-82.8232	26.0301				-2.21354	1.24008	-5.82349	-1.10885
445.829	-55.3233	-94.0496	28.452	49.791	-124.873				-2.87501	-4.7696	1.3552	0.666609
446.581	-109.321	-79.2182	10.2984	15.0515	45.1544				-5.68115	-4.01744	0.490521	0.201511
447.333	0.793029	66.6144	68.2005	64.2353	7.93029				0.0412117	3.37826	3.24845	0.859992
448.085	59.552	35.7312	-45.2595	-3.97013	90.5191				3.09477	1.81206	-2.15575	-0.0531527
448.838	106.599	7.95513	157.512	38.9801	152.738				5.53967	0.403433	7.50243	0.521872
449.59	-84.4993	-88.4851	-146.678	2.39149	82.1078				-4.39122	-4.4874	-6.98641	0.0320176
450.342	130.16	10.3808	34.3366	170.884	91.0319				6.76407	0.526449	1.63548	2.28782
451.094	141.621	166.425	172.826	85.6129	-20.003				7.35971	8.44002	8.23187	1.1462
451.846	-99.323	40.0496	80.0992	61.6764	92.1141				-5.16157	2.03106	3.8152	0.825732
452.598	-11.2026	-60.8143	-54.4128	-153.636	-70.4165				-0.582173	-3.08411	-2.59173	-2.0569
453.35	-44.7338	63.9054	-14.3787	-3.99409	-89.4675				-2.3247	3.24087	-0.684871	-0.0534734
454.101	-62.9899	32.691	29.5016	47.0431	132.359				-3.27343	1.65788	1.40519	0.62982
454.853	-140.044	-46.1507	-16.7097	-81.1616	-85.9358				-7.27771	-2.34047	-0.795901	-1.0866
455.605	-34.1441	-57.1715	-53.2013	-83.3751	-89.7275				-1.77438	-2.89937	-2.53403	-1.11624
456.357	74.5966	98.404	44.4405	33.3304	106.34				3.8766	4.99042	2.11675	0.446232
457.109	-46.7934	11.1035	-175.277	-103.897	-23.0002				-2.43174	0.5631	-8.34861	-1.39099
457.86	-43.5662	-53.8636	-80.0033	56.24	64.9532				-2.26402	-2.73162	-3.81063	0.752948
458.612	-24.5195	78.3042	-47.4571	83.05	3.95476				-1.27422	3.97109	-2.26043	1.11188
459.363	-23.6967	93.997	135.861	66.3508	95.5768				-1.23146	4.76693	6.4712	0.888315
460.115	118.944	100.039	127.609	82.7094	158.33				6.18123	5.07334	6.07813	1.10733
460.866	-113.837	-84.789	-0.785083	-34.5437	-120.118				-5.91583	-4.29995	-0.0373943	-0.462475
461.618	32.8407	-71.1549	28.9311	104.778	18.7661				1.70665	-3.60852	1.37802	1.40278
462.369	42.8051	153.32	7.00448	-80.9406	77.8275				2.22448	7.77542	0.33363	-1.08364
463.121	-49.516	-50.2897	67.3108	-25.5317	-59.5739				-2.57322	-2.55037	3.20608	-0.341822
463.872	49.2856	218.705	151.707	55.4463	68.5377				2.56125	11.0913	7.22596	0.742322
464.623	-45.2599	-146.519	-73.6432	-27.6162	-19.1779				-2.35204	-7.43053	-3.5077	-0.36973
465.375	107.905	108.67	-4.5917	44.3864	292.338				5.60755	5.51106	-0.218707	0.594252
466.126	-29.0298	18.3346	-45.8365	-84.0336	84.0336				-1.50861	0.929814	-2.18324	-1.12505
466.877	-25.2023	93.172	8.40076	25.2023	195.508				-1.3097	4.72509	0.400136	0.337411
467.628	86.2376	72.5007	92.343	87.0008	295.345				4.48156	3.67677	4.39838	1.16478
468.379	-18.2919	77.7406	-82.3136	30.4865	338.4				-0.950585	3.94251	-3.92068	0.408158
469.13	-39.5319	-114.034	9.12274	30.4091	411.283				-2.05437	-5.78309	0.434525	0.407122
469.881	244.26	122.889	96.3386	147.163	574.239				12.6936	6.23213	4.5887	1.97024
470.632	76.4085	213.339	-29.5043	-73.3824	669.52				3.97076	10.8192	-1.40532	-0.982455
471.383	242.787	275.209	309.138	113.099	1014.12				12.617	13.9568	14.7246	1.51419
472.134	83.4477	67.6603	114.271	-35.3337	1029.19				4.33657	3.4313	5.44282	-0.473053
472.885	191.326	77.2808	129.802	46.5185	1196.73				9.94275	3.91919	6.18258	0.622797
473.636	-14.9673	102.526	92.7971	-85.3135	1498.97				-0.777812	5.19946	4.42002	-1.14219
474.386	126.965	150.117	130.699	-41.0769	1924.64				6.59806	7.613	6.22533	-0.549944
475.137	192.452	155.901	160.376	-43.2643	2076.69				10.0012	7.90629	7.63888	-0.579229
475.888	116.217	107.277	99.0821	-39.4838	2263.24				6.03949	5.4404	4.71937	-0.528615
476.638	162.138	297.502	133.132	32.7252	2560				8.42593	15.0874	6.3412	0.438129
477.389	180.398	130.659	163.323	-64.587	2854.45				9.37484	6.62617	7.77925	-0.8647
478.14	205.903	164.426	168.87	-59.9934	3090.03				10.7003	8.33865	8.04345	-0.8032
478.89	193.57	246.026	274.84	37.6796	3440.67				10.0593	12.4769	13.0909	0.50446
479.641	181.38	182.117	119.445	-136.404	3393.13				9.42587	9.23583	5.6893	-1.82619
480.391	222.376	49.335	156.105	-91.3065	3613.24				11.5563	2.50196	7.43542	-1.22242
481.141	226.811	141.389	244.484	43.4475	3838.11				11.7868	7.17033	11.645	0.581682
481.892	296.351	228.529	227.792	148.913	4090.67				15.4006	11.5895	10.85	1.99366
482.642	206.817	220.113	203.863	-10.3409	4154.81				10.7478	11.1627	9.71018	-0.138445
483.392	206.484	157.639	142.097	-32.5638	4319.15				10.7305	7.99442	6.7682	-0.435969
484.143	289.186	202.43	261.75	65.9937	4495.73				15.0283	10.266	12.4674	0.883533
484.893	350.484	297.02	342.316	173.757	4638.71				18.2138	15.063	16.3048	2.32628
485.643	222.926	358.911	237.788	57.2177	4725.29				11.5849	18.2017	11.3261	0.766039
486.393	215.481	254.119	144.892	39.381	4728.69				11.198	12.8873	6.90135	0.527238
487.143	142.653	123.336	154.541	-63.1538	4797.46				7.41334	6.2548	7.36094	-0.845512
487.893	236.938	244.365	224.311	83.9309	5185.14				12.3131	12.3926	10.6841	1.12368
488.643	332.725	387.684	279.994	51.2456	5311.72				17.2909	19.6609	13.3364	0.686083
489.393	303.818	311.989	298.618	-70.569	5254.05				15.7887	15.8221	14.2235	-0.944788
490.143	387.196	280.178	211.806	83.9791	5503.23				20.1216	14.2088	10.0885	1.12432
490.893	199.907	293.544	226.66	26.0102	5658.34				10.3887	14.8867	10.7961	0.348228
491.643	348.569	290.598	446.673	118.915	5705.68				18.1143	14.7373	21.2755	1.59205
492.392	274.937	324.723	257.104	101.801	5729.1				14.2878	16.4679	12.2461	1.36293
493.142	331.314	153.771	373.657	-68.3428	6024.56				17.2176	7.79829	17.7976	-0.914982
493.892	262.298	277.902	340.318	57.9581	6085.6				13.631	14.0934	16.2097	0.775952
494.642	410.052	394.424	395.168	40.1866	6437.3				21.3094	20.0027	18.8222	0.538024
495.391	306.488	263.982	313.945	-38.777	6486.95				15.9274	13.3875	14.9535	-0.519152
496.141	304.018	224.092	220.357	-70.9624	6509.87				15.7991	11.3645	10.4958	-0.950055
496.89	326.678	256.997	158.094	58.4424	6756.84				16.9767	13.0332	7.53018	0.782436
497.64	406.904	244.743	307.806	12.7627	7017.97				21.1458	12.4118	14.6611	0.170869
498.389	451.543	444.781	497.374	159.28	7072.18				23.4656	22.5565	23.6904	2.13246
499.139	359.082	389.5	302.697	106.834	7280.31				18.6606	19.753	14.4178	1.43031
499.888	321.078	406.201	363.639	109.017	7446.77				16.6856	20.5999	17.3205	1.45954
500.637	344.531	387.878	378.162	132.282	7651.43				17.9044	19.6707	18.0122	1.77101
501.387	284.687	330.148	304.064	8.94305	7714.87				14.7945	16.743	14.4828	0.119731
502.136	530.012	568.918	489.637	267.942	8109.47				27.5434	28.8519	23.3219	3.58725
502.885	473.369	497.816	271.132	97.7852	8059.87				24.5998	25.246	12.9143	1.30916
503.634	328.347	289.241	347.532	78.2131	8086.2				17.0634	14.6684	16.5533	1.04713
504.383	342.461	418.726	411.393	48.3992	8327.59				17.7968	21.2351	19.595	0.647975
505.132	268.27	327.069	354.263	80.8485	8492.76				13.9413	16.5868	16.8739	1.08241
505.881	598.088	495.475	477.151	131.931	8584.32				31.0811	25.1273	22.7272	1.76631
506.63	412.4	512.221	295.092	2.18587	8495.73				21.4314	25.9766	14.0555	0.0292647
507.379	481.776	489.042	414.196	247.064	8620.37				25.0367	24.8011	19.7286	3.30773
508.128	423.546	437.255	453.129	31.0263	8597.18				22.0106	22.1748	21.583	0.415385
508.877	372.171	362.034	409.098	156.399	8544.73				19.3408	18.3601	19.4857	2.09389
509.626	400.842	360.397	466.566	128.558	8608.35				20.8308	18.277	22.223	1.72116
510.375	386.216	427.93	356.009	97.0934	8419.07				20.0707	21.7019	16.957	1.2999
511.124	497.463	353.385	402.128	28.6722	8557.93				25.8519	17.9214	19.1537	0.383867
511.872	572.701	369.554	461.762	159.204	8472.37				29.7618	18.7414	21.9942	2.13144
512.621	481.522	501.615	411.913	137.065	8433.45				25.0235	25.4387	19.6198	1.83505
513.37	304.799	334.71	287.708	86.1699	8067.92				15.8397	16.9743	13.7038	1.15365
514.118	438.458	483.3	498.247	185.063	8064.49				22.7856	24.5099	23.732	2.47765
514.867	485.863	469.714	559.585	179.741	7980.23				25.2491	23.8209	26.6536	2.4064
515.615	532.307	378.218	365.611	243.04	7789.89				27.6627	19.1808	17.4144	3.25386
516.364	521.199	355.839	380.957	27.9089	7571.69				27.0854	18.0459	18.1453	0.373649
517.112	443.947	353.203	418.818	247.801	7540.12				23.0708	17.9122	19.9487	3.31759
517.861	506.708	406.48	441.977	210.896	7304.11				26.3323	20.6141	21.0518	2.82351
518.609	420.202	367.59	346.13	211.832	7171.81				21.8368	18.6418	16.4865	2.83603
519.357	432.41	299.043	387.725	233.735	7105.55				22.4713	15.1656	18.4677	3.12928
520.106	377.626	374.161	419.199	162.829	7011.36				19.6243	18.9751	19.9669	2.17998
520.854	530.372	482.597	504.754	267.263	6910.76				27.5621	24.4742	24.0419	3.57816
521.602	466.322	320.337	285.744	182.654	6637.83				24.2336	16.2455	13.6102	2.4454
522.35	442.057	276.459	426.814	126.797	6508.22				22.9726	14.0202	20.3296	1.69758
523.098	408.32	359.016	413.875	164.578	6433.81				21.2194	18.207	19.7133	2.20339
523.846	419.424	349.75	412.526	154.525	6305.85				21.7964	17.7371	19.649	2.0688
524.594	372.665	359.529	360.911	-29.7302	6248.88				19.3665	18.233	17.1906	-0.398033
525.342	459.307	455.169	414.48	213.102	6302.02				23.869	23.0833	19.7421	2.85304
526.09	550.875	586.952	441.949	253.93	6251.8				28.6276	29.7665	21.0504	3.39965
526.838	454.458	414.338	330.641	141.802	5954.3				23.6171	21.0126	15.7487	1.89847
527.586	537.792	360.85	424.939	275.862	6029.96				27.9477	18.3	20.2403	3.69328
528.334	423.364	371.494	292.99	128.271	5783.4				22.0011	18.8398	13.9554	1.71731
529.082	496.348	463.87	605.078	274.65	5717.53				25.7939	23.5245	28.8204	3.67706
529.829	399.449	299.763	346.798	212.01	5677.94				20.7584	15.202	16.5183	2.83842
530.577	485.952	371.774	379.432	114.178	5693.57				25.2537	18.854	18.0727	1.52863
531.325	455.369	396.881	430.303	93.3019	5644.77				23.6644	20.1273	20.4957	1.24914
532.072	451.724	366.281	363.48	190.494	5515.93				23.475	18.5755	17.3129	2.55037
532.82	403.009	455.484	369.425	166.521	5374.85				20.9434	23.0992	17.5961	2.22941
533.567	543.571	479.248	513.177	183.075	5350.19				28.2481	24.3044	24.4431	2.45104
534.315	481.921	430.262	389.217	48.829	5273.53				25.0442	21.8201	18.5388	0.65373
535.062	349.217	327.347	299.833	83.9532	5179.7				18.1479	16.6009	14.2813	1.12398
535.81	414.355	427.79	370.516	268.695	5265				21.533	21.6948	17.648	3.59732
536.557	460.815	365.941	297.461	114.847	5125.32				23.9474	18.5582	14.1684	1.53759
537.304	472.747	446.405	484.139	87.5722	5100.55				24.5675	22.6388	23.06	1.17243
538.052	401.482	368.562	357.827	163.885	4990.26				20.864	18.6911	17.0437	2.19412
538.799	498.082	353.408	323.897	88.5318	4957.06				25.8841	17.9226	15.4275	1.18528
539.546	544.631	503.018	435.851	196.389	5016.3				28.3031	25.5098	20.76	2.62928
540.293	494.466	265.022	461.792	161.918	4734.09				25.6962	13.4402	21.9956	2.16778
541.04	489.202	460.811	438.243	227.129	4747.88				25.4226	23.3694	20.8739	3.04084
541.787	438.533	404.8	298.467	255.933	4590.66				22.7895	20.5289	14.2162	3.42647
542.535	504.543	427.317	305.962	191.962	4583.54				26.2198	21.6708	14.5733	2.57001
543.282	522.548	331.659	312.497	58.2247	4416.97				27.1555	16.8196	14.8845	0.77952
544.029	601.581	388.26	375.711	218.488	4508.53				31.2627	19.69	17.8955	2.92515
544.775	418.338	433.094	227.245	90.0128	4182.64				21.74	21.9638	10.8239	1.2051
545.522	363.383	315.666	287.77	55.7921	4029.51				18.8841	16.0086	13.7068	0.746953
546.269	440.928	372.698	363.894	64.5619	4094.55				22.914	18.9009	17.3326	0.864364
547.016	488.85	290.508	378.988	217.512	4168.86				25.4043	14.7327	18.0515	2.91209
547.763	464.768	307.622	368.405	91.1746	3939.04				24.1528	15.6006	17.5475	1.22066
548.509	421.549	311.515	360.584	-17.8433	3938.17				21.9068	15.798	17.175	-0.238889
549.256	475.708	419.129	364.784	170.481	3874.15				24.7214	21.2556	17.375	2.28242
550.003	437.893	265.099	379.557	57.5981	3723.2				22.7562	13.4441	18.0786	0.771131
550.749	548.118	415.89	369.351	238.601	3855.29				28.4843	21.0913	17.5926	3.19442
551.496	497.648	377.885	408.384	327.302	3746.86				25.8615	19.1639	19.4517	4.38196
552.242	381.587	329.184	281.208	118.093	3548.69				19.8301	16.6941	13.3942	1.58104
552.989	494.113	464.701	438.231	156.616	3556.58				25.6778	23.5667	20.8734	2.0968
553.735	407.35	224.189	273.276	-4.39586	3326.93				21.1689	11.3694	13.0164	-0.0588524
554.482	504.316	418.789	406.992	62.6708	3286.9				26.208	21.2383	19.3854	0.839046
555.228	384.063	300.825	222.698	154.793	3060.82				19.9588	15.2559	10.6073	2.0724
555.974	474.283	432.692	461.149	226.196	3341.14				24.6473	21.9434	21.965	3.02835
556.721	416.492	190.438	157.729	13.0835	3041.92				21.6441	9.6578	7.5128	0.175164
557.467	536.829	427.435	437.577	168.801	3247.06				27.8977	21.6768	20.8422	2.25993
558.213	467.29	380.033	325.949	103.121	3027.29				24.2839	19.2729	15.5253	1.3806
558.959	404.958	328.672	328.672	91.2582	2918.84				21.0447	16.6682	15.655	1.22178
559.705	520.465	330.419	382.25	185.726	2784.45				27.0472	16.7568	18.2069	2.48653
560.451	401.257	258.667	371.879	128.975	2695.59				20.8523	13.118	17.713	1.72674
561.197	569.761	453.962	449.699	247.228	2826.78				29.6091	23.022	21.4196	3.30992
561.943	468.768	315.585	380.12	124.816	2643.11				24.3607	16.0045	18.1055	1.67105
562.689	434.799	317.819	293.859	9.16107	2483.36				22.5954	16.1177	13.9968	0.12265
563.435	396.361	275.33	317.797	98.3825	2553.7				20.5979	13.963	15.137	1.31716
564.181	490.55	407.262	288.683	174.339	2524.04				25.4926	20.6537	13.7503	2.33408
564.927	549.118	446.859	388.725	233.936	2408.7				28.5363	22.6618	18.5154	3.13196
565.672	430.525	308.916	290.744	180.317	2272.84				22.3733	15.6662	13.8484	2.41412
566.418	337.217	402.982	277.05	73.4602	2208.7				17.5243	20.4367	13.1962	0.983496
567.164	389.673	228.889	252.059	29.4887	2216.57				20.2503	11.6078	12.0058	0.3948
567.91	413.169	282.402	358.219	71.6438	2127.06				21.4714	14.3216	17.0623	0.959178
568.655	463.657	317.276	334.085	58.1322	2087.16				24.0951	16.0902	15.9128	0.778282
569.401	311.359	219.494	244.739	-9.81763	2020.33				16.1806	11.1313	11.6572	-0.13144
570.146	564.87	354.442	471.89	260.763	2072.12				29.3549	17.975	22.4766	3.49113
570.892	429.312	359.751	159.499	155.986	2041.87				22.3103	18.2443	7.59708	2.08836
571.637	527.501	376.786	409.58	104.663	2032.55				27.4129	19.1082	19.5087	1.40124
572.383	454.114	301.816	363.013	146.04	1928.42				23.5992	15.3062	17.2907	1.9552
573.128	426.806	287.813	248.502	122.847	1811.12				22.18	14.596	11.8364	1.64469
573.873	437.44	474.367	404.774	217.3	1881.13				22.7327	24.0569	19.2798	2.90924
574.619	504.124	269.863	328.962	76.1883	1795.76				26.1981	13.6857	15.6688	1.02002
575.364	365.714	275.17	287.902	82.0557	1648.19				19.0052	13.9548	13.7131	1.09857
576.109	577.623	417.251	296.617	114.247	1807.38				30.0176	21.1603	14.1281	1.52956
576.854	423.052	334.063	300.868	90.4018	1698.56				21.985	16.9415	14.3307	1.21031
577.599	524.796	438.868	433.897	123.565	1711.44				27.2723	22.2566	20.6669	1.6543
578.344	587.988	407.672	400.545	176.753	1741.16				30.5563	20.6745	19.0783	2.36639
579.089	464.455	224.023	199.052	26.3976	1524.64				24.1366	11.361	9.48105	0.353415
579.834	486.16	292.27	324.585	116.334	1614.31				25.2645	14.8221	15.4603	1.55749
580.579	383.115	375.886	313.72	85.2972	1485.47				19.9095	19.0625	14.9428	1.14197
581.324	403.031	341.416	177.594	-21.7462	1507.02				20.9445	17.3144	8.45899	-0.291142
582.069	212.483	133.705	182.851	-112.023	1334.89				11.0422	6.78068	8.70938	-1.49979
582.814	461.955	229.52	277.61	-24.045	1331.95				24.0067	11.6398	13.2228	-0.321918
583.559	457.113	433.055	376.189	193.927	1520.79				23.755	21.9618	17.9182	2.59632
584.304	397.543	321.262	321.262	178.968	1367.2				20.6593	16.2924	15.302	2.39605
585.048	466.453	353.507	286.766	38.8711	1375.16				24.2404	17.9276	13.6589	0.520412
585.793	542.372	492.262	358.88	80.3242	1410.46				28.1857	24.9644	17.0938	1.07539
586.537	389.97	474.168	494.848	234.868	1372.28				20.2658	24.0468	23.5701	3.14445
587.282	425.244	311.01	250.577	74.4361	1256.57				22.0989	15.7725	11.9352	0.996561
588.027	427.09	311.761	319.202	31.9946	1179.34				22.1948	15.8105	15.2039	0.428348
588.771	426.559	236.647	270.03	31.1573	1226.26				22.1672	12.0012	12.8618	0.417139
589.516	457.561	271.422	295.153	97.8899	1351.92				23.7783	13.7648	14.0584	1.31056
590.26	318.43	283.38	175.248	-44.7443	987.357				16.548	14.3712	8.34725	-0.599043
591.004	412.246	277.329	230.108	-58.464	993.139				21.4234	14.0644	10.9603	-0.782725
591.749	356.45	271.082	274.077	-65.8983	980.986				18.5238	13.7475	13.0545	-0.882255
592.493	399.11	241.114	292.032	146.016	1019.87				20.7408	12.2277	13.9098	1.95488
593.237	397.78	381.238	341.384	163.173	1100.85				20.6717	19.3339	16.2605	2.18458
593.982	526.93	295.081	345.515	78.2867	1134.4				27.3832	14.9646	16.4572	1.04811
594.726	479.605	336.857	256.041	16.6162	1013.59				24.9239	17.0832	12.1955	0.222461
595.47	458.216	425.164	328.263	157.746	973.52				23.8123	21.5616	15.6355	2.11193
596.214	439.361	439.361	322.703	110.598	1005.23				22.8325	22.2816	15.3707	1.4807
596.958	321.039	270.428	443.411	185.825	914.016				16.6836	13.7144	21.1201	2.48785
597.702	434.976	343.917	234.797	144.49	915.857				22.6046	17.4413	11.1836	1.93445
598.446	380.334	313.039	362.943	118.713	852.917				19.765	15.8753	17.2873	1.58934
599.19	339.174	308.755	347.539	37.2635	749.073				17.626	15.6581	16.5536	0.498889
599.934	551.202	408.101	347.53	182.472	998.674				28.6446	20.6963	16.5532	2.44296
600.678	386.648	291.695	309.926	140.53	837.103				20.0931	14.7929	14.7621	1.88144
601.421	503.355	408.311	358.888	171.84	778.604				26.1581	20.7069	17.0942	2.30062
602.165	419.54	436.957	349.112	122.681	816.361				21.8024	22.1597	16.6285	1.64247
602.909	393.56	284.703	325.048	145.396	789.403				20.4523	14.4383	15.4824	1.94659
603.653	432.194	368.591	256.711	72.0323	794.654				22.46	18.6926	12.2274	0.964379
604.396	423.423	304.989	256.221	113.016	726.09				22.0043	15.4671	12.2041	1.51308
605.14	389.344	353.452	343.309	-27.3087	587.527				20.2332	17.9248	16.3521	-0.365612
605.883	412.251	267.574	213.126	-8.55615	571.707				21.4237	13.5697	10.1514	-0.114551
606.627	530.697	339.771	302.365	183.913	647.591				27.579	17.231	14.4019	2.46225
607.37	465.24	417.862	361.94	110.291	754.171				24.1774	21.1913	17.2395	1.47659
608.114	211.082	270.498	111.795	-80.5239	536.305				10.9694	13.7179	5.32491	-1.07806
608.857	513.465	481.964	430.775	167.742	621.356				26.6835	24.4421	20.5182	2.24576
609.601	347.408	261.735	126.545	-62.8794	415.004				18.054	13.2735	6.02745	-0.841838
610.344	344.388	291.947	333.43	-14.8713	552.586				17.897	14.8057	15.8816	-0.199099
611.087	448.685	447.102	295.958	96.5424	540.479				23.317	22.6742	14.0968	1.29252
611.831	408.061	308.824	296.916	-74.6259	392.977				21.2059	15.6616	14.1424	-0.999103
612.574	378.174	351.104	343.939	-64.4886	513.52				19.6527	17.8058	16.3821	-0.863382
613.317	362.03	460.112	410.672	38.2763	603.648				18.8138	23.334	19.5607	0.512448
614.06	374.162	336.666	274.438	65.4185	462.716				19.4442	17.0735	13.0718	0.875832
614.803	353.714	215.582	286.644	39.1241	408.807				18.3816	10.9329	13.6531	0.523799
615.546	389.652	306.781	359.373	152.195	416.745				20.2493	15.558	17.1173	2.03761
616.289	493.445	294.138	349.59	59.4705	491.034				25.6431	14.9168	16.6513	0.7962
617.032	428.971	390.484	351.195	150.741	351.195				22.2926	19.8028	16.7278	2.01814
617.775	586.288	455.913	474.309	103.98	473.509				30.4679	23.121	22.5918	1.3921
618.518	476.134	464.211	302.85	113.668	501.57				24.7435	23.5418	14.425	1.5218
619.261	409.837	395.457	321.958	64.7111	468.956				21.2982	20.0551	15.3352	0.866362
620.003	521.941	378.79	509.878	100.528	529.179				27.124	19.2098	24.286	1.34588
620.746	166.457	138.176	117.167	-97.7736	180.194				8.65038	7.0074	5.58076	-1.30901
621.489	464.45	357.578	348.739	87.5865	438.736				24.1363	18.1341	16.6108	1.17262
622.232	389.471	423.338	359.636	159.659	413.662				20.2398	21.469	17.1298	2.13754
622.974	452.093	321.435	332.657	7.21426	362.316				23.4942	16.3011	15.8448	0.0965855
623.717	438.633	383.201	343.837	27.3141	392.038				22.7947	19.4335	16.3773	0.365686
624.459	509.816	583.679	401.43	131.669	421.502				26.4939	29.6005	19.1205	1.7628
625.202	422.024	352.893	306.269	68.3278	210.61				21.9316	17.8965	14.5879	0.914782
625.944	338.648	320.058	202.057	-16.1646	363.703				17.5987	16.2313	9.62417	-0.216413
626.687	380.07	347.997	214.892	-93.013	293.472				19.7513	17.6482	10.2355	-1.24527
627.429	379.901	311.487	367.828	-69.2193	275.268				19.7425	15.7966	17.52	-0.926718
628.171	420.468	406.722	232.875	128.566	215.894				21.8507	20.6264	11.092	1.72126
628.914	541.14	513.679	452.296	107.42	376.375				28.1217	26.0505	21.5433	1.43816
629.656	434.081	443.746	258.516	169.928	272.207				22.5581	22.5039	12.3134	2.27502
630.398	404.538	314.731	531.563	99.5163	224.114				21.0228	15.9611	25.3188	1.33234
631.14	557.512	596.239	413.091	153.296	473.603				28.9725	30.2374	19.6759	2.05234
631.882	556.101	542.4	402.166	108.802	424.732				28.8992	27.507	19.1555	1.45666
632.624	306.462	335.726	265.817	39.832	182.902				15.9261	17.0259	12.6611	0.533276
633.367	418.098	445.204	480.525	160.996	284.208				21.7275	22.5779	22.8879	2.15544
634.109	478.994	527.552	406.569	144.85	279.825				24.8921	26.7541	19.3653	1.93928
634.851	278.683	298.355	143.44	-95.8999	236.061				14.4825	15.1307	6.83218	-1.28392
635.592	245.047	205.022	284.254	35.9402	154.379				12.7345	10.3974	13.5393	0.481172
636.334	339.186	270.366	294.944	145.014	177.786				17.6267	13.7112	14.0485	1.94147
637.076	433.995	349.172	333.525	-97.9988	157.292				22.5536	17.7078	15.8861	-1.31202
637.818	385.858	462.699	451.132	142.941	294.971				20.0521	23.4652	21.4878	1.91372
638.56	464.461	470.256	404.023	149.025	254.17				24.1369	23.8484	19.244	1.99517
639.301	471.843	318.701	296.351	92.713	187.909				24.5205	16.1625	14.1155	1.24126
640.043	520.318	446.696	435.942	9.92657	274.635				27.0396	22.6535	20.7643	0.132898
640.785	378.681	417.798	324.584	164.789	225.544				19.6791	21.188	15.4602	2.20621
641.526	495.922	378.203	462.526	221.245	226.254				25.7718	19.18	22.0306	2.96205
642.268	565.183	422.215	545.954	153.837	316.871				29.3712	21.4121	26.0043	2.05959
643.009	644.623	473.618	576.724	322.731	292.553				33.4995	24.0189	27.4699	4.32077
643.751	357.792	255.927	163.322	-23.5722	136.382				18.5936	12.979	7.77916	-0.315588
644.492	336.859	275.536	350.3	73.0842	150.369				17.5057	13.9734	16.6851	0.978461
645.234	345.373	384.217	313.285	92.0432	249.108				17.9482	19.485	14.922	1.23229
645.975	447.324	388.644	345.273	114.807	61.2306				23.2463	19.7096	16.4457	1.53706
646.716	439.597	349.621	383.041	-42.8457	185.95				22.8448	17.7305	18.2446	-0.573624
647.458	387.529	449.123	338.767	130.032	120.622				20.1389	22.7767	16.1358	1.74089
648.199	355.568	476.96	347.819	183.38	80.9283				18.478	24.1884	16.567	2.45512
648.94	492.69	539.735	358.398	111.197	295.956				25.6039	27.3719	17.0708	1.48873
649.681	447.652	548.374	303.026	12.9131	105.887				23.2634	27.81	14.4334	0.172882
650.422	225.655	300.294	325.463	-102.412	-16.4901				11.7267	15.229	15.5021	-1.37111
651.163	276.405	356.121	260.809	26.8607	-50.2555				14.3641	18.0602	12.4226	0.359615
651.904	404.374	517.564	383.636	84.6765	93.317				21.0143	26.2475	18.273	1.13366
652.645	311.307	205.219	231.307	66.0876	-102.61				16.1779	10.4074	11.0174	0.88479
653.386	448.216	392.623	407.39	81.6518	165.909				23.2927	19.9114	19.4044	1.09317
654.127	378.849	350.109	418.041	188.118	242.986				19.6879	17.7553	19.9117	2.51855
654.868	533.636	437.406	284.314	22.7451	135.596				27.7317	22.1825	13.5422	0.304515
655.609	507.604	465.304	353.384	36.1315	80.1944				26.3789	23.5972	16.832	0.483734
656.35	566.094	525.659	414.022	14.9435	189.87				29.4185	26.6581	19.7203	0.200065
657.091	410.338	447.163	260.407	22.7966	60.4986				21.3243	22.6773	12.4034	0.305204
657.831	444.024	341.151	373.683	-7.03404	-37.808				23.0748	17.301	17.7989	-0.0941727
658.572	468.037	426.765	434.668	175.624	185.283				24.3227	21.6428	20.7037	2.35127
659.312	463.244	534.58	436.823	57.245	46.6767				24.0736	27.1105	20.8063	0.766404
660.053	407.609	379.437	353.026	100.362	101.242				21.1824	19.2426	16.815	1.34366
660.794	434.628	541.965	456.623	176.842	116.135				22.5865	27.485	21.7494	2.36759
661.534	433.146	367.998	482.448	-41.3778	71.3107				22.5095	18.6625	22.9794	-0.553972
662.275	272.895	340.46	361.52	-33.3441	-58.7908				14.1817	17.266	17.2195	-0.446415
663.015	330.222	436.49	358.326	60.5992	43.9125				17.1608	22.136	17.0674	0.811311
663.755	558.964	525.356	442.219	186.616	205.189				29.048	26.6427	21.0633	2.49844
664.496	601.721	459.623	392.083	243.846	93.8544				31.2699	23.3092	18.6753	3.26465
665.236	319.142	518.715	381.563	226.828	169.681				16.585	26.3059	18.1742	3.0368
665.976	475.812	417.765	525.944	36.0597	150.395				24.7268	21.1864	25.0512	0.482772
666.716	582.513	649.962	455.499	171.688	183.952				30.2718	32.9619	21.6959	2.29859
667.457	459.176	395.841	420.471	72.1311	81.8072				23.8622	20.0745	20.0274	0.965701
668.197	408.789	355.928	405.265	96.9112	42.2885				21.2438	18.0504	19.3032	1.29746
668.937	469.968	536.605	349.846	109.601	142.043				24.4231	27.2132	16.6635	1.46735
669.677	497.931	601.557	491.784	134.362	231.841				25.8762	30.5071	23.4241	1.79886
670.417	537.375	443.576	344.516	75.3904	-40.3251				27.9261	22.4953	16.4096	1.00934
671.157	466.924	507.146	600.705	139.902	106.675				24.2649	25.7192	28.6122	1.87303
671.897	470.113	460.465	435.907	145.595	-14.0332				24.4306	23.3519	20.7627	1.94924
672.637	584.171	683.716	470.655	49.7725	126.614				30.3579	34.6737	22.4178	0.666361
673.376	522.13	509.926	434.091	71.4769	21.7917				27.1338	25.8602	20.6762	0.956942
674.116	542.119	582.602	441.792	102.967	68.645				28.1726	29.5459	21.043	1.37854
674.856	427.784	448.823	189.347	20.162	-40.3239				22.2309	22.7614	9.01878	0.269931
675.596	371.528	397.94	364.485	36.9767	-13.206				19.3074	20.181	17.3608	0.49505
676.335	308.063	498.852	420.961	-14.0029	40.2582				16.0093	25.2986	20.0508	-0.187472
677.075	470.674	478.547	442.678	287.828	89.2355				24.4597	24.2689	21.0852	3.85349
677.815	539.978	628.657	360.863	187.017	62.3389				28.0613	31.8815	17.1883	2.50381
678.554	413.373	453.917	419.543	96.0717	-7.93253				21.482	23.0198	19.9832	1.28622
679.294	488.389	640.293	433.633	119.227	15.0138				25.3804	32.4716	20.6544	1.59623
680.033	657.692	501.391	501.391	304.698	172.984				34.1786	25.4274	23.8817	4.07934
680.773	396.022	684.677	374.02	91.525	58.9632				20.5803	34.7225	17.8149	1.22535
681.512	494.9	545.884	370.955	54.5005	36.9197				25.7187	27.6837	17.6689	0.72966
682.251	393.514	588.514	395.271	238.041	140.541				20.4499	29.8457	18.8271	3.18692
682.991	446.93	483.954	474.257	135.754	13.2228				23.2258	24.5431	22.5893	1.81749
683.73	405.109	415.7	432.469	174.753	-35.3036				21.0525	21.0816	20.5989	2.33962
684.469	363.635	501.657	386.638	32.736	10.6171				18.8972	25.4408	18.416	0.438274
685.208	508.62	558.241	529.886	304.817	178.992				26.4317	28.3104	25.239	4.08094
685.948	530.476	509.114	486.863	232.306	29.372				27.5675	25.819	23.1897	3.11014
686.687	426.852	505.67	388.772	185.087	-60.2198				22.1825	25.6443	18.5176	2.47798
687.426	425.102	390.346	272.707	145.266	-31.192				22.0915	19.7958	12.9893	1.94484
688.165	469.914	441.381	502.906	58.8507	78.4677				24.4203	22.384	23.9539	0.787902
688.904	629.332	679.464	589.048	299	141.443				32.7048	34.4581	28.0569	4.00305
689.643	376.384	476.753	402.372	63.6268	72.5883				19.5597	24.1779	19.1654	0.851845
690.382	556.151	673.095	632.924	237.458	332.084				28.9018	34.1351	30.1468	3.17912
691.12	275.655	378.913	410.34	-38.6097	-69.1382				14.3251	19.2161	19.5449	-0.516912
691.859	525.712	595.927	522.111	175.537	83.7179				27.32	30.2216	24.8687	2.35012
692.598	537.671	635.101	445.653	46.9109	-3.60853				27.9414	32.2083	21.2269	0.628049
693.337	312.709	366.935	318.131	209.677	-62.361				16.2507	18.6086	15.1529	2.80719
694.075	556.11	674.759	539.807	187.483	140.386				28.8997	34.2195	25.7115	2.51005
694.814	568.737	550.566	506.957	212.595	52.6945				29.5558	27.9212	24.1468	2.84625
695.553	495.579	532.019	453.674	132.094	96.565				25.754	26.9806	21.6089	1.76849
696.291	289.295	445.35	432.573	-75.746	-116.813				15.0339	22.5853	20.6039	-1.0141
697.03	553.349	567.137	589.197	299.654	223.362				28.7562	28.7615	28.064	4.01181
697.768	426.45	384.912	389.528	38.7681	-27.6915				22.1615	19.5203	18.5536	0.519033
698.507	274.107	537.139	486.378	163.357	-2.76876				14.2447	27.2403	23.1667	2.18704
699.245	517.044	653.935	608.613	198.863	44.3973				26.8695	33.1634	28.9888	2.66241
699.984	363.951	523.122	415.147	29.7863	-122.869				18.9136	26.5294	19.7738	0.398783
700.722	518.246	505.197	523.839	226.5	-66.179				26.932	25.6204	24.951	3.03241
701.46	344.935	466.457	365.5	77.587	-71.0435				17.9254	23.6557	17.4091	1.03875
702.198	474.76	589.454	599.795	332.802	112.814				24.6721	29.8933	28.5688	4.4556
702.937	311.257	502.363	192.052	76.6316	-1.89214				16.1752	25.4766	9.14762	1.02595
703.675	486.987	545.501	401.104	139.679	41.5261				25.3075	27.6643	19.105	1.87004
704.413	357.143	457.56	406.405	78.6284	-83.365				18.5599	23.2045	19.3574	1.05269
705.151	368.345	464.477	471.14	-12.3734	3.80719				19.142	23.5553	22.4408	-0.165656
705.889	456.244	688.184	564.101	237.667	162.262				23.7099	34.9003	26.8687	3.18192
706.627	443.288	464.261	362.257	68.6381	-8.57976				23.0366	23.5443	17.2546	0.918937
707.365	434.54	623.636	459.37	230.163	41.0664				22.5819	31.6268	21.8802	3.08145
708.103	343.612	496.754	347.441	-2.87141	-47.8569				17.8567	25.1922	16.5489	-0.0384429
708.841	296.236	461.554	294.324	-25.8012	-83.1371				15.3946	23.4071	14.019	-0.34543
709.579	551.295	600.023	544.607	91.7233	142.362				28.6494	30.4293	25.9402	1.228
710.316	447.074	651.943	442.287	192.424	64.1412				23.2333	33.0624	21.0666	2.5762
711.054	383.244	486.019	420.704	121.024	56.6701				19.9162	24.6478	20.0385	1.62029
711.792	321.774	499.9	466.381	73.74	52.6714				16.7218	25.3517	22.2142	0.987241
712.53	318.124	584.505	383.282	-104.444	-66.1161				16.5321	29.6424	18.2561	-1.39832
713.267	383.859	540.282	314.765	23.0316	-51.821				19.9482	27.3996	14.9925	0.30835
714.005	522.123	649.518	512.472	166.964	71.418				27.1335	32.9394	24.4095	2.23533
714.742	271.039	423.015	310.727	84.2158	-64.8559				14.0852	21.4526	14.8002	1.12749
715.48	384.401	474.677	347.514	227.146	71.8325				19.9764	24.0726	16.5524	3.04106
716.217	526.868	598.491	415.019	138.34	-20.6038				27.38	30.3516	19.7677	1.85211
716.955	592.04	581.186	552.57	167.745	21.7081				30.7668	29.474	26.3195	2.24579
717.692	440.87	556.313	432.909	110.466	-76.6299				22.9109	28.2126	20.6199	1.47894
718.429	269.465	638.472	394.143	79.4319	15.082				14.0034	32.3792	18.7734	1.06345
719.167	424.827	629.11	510.199	132.123	-57.931				22.0772	31.9044	24.3013	1.76889
719.904	266.789	555.044	475.314	136.972	93.0184				13.8644	28.1483	22.6396	1.8338
720.641	425.936	529.101	267.615	5.10715	-25.5358				22.1348	26.8326	12.7467	0.0683752
721.378	369.888	425.682	389.519	66.1253	-15.4981				19.2222	21.5879	18.5532	0.885295
722.116	343.462	555.143	307.144	188.852	23.866				17.8489	28.1533	14.6296	2.52838
722.853	419.518	494.656	323.509	50.0917	10.4358				21.8013	25.0858	15.4091	0.670635
723.59	425.535	555.501	498.903	80.7049	-1.04811				22.114	28.1715	23.7632	1.08049
724.327	538.08	667.89	367.444	171.683	82.7011				27.9627	33.8711	17.5017	2.29852
725.064	425.297	332.887	279.331	-27.303	26.2529				22.1016	16.8819	13.3048	-0.365537
725.801	261.09	495.967	289.401	63.9619	79.6903				13.5682	25.1523	13.7845	0.856331
726.538	375.454	477.469	363.886	124.1	-85.1871				19.5114	24.2142	17.3322	1.66147
727.274	597.807	606.257	498.525	280.948	54.9222				31.0665	30.7455	23.7452	3.76137
728.011	189.374	446.456	203.127	-86.7521	-306.806				9.84127	22.6414	9.67513	-1.16145
728.748	425.64	522.809	410.854	194.337	68.6516				22.1195	26.5135	19.5693	2.60181
729.485	432.385	378.071	494.154	33.0146	93.7189				22.47	19.1733	23.537	0.442005
730.221	323.122	527.481	385.179	139.092	54.567				16.7919	26.7505	18.3464	1.86219
730.958	435.516	454.777	317.809	17.121	-175.49				22.6327	23.0634	15.1375	0.229219
731.695	392.035	420.877	404.853	-18.1597	47.0015				20.3731	21.3442	19.2836	-0.243124
732.431	253.652	368.169	225.825	-64.2156	-75.9885				13.1816	18.6712	10.7563	-0.859728
733.168	233.615	560.243	294.182	-12.9786	-63.8115				12.1404	28.4119	14.0121	-0.173759
733.904	248.642	592.418	379.45	217.292	2.16211				12.9213	30.0436	18.0736	2.90913
734.641	430.542	756.416	610.744	356.087	52.8736				22.3742	38.3606	29.0903	4.76735
735.377	206.105	619.395	284.879	144.598	155.388				10.7108	31.4118	13.569	1.93589
736.114	462.436	700.167	597.042	183.455	138.948				24.0316	35.508	28.4377	2.45612
736.85	281.859	509.093	444.637	-3.27743	57.9012				14.6475	25.818	21.1785	-0.0438786
737.586	330.565	463.451	321.78	104.331	-135.082				17.1787	23.5033	15.3267	1.3968
738.322	437.798	410.298	317.898	68.1996	13.1999				22.7513	20.8077	15.1418	0.913066
739.059	199.73	263.732	275.87	-79.4506	-135.728				10.3795	13.3748	13.14	-1.0637
739.795	72.7796	410.212	190.771	-61.7524	-249.215				3.78217	20.8033	9.08659	-0.82675
740.531	278.298	392.957	287.204	117.998	-35.6221				14.4625	19.9283	13.6798	1.57978
741.267	326.179	289.442	349.557	-26.7178	-161.42				16.9507	14.6787	16.6498	-0.357701
742.003	397.861	441.203	336.737	121.136	-40.0083				20.6758	22.375	16.0391	1.62179
742.739	499.639	568.631	507.428	122.406	33.3834				25.965	28.8373	24.1693	1.63879
743.475	186.983	400.838	284.394	162.351	-43.6667				9.71705	20.328	13.5459	2.17357
744.211	288.543	441.234	239.142	-95.4324	-120.133				14.9948	22.3766	11.3906	-1.27766
744.947	282.596	261.118	148.08	-47.4761	-170.688				14.6858	13.2423	7.0532	-0.635617
745.682	448.112	529.177	406.453	122.724	93.4504				23.2873	26.8365	19.3598	1.64305
746.418	405.697	435.079	442.99	79.1053	56.5038				21.0831	22.0644	21.1	1.05907
747.154	520.497	715.968	609.141	305.707	235.247				27.0489	36.3093	29.014	4.09285
747.89	259.567	335.036	220.689	43.4517	70.8949				13.489	16.9909	10.5116	0.581738
748.625	354.276	398.846	261.707	125.711	-137.139				18.4108	20.2269	12.4654	1.68303
749.361	356.033	443.34	535.183	116.788	100.914				18.5021	22.4834	25.4913	1.56357
750.097	124.189	185.713	189.131	-79.7541	-198.246				6.45377	9.41819	9.0085	-1.06776
750.832	258.026	395.103	307.558	72.57	-122.102				13.409	20.0371	14.6493	0.971577
751.568	319.537	432.996	492.041	257.019	76.411				16.6055	21.9588	23.4364	3.44101
752.303	283.861	486.948	333.479	49.618	63.4648				14.7515	24.6949	15.8839	0.664292
753.039	361.508	492.756	229.109	86.3474	-26.4799				18.7867	24.9894	10.9127	1.15603
753.774	365.068	368.545	135.597	-42.881	-266.558				18.9717	18.6902	6.4586	-0.574097
754.509	297.041	569.619	359.943	178.224	32.6162				15.4365	28.8874	17.1444	2.38609
755.245	387.812	333.076	227.097	15.1398	-102.485				20.1536	16.8915	10.8169	0.202694
755.98	372.179	455.919	453.593	12.7936	-65.1312				19.3412	23.1213	21.605	0.171283
756.715	262.523	295.048	383.331	66.2117	48.7875				13.6427	14.963	18.2584	0.886451
757.45	-52.7449	162.923	180.505	3.51632	-248.487				-2.74102	8.26241	8.59761	0.047077
758.185	201.123	396.399	167.213	-17.5398	-231.525				10.4519	20.1028	7.9645	-0.234825
758.921	233.618	408.538	348.666	111.526	-89.221				12.1405	20.7184	16.6073	1.49313
759.656	513.467	553.508	506.401	382.745	388.633				26.6836	28.0704	24.1203	5.12424
760.391	194.038	386.894	354.948	-48.5096	61.5244				10.0837	19.6208	16.9065	-0.649453
761.126	514.93	504.374	551.292	204.095	103.221				26.7596	25.5786	26.2586	2.73246
761.86	155.566	136.851	190.656	44.4474	-230.425				8.08437	6.94022	9.08112	0.595068
762.595	398.713	536.728	455.334	104.986	-87.2921				20.7201	27.2194	21.688	1.40557
763.33	194.573	315.588	245.589	-66.4396	-104.405				10.1115	16.0046	11.6977	-0.889503
764.065	303.599	571.481	421.467	169.063	126.202				15.7773	28.9819	20.0749	2.26344
764.8	170.596	477.67	184.715	-82.3569	-195.303				8.86547	24.2244	8.79814	-1.10261
765.535	257.319	256.133	180.242	-206.329	-157.711				13.3722	12.9894	8.58508	-2.76236
766.269	108.873	385.241	190.228	-276.369	-53.8381				5.65784	19.537	9.06074	-3.70007
767.004	138.272	305.4	191.176	-38.4756	-182.759				7.18564	15.4879	9.10588	-0.515117
767.738	213.56	409.322	314.407	-83.0509	-137.627				11.0982	20.7582	14.9755	-1.1119
768.473	295.967	502.674	256.035	237.243	77.5151				15.3807	25.4924	12.1952	3.17624
769.208	315.5	388.489	433.224	198.954	10.5952				16.3958	19.7017	20.6349	2.66362
769.942	270.036	381.157	254.503	173.253	23.897				14.0331	19.3298	12.1222	2.31954
770.677	457.055	446.201	325.606	92.8581	34.9725				23.752	22.6285	15.5089	1.2432
771.411	146.556	402.429	347.17	82.8883	25.2269				7.61616	20.4086	16.536	1.10972
772.145	275.985	357.227	260.453	84.8265	-22.7				14.3422	18.1163	12.4056	1.13567
772.88	148.331	395.948	245.225	-86.1277	-63.3996				7.70839	20.08	11.6803	-1.15309
773.614	314.227	456.291	314.227	52.9731	-26.4866				16.3296	23.1402	14.9669	0.709212
774.348	228.543	129.387	168.082	-102.784	107.621				11.8768	6.56168	8.00591	-1.37609
775.082	229.393	386.347	312.7	44.6714	21.732				11.921	19.593	14.8942	0.598066
775.816	6.03374	457.357	311.341	4.82699	-101.367				0.313558	23.1943	14.8295	0.0646245
776.551	160.805	302.265	211.586	124.533	-105.188				8.35665	15.329	10.078	1.66727
777.285	1.2099	211.732	62.9147	-56.8652	-54.4454				0.0628754	10.7377	2.99669	-0.761319
778.019	226.113	406.278	246.669	118.498	-97.9421				11.7505	20.6038	11.7491	1.58647
778.753	173.556	404.154	260.941	42.4787	38.8377				9.01926	20.4961	12.4288	0.568711
779.487	198.668	171.688	316.396	68.6752	-132.445				10.3243	8.70692	15.0703	0.919433
780.221	215.342	306.4	232.569	-76.2925	-255.949				11.1908	15.5387	11.0775	-1.02141
780.954	246.031	276.631	128.523	-112.611	-95.4746				12.7856	14.029	6.1217	-1.50765
781.688	139.834	181.176	330.738	-57.1496	-100.924				7.26683	9.1881	15.7534	-0.765126
782.422	69.5337	350.108	231.779	80.5127	29.2774				3.61349	17.7553	11.0399	1.07792
783.156	353.607	501.974	417.899	269.533	246.041				18.3761	25.4569	19.905	3.60854
783.889	225.781	270.441	169.956	75.6739	-78.155				11.7333	13.7151	8.09517	1.01313
784.623	124.646	211.035	201.162	-132.051	7.40473				6.47755	10.7023	9.58152	-1.76792
785.357	241.786	214.647	255.356	102.389	35.7745				12.565	10.8855	12.1628	1.3708
786.09	242.805	378.381	484.378	-144.204	-66.5557				12.618	19.1891	23.0714	-1.93062
786.824	316.214	403.36	300.03	145.658	74.6962				16.4329	20.4558	14.2907	1.95008
787.557	77.3961	219.5	256.295	-153.523	17.763				4.02208	11.1317	12.2076	-2.05539
788.291	-76.8596	-18.8999	221.759	-105.839	-288.539				-3.9942	-0.958483	10.5626	-1.41699
789.024	305.388	437.346	226.214	157.093	-43.986				15.8703	22.1794	10.7748	2.10318
789.758	47.5861	176.57	113.956	-330.598	-45.0816				2.47293	8.95448	5.42784	-4.4261
790.491	291.06	502.395	304.98	310.042	99.9728				15.1257	25.4783	14.5265	4.15089
791.224	330.285	340.566	397.113	196.629	245.464				17.1641	17.2713	18.9149	2.63249
791.958	58.5074	262.633	105.313	133.917	-163.821				3.04049	13.3191	5.01618	1.7929
792.691	325.961	384.4	276.612	128.566	74.023				16.9394	19.4943	13.1753	1.72126
793.424	340.844	444.634	308.809	14.095	119.167				17.7128	22.549	14.7089	0.188706
794.157	195.053	408.071	97.5264	-103.943	-106.509				10.1364	20.6948	4.64527	-1.3916
794.89	33.9433	297.656	1.30551	-147.523	-182.771				1.76395	15.0952	0.0621827	-1.97505
795.623	155.448	241.808	176.706	-104.961	-174.049				8.07826	12.263	8.41668	-1.40523
796.356	240.494	233.813	112.23	38.7462	12.0247				12.4979	11.8575	5.34564	0.51874
797.089	135.132	113.935	194.749	23.8468	-43.7192				7.02248	5.77805	9.27609	0.319265
797.822	358.193	523.411	314.575	23.7914	263.027				18.6144	26.5441	14.9835	0.318523
798.555	164.818	83.7384	232.607	-202.036	-168.806				8.5652	4.24668	11.0793	-2.70488
799.288	357.873	582.05	390.284	349.77	259.289				18.5978	29.5178	18.5896	4.68277
800.021	169.661	171.029	68.4116	-105.354	-77.9892				8.81684	8.67349	3.25851	-1.41049
800.753	322.12	280.998	172.711	153.521	61.6826				16.7398	14.2504	8.2264	2.05536
801.486	301.997	522.374	334.646	238.061	292.475				15.6941	26.4915	15.9395	3.1872
802.219	497.734	384.735	285.188	212.546	141.249				25.866	19.5113	13.5838	2.8456
802.951	259.169	346.011	134.334	198.108	139.761				13.4684	17.5475	6.39844	2.6523
803.684	197.994	263.527	234.246	-101.786	27.8865				10.2893	13.3644	11.1574	-1.36272
804.417	419.968	364.447	347.363	166.564	9.96534				21.8247	18.4824	16.5452	2.22998
805.149	154.219	138.512	168.499	-41.4107	85.6772				8.01438	7.02442	8.02575	-0.554412
805.882	220.827	104.084	174.411	81.5795	30.9439				11.4758	5.27848	8.30738	1.0922
806.614	-23.6184	37.5115	-190.336	-193.115	-211.176				-1.22739	1.90235	-9.0659	-2.58545
807.346	393.546	344.528	333.324	109.24	82.6306				20.4516	17.4722	15.8765	1.46253
808.079	67.4736	0	11.4849	-103.364	74.6517				3.50644	0	0.547035	-1.38385
808.811	289.98	492.529	236.064	96.1743	55.3731				15.0695	24.9779	11.244	1.2876
809.543	-10.2028	190.938	97.6554	8.74526	-147.212				-0.530214	9.68316	4.65142	0.117083
810.276	46.4188	358.295	-66.727	-236.446	0				2.41227	18.1704	-3.17827	-3.16557
811.008	-28.844	216.33	-76.4367	-70.6679	-137.009				-1.49895	10.9709	-3.64075	-0.946112
811.74	-4.38054	318.319	160.62	48.1859	211.726				-0.227646	16.1431	7.65047	0.64512
812.472	88.4854	268.406	76.6874	-182.87	67.8388				4.59837	13.6118	3.65269	-2.44829
813.204	298.795	373.122	325.552	-89.1925	264.604				15.5276	18.9224	15.5064	-1.19412
813.936	-31.3698	129.961	247.971	-76.1839	53.7769				-1.63021	6.59078	11.8111	-1.01996
814.668	120.919	150.775	97.0334	-180.631	-222.43				6.28384	7.64635	4.62179	-2.41832
815.4	217.647	448.711	319.017	129.694	110.314				11.3106	22.7558	15.1951	1.73636
816.132	164.238	256.152	88.8997	-174.786	117.528				8.53506	12.9904	4.23438	-2.34006
816.864	84.9786	247.348	86.4961	-59.1815	-133.538				4.41613	12.5439	4.11989	-0.792331
817.596	13.7352	-44.2577	131.247	-100.724	13.7352				0.713782	-2.24447	6.25142	-1.34851
818.328	524.775	360.972	260.871	241.154	147.119				27.2712	18.3062	12.4255	3.2286
819.059	42.5558	223.418	281.172	-47.1153	-249.255				2.21152	11.3303	13.3925	-0.630787
819.791	220.632	389.171	277.323	255.872	-59.7546				11.4657	19.7363	13.2091	3.42565
820.523	-35.7481	40.4109	267.334	104.136	31.0853				-1.85774	2.04938	12.7334	1.39419
821.254	419.855	464.05	262.015	230.447	344.092				21.8188	23.5337	12.48	3.08525
821.986	147.289	324.67	402.275	205.889	259.736				7.65427	16.4652	19.1607	2.75646
822.717	203.947	42.3583	62.753	87.8543	-185.121				10.5986	2.14814	2.98899	1.17621
823.449	-56.1105	188.594	271.201	182.359	-71.6968				-2.91592	9.56427	12.9176	2.44145
824.18	226.908	211.366	539.294	66.829	9.32497				11.7918	10.7191	25.6871	0.894716
824.912	443.228	440.074	365.939	160.887	176.66				23.0335	22.3177	17.43	2.15398
825.643	110.952	435.769	106.128	70.7521	-46.6321				5.76591	22.0994	5.05499	0.94724
826.374	102.442	76.4247	87.8071	65.0423	133.337				5.32364	3.87577	4.18234	0.870796
827.106	-87.1092	-35.4889	75.8173	-87.1092	-119.372				-4.52685	-1.79977	3.61125	-1.16623
827.837	83.0685	156.552	22.3646	253.998	71.8862				4.31687	7.93933	1.06525	3.40056
828.568	309.509	253.956	246.02	14.285	-26.9828				16.0844	12.879	11.7182	0.19125
829.299	-113.917	93.0588	88.2454	91.4543	-123.544				-5.91997	4.71935	4.20321	1.2244
830.03	-86.5517	318.445	246.591	1.63305	34.2941				-4.49788	16.1495	11.7454	0.0218635
830.762	267.916	353.314	26.7916	-120.562	149.028				13.9229	17.9178	1.27611	-1.6141
831.493	339.155	550.295	390.693	204.49	259.354				17.625	27.9075	18.6091	2.73775
832.224	129.317	265.182	3.27385	32.7385	-163.692				6.72028	13.4483	0.155936	0.438307
832.955	83.6551	146.396	-48.2626	-54.6976	61.1326				4.34735	7.42429	-2.29879	-0.732299
833.685	52.9567	133.194	203.803	77.0279	-184.546				2.75203	6.75475	9.70732	1.03126
834.416	34.6442	-67.6386	-110.531	-123.729	47.8419				1.80037	-3.4302	-5.26471	-1.6565
835.147	-152.302	231.837	-64.3052	-157.379	-25.3836				-7.91474	11.7573	-3.06292	-2.10701
835.878	-17.0557	-107.451	39.2282	115.979	150.091				-0.886345	-5.44924	1.86848	1.55274
836.609	-174.548	181.262	201.402	-245.039	-350.775				-9.07085	9.19244	9.59297	-3.28062
837.34	-73.9309	-174.148	-116.647	-180.72	-228.364				-3.84201	-8.8317	-5.55599	-2.41951
838.07	-37.3228	206.087	8.11365	77.891	-42.191				-1.93957	10.4514	0.386461	1.04282
838.801	-110.156	-42.7472	-64.1208	126.597	-198.939				-5.72455	-2.16786	-3.05413	1.6949
839.531	-130.102	170.654	-121.654	-5.06892	96.3094				-6.76109	8.65446	-5.7945	-0.0678634
840.262	-170.883	8.63048	-94.9352	-46.6046	-112.196				-8.88039	0.437683	-4.52186	-0.623949
840.992	97.6131	-63.3629	-54.8004	-260.302	-59.9379				5.07271	-3.21336	-2.61019	-3.48496
841.723	21.8882	106.074	101.023	-134.697	-6.73484				1.13748	5.37938	4.8118	-1.80334
842.453	94.1115	447.442	104.018	70.9964	-87.5072				4.89074	22.6914	4.95448	0.95051
843.184	-137.263	67.8044	-23.1527	64.4969	-165.377				-7.1332	3.43861	-1.10279	0.863494
843.914	53.5076	359.504	337.766	-50.1633	227.407				2.78065	18.2317	16.0881	-0.671594
844.644	-199.085	-49.7712	147.597	73.7987	-145.881				-10.3459	-2.52408	7.0302	0.988027
845.375	137.897	361.324	424.163	-34.9106	185.026				7.16615	18.3241	20.2033	-0.467388
846.105	290.465	193.064	259.158	83.4871	106.098				15.0948	9.79097	12.3439	1.11774
846.835	-285.02	187.738	-98.989	73.3884	-15.3604				-14.8118	9.52086	-4.71494	0.982534
847.565	-55.3047	122.341	137.424	25.1385	-107.258				-2.87405	6.20434	6.54563	0.336558
848.295	363.573	449.417	388.821	213.768	122.874				18.894	22.7915	18.5199	2.86195
849.025	0	276.801	87.1412	-170.865	64.9287				0	14.0376	4.15062	-2.28757
849.755	46.8013	97.0694	22.534	81.469	-251.341				2.43215	4.92274	1.07331	1.09072
850.485	-17.4572	118.709	13.9658	-69.8288	-64.5917				-0.907208	6.02016	0.665203	-0.934878
851.215	250.332	234.795	200.266	86.3216	207.172				13.0092	11.9073	9.53886	1.15569
851.945	299.323	181.304	63.2855	340.373	37.6292				15.5551	9.1946	3.01435	4.55696
852.675	-100.528	54.5236	267.506	-49.412	-80.0816				-5.22419	2.76509	12.7416	-0.661535
853.405	215.482	15.3915	164.176	-104.32	-307.831				11.198	0.780561	7.81988	-1.39666
854.135	427.786	305.807	300.653	245.676	298.935				22.231	15.5086	14.3204	3.28915
854.865	-3.46066	-43.2583	51.9099	-115.932	-17.3033				-0.179842	-2.19378	2.47252	-1.55212
855.594	-12.1931	-188.122	5.22562	-29.6119	-125.415				-0.633646	-9.54037	0.248901	-0.396448
856.324	-168.089	-26.2639	-197.855	-134.822	-243.379				-8.73518	-1.33194	-9.42402	-1.80501
857.053	-274.946	85.2679	-187.937	-308.009	-238.402				-14.2882	4.32425	-8.95164	-4.12366
857.783	364.298	77.6938	241.714	-63.8816	13.8122				18.9317	3.94014	11.5131	-0.855256
858.513	251.283	256.446	383.809	194.486	172.112				13.0585	13.0053	18.2812	2.60381
859.242	85.1388	0	125.102	-81.6637	-5.21258				4.42445	0	5.95872	-1.09333
859.972	233.879	59.7885	276.082	94.9582	-61.547				12.1541	3.03209	13.1501	1.27131
860.701	-38.6363	256.404	-29.8553	43.9049	-84.2973				-2.00783	13.0032	-1.42204	0.587804
861.43	-65.0992	-242.802	28.151	-45.7454	-339.571				-3.38304	-12.3134	1.34086	-0.612445
862.16	-221.085	-75.4495	-212.311	0	-235.122				-11.4892	-3.82632	-10.1126	0
862.889	-235.439	128.261	-107.177	-214.355	-212.598				-12.2352	6.5046	-5.10496	-2.86981
863.618	-68.897	-49.4645	-79.4966	61.8307	21.1991				-3.58041	-2.50853	-3.7865	0.827798
864.347	385.671	308.536	250.686	-50.8384	-170.046				20.0423	15.647	11.9404	-0.680632
865.077	71.4595	383.441	268.409	135.947	273.637				3.71357	19.4457	12.7846	1.82008
865.806	-101.591	-105.094	-84.0753	-134.871	143.629				-5.27943	-5.3297	-4.00458	-1.80567
866.535	-191.646	-216.489	-102.921	-120.666	-134.862				-9.95935	-10.9789	-4.90222	-1.61549
867.264	-156.767	-174.787	48.652	-140.55	39.6424				-8.14682	-8.86407	2.31734	-1.88171
867.993	-105.261	-128.854	-166.966	-186.93	-21.7782				-5.47017	-6.53467	-7.95276	-2.50264
868.722	80.807	272.948	456.111	-32.3228	-43.0971				4.19934	13.8422	21.725	-0.432742
869.451	-60.2761	-83.3229	118.779	-12.4098	136.508				-3.1324	-4.2256	5.65758	-0.166144
870.18	313.736	359.562	158.63	38.7763	181.544				16.3041	18.2347	7.55572	0.519143
870.908	-100.35	136.19	17.9197	39.4233	-148.733				-5.21495	6.90667	0.853532	0.527805
871.637	39.982	212.632	267.153	112.677	105.407				2.07777	10.7833	12.7247	1.50853
872.366	128.307	5.57858	-5.57858	105.993	31.612				6.66781	0.28291	-0.265713	1.41905
873.095	46.8557	217.41	307.373	37.4846	-151.812				2.43497	11.0257	14.6405	0.501849
873.823	64.985	115.116	111.403	-90.9789	109.546				3.37711	5.83796	5.30622	-1.21804
874.552	171.054	244.625	176.572	237.268	435.911				8.88923	12.4058	8.41027	3.17658
875.281	54.0828	-59.4911	146.024	-100.955	-28.8442				2.81055	-3.01701	6.95525	-1.35159
876.009	-107.254	9.08931	21.8144	-61.8073	-230.869				-5.57372	0.460952	1.03904	-0.827485
876.738	355.681	134.079	134.079	256.984	52.1417				18.4839	6.79962	6.3863	3.44054
877.466	-198.44	-175.543	-200.349	-179.36	-232.786				-10.3125	-8.90244	-9.54279	-2.40129
878.195	603.645	240.694	443.182	170.014	215.86				31.3699	12.2065	21.1092	2.27617
878.923	139.632	-135.859	220.77	-58.4947	-171.71				7.25635	-6.88988	10.5155	-0.783135
879.651	-70.6876	-59.5264	40.9244	-191.601	-266.009				-3.67346	-3.0188	1.94927	-2.56518
880.38	230.319	128.979	47.9063	70.0169	-57.1191				11.9691	6.54097	2.28182	0.937397
881.108	37.1676	59.4682	52.0346	18.5838	117.078				1.93151	3.01585	2.47846	0.248803
881.836	213.264	132.111	13.2111	326.502	194.391				11.0828	6.69981	0.629256	4.37126
882.564	233.805	166.176	-160.379	162.311	85.0201				12.1503	8.42736	-7.63899	2.17304
883.292	73.3024	-104.167	-9.64505	84.8765	-190.972				3.80934	-5.28266	-0.459403	1.13634
884.021	119.246	310.419	123.032	162.781	134.389				6.19693	15.7425	5.86013	2.17933
884.749	47.7685	-58.792	-34.9077	268.238	-123.096				2.48241	-2.98155	-1.66269	3.59121
885.477	123.17	-27.1698	137.66	137.66	-54.3396				6.40082	-1.37788	6.55689	1.84301
886.205	-119.19	-82.5164	60.512	75.1816	-3.66739				-6.19402	-4.1847	2.88224	1.00654
886.932	-351.196	-77.0002	-56.3416	-45.0733	-182.171				-18.2508	-3.90496	-2.6836	-0.603447
887.66	118.663	145.458	55.5037	-143.544	145.458				6.16662	7.3767	2.64369	-1.92179
888.388	-154.394	26.6853	150.582	-156.3	-304.975				-8.02346	1.35331	7.17234	-2.09256
889.116	-37.3396	5.60094	-78.4132	85.8811	-134.423				-1.94045	0.284044	-3.7349	1.14979
889.844	58.8717	53.3525	80.9486	-40.4743	202.372				3.05942	2.7057	3.85566	-0.541876
890.572	52.9951	120.61	191.879	-69.4419	-184.569				2.75402	6.11655	9.13937	-0.929698
891.299	159.511	364.859	88.0062	89.8397	106.341				8.2894	18.5033	4.19182	1.20279
892.027	0	128.019	163.789	-9.41315	-32.0047				0	6.4923	7.80142	-0.126025
892.755	242.588	176.604	155.256	-54.3396	3.8814				12.6067	8.95622	7.395	-0.727507
893.482	-91.7104	107.321	-93.6617	-351.231	-138.541				-4.76596	5.44262	-4.4612	-4.70233
894.21	26.86	285.867	218.717	44.1271	-61.3942				1.39584	14.4973	10.4177	0.590779
894.937	257.297	-80.7575	63.8548	90.1479	-58.2205				13.3711	-4.0955	3.04146	1.20691
895.665	58.1634	3.75248	76.9258	219.52	240.159				3.02261	0.190302	3.66405	2.93897
896.392	180.169	103.502	-95.8348	11.5002	76.6678				9.36296	5.24894	-4.5647	0.153966
897.119	-275.192	154.425	-35.6364	128.687	-239.556				-14.3011	7.83143	-1.6974	1.72288
897.847	317.496	345.989	266.615	400.94	71.2331				16.4995	17.5464	12.6991	5.36785
898.574	20.2719	-160.148	-52.7069	-233.127	-172.311				1.05348	-8.12168	-2.51048	-3.12113
899.301	28.1681	422.521	189.128	10.06	-46.2761				1.46382	21.4276	9.00836	0.134685
900.028	25.7182	-140.461	106.829	15.8266	-49.4581				1.33651	-7.12328	5.08839	0.211888
900.756	-117.426	146.783	164.397	39.142	-150.697				-6.10234	7.44388	7.83037	0.524039
901.483	-25.7542	162.45	190.185	122.828	164.431				-1.33838	8.23842	9.0587	1.64444
902.21	315.898	113.399	121.499	103.274	423.222				16.4164	5.75088	5.78712	1.38265
902.937	-20.7336	72.5675	-111.961	22.8069	-149.282				-1.07747	3.68016	-5.33282	0.305342
903.664	71.1955	-146.579	-169.613	121.451	108.887				3.69985	-7.43355	-8.07882	1.62601
904.391	29.0713	10.3826	-64.3722	37.3774	159.892				1.51076	0.52654	-3.06611	0.500414
905.118	171.777	85.8884	192.227	210.631	212.676				8.92682	4.35571	9.15593	2.81996
905.845	113.009	-8.07204	80.7204	-12.1081	397.548				5.87278	-0.409363	3.84479	-0.162105
906.571	273.48	498.342	585.45	305.893	415.285				14.2121	25.2727	27.8855	4.09533
907.298	-208.849	-190.053	-204.672	87.7166	-79.3626				-10.8534	-9.63825	-9.74872	1.17436
908.025	-199.849	-6.44675	55.8718	107.446	94.5523				-10.3857	-0.326938	2.66123	1.4385
908.752	-332.084	152.933	76.4667	115.792	-43.6953				-17.2576	7.75581	3.64218	1.55025
909.478	129.136	208.77	-292.708	139.897	-210.922				6.71088	10.5875	-13.942	1.87297
910.205	14.7423	-109.514	174.802	-115.833	229.559				0.766122	-5.55387	8.32598	-1.55078
910.932	318.337	-78.5508	427.895	62.0138	324.539				16.5432	-3.98359	20.3811	0.830249
911.658	-198	-35.0624	177.375	-216.562	-33				-10.2896	-1.77814	8.44853	-2.89937
912.385	159.951	-330.425	-44.197	-52.6155	-63.1386				8.31227	-16.7571	-2.10515	-0.704424
913.111	-66.8799	-47.4632	8.62967	105.713	112.186				-3.47558	-2.40703	0.411039	1.41531
913.837	79.0219	122.923	228.286	-153.654	-131.703				4.10657	6.23387	10.8735	-2.05714
914.564	-352.791	104.284	95.409	-326.166	-317.29				-18.3337	5.28863	4.54442	-4.36675
915.29	241.978	184.783	281.574	208.981	318.971				12.575	9.37102	13.4117	2.79787
916.017	-212.973	24.1516	-296.406	-208.582	37.3252				-11.0677	1.22482	-14.1181	-2.79253
916.743	163.4	10.8933	139.434	-119.826	111.112				8.49147	0.552439	6.64139	-1.60425
917.469	130.98	314.353	419.137	69.8561	-26.196				6.80672	15.942	19.9639	0.935244
918.195	261.792	308.382	261.792	228.513	268.448				13.6047	15.6392	12.4694	3.05937
918.921	127.804	125.562	230.944	206.28	145.742				6.64166	6.3677	11.0001	2.76171
919.647	188.52	356.598	311.172	220.319	136.28				9.79692	18.0844	14.8214	2.94966
920.373	-79.7039	-45.5451	88.8129	209.507	56.9313				-4.14201	-2.30975	4.23024	2.80491
921.099	562.753	154.303	635.366	481.063	254.146				29.2449	7.82527	30.2631	6.44054
921.825	-197.227	-120.15	-326.445	-20.4028	-215.363				-10.2494	-6.09323	-15.5489	-0.273156
922.551	337.142	-220.965	-129.845	86.5635	-141.235				17.5204	-11.2059	-6.18465	1.15892
923.277	39.4078	46.3621	83.4519	148.359	-155.313				2.04793	2.35119	3.97489	1.98625
924.003	47.2264	151.124	-356.559	-80.2848	-217.241				2.45424	7.66406	-16.9832	-1.07486
924.729	-296.048	343.416	-187.102	-78.1567	-194.207				-15.3849	17.4158	-8.91186	-1.04637
925.455	-224.507	-222.144	-259.956	-226.871	-586.082				-11.6671	-11.2657	-12.3819	-3.03738
926.18	-332.104	201.133	-70.1628	-187.101	-152.019				-17.2586	10.2002	-3.34192	-2.50493
926.906	-178.694	-472.599	-213.963	-230.421	-324.471				-9.28628	-23.9672	-10.1912	-3.08491
927.632	-295.617	-190.721	-19.0721	-38.1442	19.0721				-15.3625	-9.67214	-0.908422	-0.51068
928.357	-201.874	145.251	-32.0045	-118.17	-312.659				-10.4909	7.3662	-1.5244	-1.58208
929.083	-98.5526	427.061	427.061	78.3367	-96.0256				-5.12153	21.6578	20.3413	1.04878
929.808	520.941	210.917	45.7411	294.776	94.0234				27.072	10.6964	2.17869	3.94651
930.534	35.344	275.178	209.539	265.08	287.801				1.83674	13.9553	9.98055	3.54893
931.259	59.8109	139.559	-239.244	-550.759	-92.2085				3.10822	7.07753	-11.3954	-7.37364
931.985	-460.325	-307.704	-317.55	-364.321	-578.483				-23.9219	-15.6048	-15.1252	-4.87758
932.71	-237.826	-54.5017	-225.439	-94.1393	-495.47				-12.3592	-2.76398	-10.7379	-1.26035
933.435	140.772	-84.4634	-87.0229	56.309	-383.925				7.31559	-4.28345	-4.14499	0.753872
934.161	10.7939	-205.084	40.4772	13.4924	-345.405				0.560933	-10.4006	1.92797	0.180638
934.886	-264.7	82.5409	-429.782	119.542	-2.84624				-13.7558	4.18595	-20.4709	1.60045
935.611	-312.32	-169.295	32.1077	-577.938	-154.701				-16.2305	-8.58556	1.52932	-7.73751
936.336	79.7376	44.2987	-115.177	-144.709	14.7662				4.14377	2.24655	-5.48597	-1.93739
937.062	217.765	153.024	250.135	73.5692	462.015				11.3167	7.7604	11.9142	0.984956
937.787	11.9905	140.888	-53.9572	-14.9881	47.962				0.623116	7.14495	-2.57003	-0.200663
938.512	12.5085	-240.788	-153.229	-287.695	112.576				0.650035	-12.2112	-7.29844	-3.8517
939.237	53.2067	172.922	-226.129	405.701	-252.732				2.76502	8.76949	-10.7707	5.43159
939.962	-376.045	-256.554	56.2311	-228.439	-418.219				-19.5421	-13.0108	2.67834	-3.05837
940.686	-25.6956	113.795	91.7699	-308.347	-29.3664				-1.33534	5.77094	4.37109	-4.12819
941.411	803.775	935.234	950.258	420.668	473.251				41.7702	47.4291	45.2617	5.63196
942.136	18.5392	-200.224	-548.762	396.74	329.998				0.963438	-10.1541	-26.138	5.31161
942.861	-105.688	-163.999	-298.842	-368.086	-295.198				-5.49234	-8.31696	-14.2341	-4.92799
943.586	-72.1753	411.399	-32.4789	180.438	530.489				-3.75077	20.8635	-1.547	2.41573
944.31	146.436	-14.6436	-245.281	-164.741	-157.419				7.60994	-0.742632	-11.683	-2.20558
945.035	-324.315	-429.905	263.977	-324.315	207.411				-16.8538	-21.8021	12.5735	-4.34197
945.76	-564.064	610.425	231.807	-282.032	96.5863				-29.313	30.9569	11.0412	-3.77588
946.484	-154.28	-358.701	-188.993	-188.993	-316.274				-8.01755	-18.191	-9.00192	-2.53027
947.209	555.855	581.969	346.943	89.5336	537.202				28.8864	29.5137	16.5252	1.19869
947.933	111.816	634.828	501.37	122.637	-270.524				5.81082	32.1944	23.8807	1.64189
948.658	182.644	108.884	108.884	-14.0495	45.661				9.49155	5.52189	5.18624	-0.188097
949.382	42.5164	60.2316	248.012	170.066	-3.54304				2.20947	3.05456	11.8131	2.27686
950.107	-463.404	-343.933	-282.387	-141.193	-1035.42				-24.082	-17.4421	-13.4504	-1.89032
950.831	-216.607	102.797	429.543	264.334	-209.265				-11.2565	5.21319	20.4595	3.53894
951.555	156.946	372.291	135.047	29.1993	-167.896				8.1561	18.8802	6.4324	0.390924
952.279	-174.537	-181.661	174.537	463.058	-170.975				-9.07026	-9.21269	8.31337	6.19948
953.004	-431.575	-521.343	-566.227	-483.364	-504.08				-22.4279	-26.4392	-26.9699	-6.47135
953.728	-539.316	-88.7481	-221.87	-122.882	-68.2678				-28.0269	-4.50074	-10.5679	-1.64516
954.452	-144.664	-79.221	-34.4439	-241.107	-230.774				-7.51785	-4.01758	-1.6406	-3.22798
955.176	194.033	134.059	-45.8623	250.479	342.203				10.0834	6.79861	-2.18446	3.35344
955.9	106.074	141.432	148.503	-265.184	-346.508				5.51239	7.17251	7.07335	-3.55033
956.624	149.826	296.168	397.214	83.6239	59.2336				7.78609	15.0197	18.9197	1.11957
957.348	-103.748	293.954	172.914	176.372	318.162				-5.39154	14.9075	8.23605	2.3613
958.072	-88.5485	37.4628	-122.606	115.794	-47.68				-4.60164	1.89987	-5.83982	1.55027

## Sheet: 2daysold
wavelength	larva_1	larva_2	larva_3	background	Ref.Green	RefAVE(502-512)	AVE(502-512)	correction factor	larva_1	larva_2	larva_3	background
196.11	-759.064	-144.222	-576.888	-197.357	-576.888	9307.26	413.3	0.0444062	-33.7072	-6.38863	-23.6551	-1.47119
196.875	-204.239	385.784	673.231	279.882	-453.863		412.285	0.0442972	-9.06946	17.0891	27.6056	2.08638
197.641	493.975	-7.37275	95.8458	-796.257	-545.584		381.641	0.0410046	21.9355	-0.326592	3.93012	-5.9357
198.407	688.923	816.764	241.478	71.023	1122.16		69.381	0.0074545	30.5925	36.1803	9.90171	0.529441
199.172	-292.758	-61.2749	-578.708	-1341.24	-197.441		↑	↑	-13.0003	-2.71431	-23.7297	-9.99827
199.938	-104.661	111.203	-307.442	-484.058	-117.744		larva_1	AVE/Ref.AVE	-4.64761	4.92596	-12.6066	-3.60841
200.703	244.27	-62.6334	-150.32	444.697	469.75		larva_2	→	10.8471	-2.77448	-6.16381	3.31499
201.469	-407.307	-533.093	-587.002	-892.482	-113.806		larva_3	after correction	-18.087	-23.6145	-24.0698	-6.65301
202.234	333.042	-482.336	-143.552	-493.821	-292.847		background		14.7891	-21.3661	-5.88631	-3.68118
203	66.0696	-170.68	-264.278	-22.0232	115.622				2.9339	-7.56063	-10.8366	-0.164172
203.765	637.737	421.645	416.374	94.87	569.22				28.3195	18.6777	17.0733	0.707209
204.53	801.907	1553.38	1099.47	1054.08	1361.73				35.6097	68.8103	45.0833	7.85763
205.296	188.162	492.116	260.532	-260.532	-207.461				8.35557	21.7993	10.683	-1.94214
206.061	-170.628	179.851	119.901	-239.801	-447.322				-7.57694	7.96688	4.91648	-1.7876
206.826	-185.247	180.836	286.691	13.2319	652.774				-8.22611	8.01052	11.7557	0.0986373
207.591	768.698	156.274	-181.616	435.033	650.437				34.135	6.92249	-7.44708	3.24295
208.356	-348.308	376.658	-32.4007	-247.055	360.458				-15.467	16.6849	-1.32858	-1.84167
209.122	478.445	388.98	280.065	875.204	1334.2				21.2459	17.2307	11.484	6.52421
209.887	-359.259	-130.98	-348.032	-258.217	-651.157				-15.9533	-5.80203	-14.2709	-1.92488
210.652	-1157.16	-1222.05	-450.609	-677.716	-944.477				-51.3853	-54.1334	-18.4771	-5.05204
211.417	-1092.09	-201.724	-417.361	-862.545	-76.5161				-48.4958	-8.93581	-17.1137	-6.42984
212.181	-127.606	-83.9516	-77.2355	-100.742	285.435				-5.66652	-3.71882	-3.16701	-0.750981
212.946	-168.664	269.214	139.472	-120.011	343.815				-7.48973	11.9254	5.719	-0.894621
213.711	-491.953	-238.143	-592.224	-491.953	-128.472				-21.8458	-10.5491	-24.2839	-3.66726
214.476	84.855	54.5496	100.008	60.6107	412.153				3.76809	2.41639	4.10077	0.451822
215.241	-513.649	-205.46	-419.725	-587.028	-452.012				-22.8092	-9.10128	-17.2107	-4.376
216.005	241.992	199.287	-37.0105	236.298	461.208				10.7459	8.82786	-1.5176	1.76148
216.77	-35.9393	-268.163	425.743	-46.9976	174.168				-1.59593	-11.8788	17.4574	-0.350343
217.535	88.5958	298.004	26.8472	185.246	190.615				3.93421	13.2007	1.10086	1.38091
218.299	-380.599	255.47	99.0599	-547.436	-357.137				-16.9009	11.3166	4.06191	-4.08086
219.064	-96.0825	-341.346	295.833	108.725	30.3419				-4.26666	-15.1207	12.1305	0.81049
219.828	333.329	61.2737	151.959	61.2737	220.585				14.8019	2.71425	6.23101	0.456765
220.593	-71.3098	-85.5718	-232.946	-228.192	118.85				-3.1666	-3.79059	-9.55184	-1.70105
221.357	256.212	313.917	246.979	244.671	417.787				11.3774	13.9056	10.1273	1.8239
222.122	-42.5927	-2.24172	96.394	-114.328	-103.119				-1.89138	-0.0993019	3.9526	-0.852257
222.886	206.973	161.221	-102.397	244.011	17.4293				9.19091	7.14165	-4.19876	1.81898
223.65	-271.118	-307.126	-192.748	-239.347	-288.063				-12.0393	-13.6048	-7.90356	-1.78421
224.415	16.4621	2.05776	-86.4258	-61.7327	98.7723				0.731018	0.0911528	-3.54386	-0.460186
225.179	37.9709	67.948	5.99541	29.977	183.859				1.68615	3.0099	0.245839	0.223464
225.943	-110.639	100.934	-62.1131	-217.396	79.5824				-4.91306	4.47108	-2.54692	-1.62058
226.707	82.9349	32.043	-384.516	173.409	-84.8197				3.68282	1.41941	-15.7669	1.29268
227.471	-78.7768	-67.7847	34.8083	54.9605	47.6325				-3.49818	-3.00267	1.4273	0.409703
228.235	344.081	180.063	376.171	288.814	545.537				15.2793	7.97627	15.4247	2.15296
228.999	-57.2669	-216.92	-187.419	-362.69	-262.039				-2.54301	-9.60894	-7.68504	-2.70367
229.763	329.678	67.6263	33.8132	-25.3599	77.7703				14.6398	2.99565	1.3865	-0.189045
230.527	-105.606	135.307	90.7548	-128.707	440.573				-4.68955	5.99372	3.72137	-0.959445
231.291	35.4441	-69.2771	41.8885	-211.054	67.666				1.57394	-3.06878	1.71762	-1.5733
232.055	-20.4685	255.069	179.493	247.196	155.875				-0.908927	11.2988	7.36003	1.84272
232.819	101.719	-90.9303	-211.143	98.6363	-87.8479				4.51694	-4.02795	-8.65785	0.735284
233.582	93.6799	92.1689	-95.1909	16.6206	157.14				4.15997	4.08282	-3.90326	0.123898
234.346	-78.6259	11.8681	-292.251	-221.043	10.3845				-3.49148	0.525721	-11.9836	-1.64776
235.11	138.613	160.5	140.072	140.072	202.813				6.1553	7.10968	5.74362	1.04417
235.874	140.766	397.879	1.43639	-17.2366	107.729				6.25088	17.6249	0.0588985	-0.128491
236.637	-29.7416	72.2295	-138.794	-126.048	-113.301				-1.32071	3.19956	-5.69119	-0.939622
237.401	-102.113	-228.006	-111.905	-152.47	-149.673				-4.53446	-10.1	-4.58861	-1.13659
238.164	49.7702	73.2728	219.818	236.409	82.9504				2.21011	3.24578	9.01357	1.76231
238.928	99.8914	-23.2624	103.997	-155.995	-61.5769				4.4358	-1.03046	4.26434	-1.16286
239.691	77.3265	108.528	112.598	115.311	-33.9151				3.43378	4.8075	4.61705	0.859589
240.455	168.213	158.793	131.879	-10.7657	-26.9141				7.46972	7.0341	5.40766	-0.0802526
241.218	184.259	10.6817	153.549	-125.51	22.6986				8.18224	0.473168	6.29622	-0.935612
241.981	-94.1541	63.6535	-14.5873	-46.414	261.244				-4.18103	2.81967	-0.598145	-0.345993
242.744	-2.63644	-21.0915	34.2737	-80.4114	-87.0025				-0.117074	-0.934294	1.40538	-0.599427
243.508	52.4657	66.8937	-183.63	-28.8561	-66.8937				2.3298	2.9632	-7.52967	-0.215108
244.271	-20.9039	43.1143	92.7611	-107.133	-146.327				-0.928264	1.90984	3.80363	-0.79862
245.034	49.498	-15.6309	-59.9186	59.9186	259.213				2.19802	-0.692406	-2.45694	0.446663
245.797	133.828	115.638	89.652	18.1903	0				5.94282	5.12244	3.67615	0.135599
246.56	216.474	120.551	127.032	-2.5925	193.141				9.61278	5.34007	5.20891	-0.0193258
247.323	155.218	102.185	116.414	161.686	156.512				6.89267	4.52653	4.7735	1.20529
248.086	-82.6333	112.33	63.2662	180.76	80.0511				-3.66944	4.97589	2.5942	1.34748
248.849	83.8266	176.681	-67.0613	7.73784	219.239				3.72242	7.82645	-2.74982	0.0576817
249.612	216.607	-18.0506	52.8624	87.6742	-37.3905				9.61869	-0.799589	2.1676	0.653567
250.375	323.845	141.924	304.492	41.287	211.596				14.3807	6.28684	12.4856	0.307774
251.138	-40.0444	-104.632	116.258	-18.0846	15.5011				-1.77822	-4.63491	4.76712	-0.134812
251.901	124.239	-72.4727	106.121	90.5909	14.2357				5.51698	-3.21033	4.35144	0.675309
252.663	67.4375	204.906	95.9688	97.2656	3.89062				2.99464	9.07676	3.93516	0.725067
253.426	16.9034	61.1122	-157.331	24.7049	98.8197				0.750615	2.7071	-6.45131	0.184163
254.189	-7.82594	-73.0421	-146.084	86.0854	165.649				-0.347521	-3.23556	-5.99013	0.641723
254.951	-62.8524	-115.229	-132.252	-75.9466	-58.9241				-2.79104	-5.10433	-5.42293	-0.566144
255.714	71.0364	-180.222	-85.5067	119.709	49.9885				3.15446	-7.98332	-3.50617	0.892374
256.477	-18.5216	-144.204	-283.115	-219.613	-256.656				-0.822473	-6.38781	-11.609	-1.6371
257.239	15.9747	-41.2681	-123.804	59.9053	-71.8863				0.709378	-1.82806	-5.07654	0.446564
258.001	-138.084	-37.5373	-316.386	143.446	-202.433				-6.13177	-1.66279	-12.9733	1.06932
258.764	109.45	-178.363	-143.231	-66.2107	-174.31				4.86027	-7.90099	-5.87314	-0.493567
259.526	148.51	24.5246	-68.1238	130.798	95.3733				6.59476	1.08637	-2.79339	0.975031
260.289	-41.2178	144.262	313.255	233.568	273.411				-1.83033	6.39041	12.8449	1.74113
261.051	-141.398	8.31755	45.7465	-54.0641	184.372				-6.27897	0.368444	1.87582	-0.403021
261.813	-93.7421	-72.7551	-37.7767	4.19741	-88.1456				-4.16273	-3.22284	-1.54902	0.0312896
262.575	-21.1863	57.9092	80.5079	11.2994	57.9092				-0.940804	2.56521	3.3012	0.0842311
263.338	-31.3854	-75.6104	91.3031	108.422	-79.8902				-1.39371	-3.34932	3.74385	0.808235
264.1	118.248	90.8492	-40.3774	194.677	37.4933				5.25096	4.02436	-1.65566	1.45122
264.862	-166.249	-116.666	-137.082	-182.29	-226.04				-7.38248	-5.16796	-5.62101	-1.35888
265.624	13.2723	81.1082	-32.4433	57.5131	42.7662				0.589371	3.59286	-1.33032	0.428731
266.386	184.884	216.194	301.181	146.118	377.222				8.20998	9.5768	12.3498	1.08923
267.148	-43.7177	48.2402	0	21.1051	-82.9128				-1.94134	2.1369	0	0.157328
267.91	-284.847	-210.208	-176.697	-268.092	-389.951				-12.649	-9.31163	-7.24538	-1.99849
268.672	-78.4297	-261.432	-3.07567	78.4297	-69.2027				-3.48277	-11.5807	-0.126117	0.584654
269.433	138.095	127.234	159.818	234.297	13.9647				6.13229	5.6361	6.55328	1.74656
270.195	-273.847	118.928	147.095	-190.91	-86.0662				-12.1605	5.26816	6.03157	-1.42314
270.957	-159.161	-22.0619	70.9133	56.7307	135.523				-7.06774	-0.977281	2.90777	0.422899
271.719	80.885	36.4775	-114.191	-4.75794	106.261				3.5918	1.61585	-4.68234	-0.0354681
272.48	-121.226	35.0917	132.391	73.3735	20.736				-5.38318	1.55446	5.42866	0.546963
273.242	253.265	28.8529	189.147	81.7499	105.794				11.2465	1.2781	7.7559	0.609405
274.004	-120.673	-241.346	128.718	-43.4423	-35.3974				-5.35863	-10.6909	5.27803	-0.323841
274.765	-1.61468	-156.624	-176	14.5321	-185.689				-0.071702	-6.93801	-7.21683	0.10833
275.527	-284.881	-318.872	-278.406	-100.356	-435.414				-12.6505	-14.1251	-11.4159	-0.748101
276.288	87.5435	69.7105	141.042	213.995	-76.1952				3.88747	3.08798	5.78338	1.59523
277.05	-45.4121	61.6307	-137.858	-3.24372	-235.17				-2.01658	2.73007	-5.65282	-0.0241803
277.811	3.24343	-126.494	74.599	92.4379	-220.554				0.144029	-5.60332	3.0589	0.689078
278.572	163.577	-127.946	106.892	-105.272	-32.3914				7.26382	-5.66764	4.38305	-0.78475
279.334	-1.61695	-164.929	-122.888	150.376	-101.868				-0.0718027	-7.30589	-5.03899	1.12098
280.095	-322.68	-167.793	-230.716	-243.623	-185.541				-14.329	-7.43277	-9.46042	-1.81609
280.856	66.0152	40.2532	154.572	-107.879	37.0329				2.93149	1.7831	6.33817	-0.80418
281.617	-215.201	-200.747	-240.897	-155.78	-160.598				-9.55627	-8.89254	-9.87788	-1.16126
282.379	-8.01294	-189.105	-56.0905	-6.41035	240.388				-0.355824	-8.37682	-2.29997	-0.0477859
283.14	247.717	196.575	-62.3287	-35.1598	73.5159				11.0002	8.70771	-2.55576	-0.262098
283.901	109.948	127.476	253.359	105.168	68.5183				4.88238	5.64682	10.3889	0.783973
284.662	-244.45	-165.083	-7.9367	0	-44.4455				-10.8551	-7.31272	-0.325441	0
285.423	211.827	-82.2016	63.232	-85.3632	49.0048				9.40645	-3.6413	2.5928	-0.63634
286.184	-73.9083	78.6258	221.725	-7.86258	191.847				-3.28199	3.4829	9.09174	-0.0586116
286.945	-176.718	-90.705	-114.163	78.194	-301.829				-7.8474	-4.01798	-4.68122	0.582897
287.706	-27.9836	-74.6228	-59.0764	-7.77321	-273.617				-1.24264	-3.30558	-2.4224	-0.0579454
288.466	95.8254	-264.293	-290.567	-83.4608	-219.471				4.25524	-11.7074	-11.9146	-0.622159
289.227	-67.5863	23.0408	-178.182	-271.881	-72.1944				-3.00125	1.02064	-7.30628	-2.02674
289.988	-163.333	-51.9003	134.33	235.078	337.352				-7.25301	-2.29903	5.50816	1.75239
290.749	-136.491	125.875	37.9143	40.9474	-22.7486				-6.06107	5.57593	1.55466	0.305243
291.509	-313.27	-317.788	-75.3052	-180.732	-82.8357				-13.9111	-14.0771	-3.08786	-1.34727
292.27	376.921	249.785	347.007	56.8373	203.418				16.7376	11.0648	14.2289	0.423694
293.03	-178.23	-2.9705	-83.1741	-66.8363	-89.1151				-7.91453	-0.131585	-3.41052	-0.498231
293.791	39.8249	5.89999	-14.75	58.9999	16.225				1.76848	0.261353	-0.604817	0.439815
294.551	54.1965	43.9431	265.123	19.042	92.2804				2.40666	1.94655	10.8713	0.141949
295.312	11.639	-59.6497	125.119	-30.5523	53.8302				0.516842	-2.64231	5.13045	-0.227752
296.072	31.7886	193.621	59.2423	336.67	111.26				1.41161	8.57687	2.42921	2.50971
296.833	203.811	495.175	269.835	351.646	477.952				9.05049	21.9348	11.0645	2.62135
297.593	-278.089	-151.166	-235.306	-335.133	24.2436				-12.3489	-6.69624	-9.64863	-2.49825
298.353	-124.723	35.4328	-116.22	-225.352	-223.935				-5.53849	1.56957	-4.76554	-1.67989
299.114	50.7348	49.3255	-63.4185	-47.9162	-43.6883				2.25294	2.18498	-2.60045	-0.357191
299.874	-120.516	28.0269	-79.8767	-138.733	-106.502				-5.35165	1.24151	-3.27531	-1.03419
300.634	-225.833	-8.36418	-197.952	-294.14	-135.221				-10.0284	-0.370509	-8.11696	-2.19267
301.394	-61.0542	-177.612	-244.217	-133.209	-156.798				-2.71119	-7.86771	-10.014	-0.993007
302.154	-12.4396	-38.7009	-16.5861	-55.287	-87.077				-0.552395	-1.71434	-0.680107	-0.412137
302.914	-196.959	-56.4709	-101.923	-92.2817	150.13				-8.74623	-2.5015	-4.17932	-0.687914
303.674	168.862	348.707	201.811	164.743	127.676				7.49853	15.4467	8.27517	1.22808
304.434	-97.1734	-151.919	162.868	26.0041	192.978				-4.3151	-6.72958	6.67834	0.193848
305.194	31.3583	-178.606	103.619	-31.3583	-36.8119				1.3925	-7.91173	4.24884	-0.23376
305.954	149.386	112.719	181.98	-43.4578	67.9028				6.63368	4.99312	7.462	-0.323956
306.714	-60.8573	32.4572	112.248	-27.0477	151.467				-2.70244	1.43776	4.60268	-0.201627
307.474	37.7413	36.3934	210.273	180.619	292.495				1.67595	1.61212	8.62215	1.34642
308.233	119.601	145.134	430.026	60.4723	255.328				5.31102	6.42901	17.633	0.450791
308.993	-126.074	-233.371	-72.4256	-292.385	-335.304				-5.59848	-10.3377	-2.96978	-2.17958
309.753	-286.468	-53.5454	66.9317	-49.5295	-152.604				-12.721	-2.37191	2.74451	-0.369218
310.512	-29.4108	159.086	110.959	56.148	189.834				-1.30602	7.04705	4.54983	0.418555
311.272	-6.67306	273.595	96.0921	252.242	273.595				-0.296325	12.1195	3.94022	1.88034
312.032	-90.6141	153.244	107.937	58.6326	101.275				-4.02383	6.78829	4.42593	0.437077
312.791	57.2029	-182.251	-102.433	3.9909	-101.103				2.54016	-8.0732	-4.20023	0.0297501
313.551	1.32844	-55.7943	305.54	-11.9559	110.26				0.0589908	-2.47153	12.5286	-0.0891254
314.31	-116.667	-417.613	-242.614	-165.72	-312.879				-5.18072	-18.4991	-9.94827	-1.23536
315.069	-50.2719	-33.0736	68.7931	84.6684	39.6883				-2.23238	-1.46507	2.82083	0.631161
315.829	244.244	203.317	129.383	100.338	139.945				10.846	9.00636	5.30532	0.747971
316.588	135.734	171.315	260.926	226.663	123.874				6.02744	7.58876	10.6992	1.68966
317.347	264.356	170.977	181.498	214.378	136.781				11.7391	7.57377	7.44226	1.59808
318.107	-231.226	-249.619	-27.5894	-81.4545	-316.622				-10.2679	-11.0574	-1.13129	-0.607203
318.866	217.834	47.2411	192.901	185.028	-45.9288				9.67318	2.09264	7.90983	1.37929
319.625	-138.882	39.3062	104.817	-110.057	170.327				-6.16722	1.74115	4.29796	-0.820423
320.384	99.3553	146.418	-48.3703	81.053	137.267				4.41199	6.48591	-1.98341	0.604209
321.143	22.1783	-71.7534	-97.8455	36.529	-129.156				0.984855	-3.17847	-4.01212	0.272305
321.902	-33.8336	-65.0646	147.046	-153.552	-100.199				-1.50242	-2.88218	6.02956	-1.14466
322.661	-224.558	41.5368	-155.763	-210.28	-172.637				-9.97178	1.83996	-6.387	-1.56753
323.42	-352.208	-297.823	-181.284	-332.785	-426.017				-15.6402	-13.1927	-7.43347	-2.48075
324.179	77.5602	103.414	231.388	98.2429	56.8775				3.44416	4.58093	9.48797	0.732352
324.938	12.9028	-198.704	15.4834	-207.736	-187.091				0.572966	-8.80201	0.634891	-1.54857
325.697	-87.6154	-130.135	-172.654	-137.865	-149.462				-3.89067	-5.7646	-7.07961	-1.02772
326.455	46.385	-3.86541	87.616	56.6927	46.385				2.05978	-0.171227	3.59266	0.422616
327.214	28.3635	-6.44625	11.6033	233.354	107.008				1.25952	-0.285551	0.475787	1.73954
327.973	-69.6496	159.936	167.675	5.15923	15.4777				-3.09288	7.08472	6.87545	0.0384595
328.731	3.87324	-36.1503	73.5916	0	-158.803				0.171996	-1.60135	3.0176	0
329.49	103.32	-176.935	-21.9555	6.45749	99.4454				4.58805	-7.83773	-0.900276	0.0481374
330.249	78.6654	12.896	-47.7151	3.86879	63.1903				3.49323	0.571255	-1.95654	0.0288399
331.007	-191.774	-283.156	-280.581	-70.7889	-314.045				-8.51594	-12.543	-11.5051	-0.527696
331.766	-80.9344	-48.8176	-128.467	-11.5621	-1.28467				-3.59399	-2.16248	-5.26775	-0.0861893
332.524	123.009	276.771	-41.0031	123.009	46.1285				5.46238	12.2602	-1.68132	0.916974
333.283	98.4441	108.672	71.5957	-62.6463	149.584				4.37153	4.81386	2.93575	-0.466996
334.041	30.637	-1.27654	20.4246	65.1035	17.8716				1.36047	-0.0565471	0.837504	0.485314
334.799	-129.965	36.9507	-44.5957	-160.544	-124.868				-5.77123	1.63681	-1.82863	-1.19678
335.558	-50.8454	-15.2536	-83.8948	-76.268	31.7783				-2.25785	-0.675691	-3.44008	-0.56854
336.316	-17.7551	199.11	65.9473	39.3148	107.799				-0.788435	8.82002	2.70414	0.293072
337.074	-135.337	-111.305	-75.8897	-112.57	-98.6567				-6.00979	-4.93049	-3.11183	-0.839151
337.832	71.8831	197.994	137.461	114.761	49.1832				3.19206	8.77056	5.63652	0.855484
338.59	-286.645	77.9473	-64.118	-86.7478	105.606				-12.7288	3.45284	-2.62913	-0.646662
339.348	-140.293	-214.197	-113.988	-170.356	-56.3677				-6.22988	-9.48832	-4.67403	-1.26992
340.106	205.841	124.752	37.4257	296.911	159.683				9.14064	5.52618	1.53463	2.21332
340.864	36.025	-3.72672	86.9569	131.678	208.696				1.59973	-0.165083	3.56563	0.98159
341.622	152.122	53.1808	85.3366	124.913	112.545				6.75516	2.35576	3.4992	0.931164
342.38	319.162	64.0788	103.512	56.6851	28.3426				14.1728	2.83851	4.24447	0.422559
343.138	-65.1179	-62.6606	47.917	178.153	27.0301				-2.89164	-2.77569	1.96482	1.32804
343.896	123.803	8.58042	63.7403	123.803	-77.2238				5.49764	0.380088	2.61365	0.922891
344.654	-29.3751	-12.2396	-44.0627	41.6148	-29.3751				-1.30444	-0.542181	-1.80677	0.310217
345.412	12.2285	130.845	-24.457	117.393	114.948				0.543021	5.79605	-1.00285	0.875109
346.169	9.77566	68.4296	46.4344	-19.5513	112.42				0.4341	3.03124	1.90402	-0.145745
346.927	-64.8068	40.3514	-239.663	-107.604	-58.693				-2.87783	1.78745	-9.82728	-0.802132
347.685	-181.215	-37.9572	-95.5052	-187.337	-214.275				-8.04708	-1.6814	-3.91615	-1.3965
348.442	61.327	74.819	-275.972	-95.6702	-72.3659				2.7233	3.31427	-11.3161	-0.713173
349.2	-17.2229	-54.1292	-77.5032	156.237	-79.9636				-0.764805	-2.39777	-3.17799	1.16467
349.957	-103.681	-58.0119	101.212	-138.241	0				-4.60408	-2.56976	4.15017	-1.03052
350.715	-76.7413	-164.622	-18.5664	91.5945	-126.252				-3.40779	-7.29231	-0.76131	0.682791
351.472	-9.93238	310.387	153.952	47.1788	3.72464				-0.441059	13.7492	6.31273	0.351694
352.23	173.092	366.108	321.279	82.1876	281.43				7.68636	16.2176	13.1739	0.612667
352.987	-134.771	94.8388	-34.9406	-29.9491	-41.18				-5.98467	4.20109	-1.43273	-0.223256
353.744	-6.25151	-191.296	91.272	-46.2612	-75.0181				-0.277606	-8.47388	3.74257	-0.344854
354.501	295.757	127.827	278.212	198.007	203.02				13.1335	5.66238	11.408	1.47604
355.259	-89.185	-81.6483	7.53676	57.7818	7.53676				-3.96037	-3.61679	0.309042	0.430735
356.016	232.957	215.328	368.953	124.663	125.923				10.3447	9.5384	15.1288	0.929303
356.773	49.2233	1.26214	138.835	61.8447	116.117				2.18582	0.0559091	5.69288	0.461021
357.53	-30.3414	1.26422	25.2845	152.971	164.349				-1.34735	0.0560015	1.03678	1.14032
358.287	-112.611	-111.345	-144.243	-142.977	-129.059				-5.00061	-4.93228	-5.91462	-1.06583
359.044	31.6126	165.65	-24.0256	-17.703	25.2901				1.4038	7.33782	-0.985159	-0.131967
359.801	45.4138	-93.3506	-140.026	-214.454	-117.319				2.01666	-4.13517	-5.74171	-1.59865
360.558	-35.1927	70.3853	-99.2936	66.6147	-51.5321				-1.56277	3.11787	-4.0715	0.496579
361.315	183.916	145.131	142.629	170.154	30.0271				8.16702	6.42889	5.84844	1.26841
362.072	237.35	268.417	223.681	178.945	231.137				10.5398	11.8901	9.17195	1.33394
362.829	258.715	246.395	218.059	367.128	267.338				11.4885	10.9146	8.94144	2.73676
363.585	97.5663	17.0741	-100.005	-26.8307	-92.688				4.33255	0.756334	-4.10069	-0.20001
364.342	115.609	73.4599	127.652	183.048	286.614				5.13376	3.25407	5.23431	1.36453
365.099	23.7787	-55.8799	168.829	174.773	101.059				1.05592	-2.47532	6.92275	1.30285
365.856	-49.3416	-18.7968	3.5244	150.374	63.4392				-2.19107	-0.832645	0.144517	1.12097
366.612	40.7473	37.2547	19.7916	122.242	52.3894				1.80944	1.65028	0.811546	0.911253
367.369	-115.885	42.8773	-103.137	-203.957	-44.0361				-5.146	1.89934	-4.2291	-1.5204
368.125	57.8107	3.46864	-115.621	-174.588	77.4663				2.56716	0.153651	-4.74101	-1.30147
368.882	-270.462	-306.292	-223.073	-286.643	-186.087				-12.0102	-13.5679	-9.14703	-2.13678
369.638	-55.5782	8.10515	76.42	37.0521	75.2621				-2.46802	0.359035	3.13357	0.276205
370.395	306.746	163.212	159.739	179.417	60.1916				13.6214	7.22982	6.55005	1.33747
371.151	136.091	140.704	-17.2997	51.8991	74.9653				6.04329	6.23279	-0.709367	0.386882
371.907	-209.089	-11.4884	71.2281	-198.749	-68.9304				-9.28485	-0.508903	2.92068	-1.48158
372.664	-226.074	-4.56716	-81.0671	-105.045	-134.731				-10.0391	-0.202312	-3.32412	-0.783056
373.42	-164.293	50.9876	44.1892	31.7256	47.5884				-7.29564	2.2586	1.81196	0.236498
374.176	-92.3108	-23.6406	-15.7604	-11.2574	58.5386				-4.09918	-1.04721	-0.646249	-0.0839184
374.932	31.3571	-39.1963	4.47958	147.826	-2.23979				1.39245	-1.73629	0.183683	1.10197
375.688	-50.0551	-72.3018	-18.9097	-101.223	-15.5727				-2.22276	-3.20277	-0.775385	-0.754564
376.444	76.0842	106.959	129.012	52.9282	-8.82136				3.37861	4.73798	5.2901	0.394553
377.2	-105.017	79.8563	60.1657	-40.4751	143.304				-4.66339	3.53741	2.46707	-0.301722
377.956	157.174	-164.762	18.4273	-58.5337	-101.892				6.9795	-7.29847	0.755604	-0.43634
378.712	134.383	19.3512	25.8016	64.504	-1.07507				5.96745	0.857203	1.05798	0.480845
379.468	-72.8769	23.5778	-75.0203	-79.3072	-83.5941				-3.23619	1.04443	-3.07618	-0.591196
380.224	-33.2055	217.442	59.9841	-77.1224	189.592				-1.47453	9.63207	2.45962	-0.574909
380.98	37.4401	-141.203	-154.039	-78.0894	-79.1591				1.66257	-6.25488	-6.31633	-0.582118
381.736	94.1964	27.8308	-31.042	108.112	-22.4787				4.18291	1.23282	-1.27287	0.805919
382.492	124.128	209.734	249.327	214.014	292.13				5.51207	9.29062	10.2235	1.59537
383.247	113.012	119.409	121.542	58.6385	219.628				5.01845	5.28949	4.98376	0.43712
384.003	-53.1493	-146.692	-81.8498	41.4564	-81.8498				-2.36016	-6.49803	-3.35622	0.309037
384.759	-100.514	41.2635	-40.2054	-85.7011	55.018				-4.46343	1.82785	-1.64861	-0.638859
385.514	73.6583	1.05226	31.5678	-101.017	175.728				3.27089	0.0466122	1.29443	-0.753032
386.27	113.694	126.211	155.417	254.508	32.335				5.04872	5.59078	6.37279	1.89723
387.025	-18.588	-212.729	-1.03266	-124.952	-73.3191				-0.825421	-9.42328	-0.042344	-0.931457
387.781	-5.09595	-22.4222	70.3241	-56.0555	-5.09595				-0.226292	-0.993239	2.88361	-0.417865
388.536	42.1769	21.0885	-55.2317	110.463	-35.1474				1.87292	0.934158	-2.26475	0.823449
389.291	25.6635	200.373	50.34	95.7447	-119.434				1.13962	8.87595	2.06417	0.713729
390.047	5.83261	127.345	-7.77682	54.4377	128.317				0.259004	5.64104	-0.318885	0.405806
390.802	-0.958608	-34.5099	-63.2681	72.8542	-59.4337				-0.0425682	-1.52869	-2.59428	0.543092
391.557	137.224	114.511	88.0124	123.028	-4.73185				6.09358	5.0725	3.60891	0.917113
392.313	7.49601	-8.43301	-113.377	1.874	97.4481				0.332869	-0.373558	-4.64898	0.0139697
393.068	-92.8558	-119.784	9.28558	42.7137	-94.7129				-4.12338	-5.30609	0.380752	0.318409
393.823	38.676	6.44599	46.9637	16.5754	64.4599				1.71745	0.285539	1.92573	0.123561
394.578	63.0786	-58.5076	-30.168	78.6197	29.2538				2.80108	-2.59172	-1.23703	0.58607
395.333	-110.767	-18.1585	-147.992	-91.7005	34.5012				-4.91874	-0.804371	-6.06835	-0.683582
396.088	179.628	57.7698	52.3539	126.371	81.2388				7.9766	2.55904	2.14675	0.942036
396.843	132.03	78.14	107.779	11.6761	132.928				5.86294	3.46138	4.41945	0.0870394
397.598	-11.6129	-29.4789	125.955	-65.2108	27.6923				-0.515685	-1.30583	5.16474	-0.486114
398.353	-197.238	-115.5	-94.1769	-142.154	-71.0769				-8.75861	-5.11632	-3.86169	-1.05969
399.108	-102.699	-38.9547	-160.246	-110.667	-46.0374				-4.56047	-1.72558	-6.57081	-0.824966
399.863	-66.0691	86.3304	-36.1178	-15.8566	90.735				-2.93388	3.82419	-1.481	-0.118203
400.617	-61.4365	-143.937	-62.3142	-29.8406	-63.1919				-2.72817	-6.376	-2.55517	-0.222447
401.372	-5.26046	92.058	44.7139	115.73	93.8115				-0.233597	4.07791	1.83348	0.86271
402.127	-203.129	-120.826	-71.7954	-7.87999	-122.578				-9.02017	-5.35227	-2.94394	-0.0587414
402.881	75.075	41.9023	-38.4105	114.358	8.72965				3.3338	1.85615	-1.57501	0.852485
403.636	75.9292	155.349	18.3277	90.7659	64.5834				3.37173	6.88153	0.751521	0.676614
404.391	87.2593	22.6874	71.5526	4.36296	12.2163				3.87486	1.00499	2.93399	0.0325237
405.145	23.5102	-32.2177	-20.0272	-112.326	91.4285				1.044	-1.42715	-0.821208	-0.837338
405.9	-143.781	-44.4416	-26.1421	-87.1403	29.6277				-6.38479	-1.96863	-1.07195	-0.649587
406.654	-46.323	-55.0631	69.9214	-100.512	-103.134				-2.05703	-2.43914	2.8671	-0.749267
407.408	-111.106	-8.74853	-235.335	-211.714	-121.605				-4.93381	-0.387535	-9.64984	-1.57823
408.163	7.01105	39.4371	-69.2341	7.88743	-111.3				0.311334	1.74695	-2.83892	0.0587968
408.917	120.671	142.691	207.871	116.267	105.697				5.35853	6.3208	8.52366	0.86671
409.671	7.96031	-160.091	-68.1049	-60.1446	-29.1878				0.353487	-7.09156	-2.79261	-0.448348
410.426	38.2044	4.44237	14.2156	52.42	-26.6542				1.69651	0.196784	0.582904	0.390765
411.18	78.6771	81.3593	145.731	-38.4445	76.889				3.49375	3.60398	5.97566	-0.286584
411.934	-55.7703	-50.3732	-30.5837	25.1866	2.69856				-2.47655	-2.23139	-1.25407	0.187753
412.688	7.22664	-62.3298	28.0032	114.723	128.273				0.320908	-2.76103	1.14826	0.855202
413.442	-26.3033	-40.8155	53.5136	20.8613	46.2576				-1.16803	-1.80801	2.19431	0.15551
414.196	-8.18576	105.505	-90.0434	124.605	-48.205				-0.363499	4.67359	-3.69219	0.928871
414.95	-188.908	-237.275	-79.396	-82.1338	-113.162				-8.38868	-10.5106	-3.2556	-0.612267
415.704	29.3057	3.66321	143.781	91.5803	88.8329				1.30136	0.16227	5.89569	0.682685
416.458	40.3893	110.153	5.50763	123.004	115.66				1.79354	4.87944	0.225838	0.916931
417.212	4.59543	-81.7987	-194.846	-123.158	18.3817				0.204066	-3.62345	-7.98959	-0.918078
417.966	-38.6089	30.3356	-88.249	-25.7393	-62.5097				-1.71448	1.34378	-3.61861	-0.191873
418.72	214.654	165.119	143.103	132.095	291.709				9.53198	7.31428	5.86787	0.984701
419.473	0	116.999	139.85	79.5226	-52.101				0	5.18271	5.7345	0.592801
420.227	47.3554	39.1592	-41.8913	-135.691	-41.8913				2.10287	1.73464	-1.71774	-1.01151
420.981	54.4154	5.44154	87.9716	146.015	82.5301				2.41638	0.241045	3.60724	1.08847
421.734	129.183	-72.2704	43.3622	30.7149	-55.1062				5.73654	-3.20137	1.77805	0.228964
422.488	115.067	-23.3729	-55.7354	65.6239	-45.8469				5.10967	-1.03535	-2.28541	0.489194
423.241	-39.3229	-50.0473	42.8977	-187.677	-91.1576				-1.74618	-2.21695	1.759	-1.39904
423.995	17.758	-124.306	-45.283	8.87901	93.2296				0.788567	-5.50641	-1.85681	0.0661886
424.748	160.448	156.04	139.29	-39.6712	-57.3029				7.1249	6.91214	5.71154	-0.295729
425.502	-17.4963	31.4934	120.725	61.2371	-75.2342				-0.776946	1.39507	4.95027	0.456492
426.255	71.2201	-87.7223	42.5584	-43.4269	-120.727				3.16262	-3.88585	1.74509	-0.323726
427.009	53.4454	-21.5506	-10.3443	-38.791	73.272				2.37331	-0.954629	-0.424163	-0.289168
427.762	-88.9729	-33.3649	-76.1403	29.9428	-62.4522				-3.95095	-1.47797	-3.1221	0.223209
428.515	-93.3947	-92.5457	-16.1318	-69.6215	-45.8483				-4.14731	-4.09951	-0.661479	-0.518994
429.268	-13.4694	3.36734	-72.3978	-78.2907	-171.734				-0.598123	0.149164	-2.96864	-0.583618
430.021	-21.6858	85.0749	-10.0088	44.2056	-21.6858				-0.962983	3.76858	-0.410408	0.329531
430.775	-21.5021	-14.8861	-44.6583	48.7933	24.8102				-0.954828	-0.659411	-1.83119	0.36373
431.528	-25.4223	23.7821	-22.142	18.0416	-24.6022				-1.12891	1.05348	-0.907923	0.134491
432.281	84.5739	129.301	69.1229	42.287	-36.5945				3.75561	5.72765	2.83436	0.315228
433.034	117.841	-133.176	-89.5911	69.4129	5.64989				5.23285	-5.89932	-3.67365	0.517439
433.787	-12.0337	-114.721	57.7617	-92.2583	-147.613				-0.534371	-5.08182	2.3685	-0.687739
434.54	-26.3325	6.38365	-4.78774	59.0487	-96.5527				-1.16933	0.282777	-0.196319	0.440179
435.293	26.2285	61.9946	89.8126	-7.94802	-136.706				1.16471	2.74618	3.68273	-0.0592485
436.045	112.539	196.546	143.447	242.513	61.0244				4.99741	8.70644	5.88199	1.80781
436.798	71.231	102.889	166.206	38.7813	78.3541				3.1631	4.5577	6.8152	0.289096
437.551	-7.11517	95.6595	-33.2041	17.3926	29.2512				-0.315958	4.23744	-1.36152	0.129653
438.304	82.1034	33.9466	119.208	82.1034	104.998				3.6459	1.50374	4.88807	0.61204
439.056	-181.922	-126.007	-158.296	-80.3292	-200.823				-8.07847	-5.58173	-6.49085	-0.598814
439.809	149.25	239.586	75.4106	130.397	216.805				6.62764	10.613	3.09218	0.972048
440.562	-5.48226	107.296	-5.48226	48.5572	97.8975				-0.243446	4.75289	-0.224798	0.361969
441.314	-23.4495	60.9686	25.7944	-116.466	51.5888				-1.0413	2.70074	1.05769	-0.868194
442.067	26.5699	95.339	136.757	0	67.2062				1.17987	4.22325	5.60766	0
442.819	8.60466	-107.949	-64.9261	64.1438	-10.1691				0.382101	-4.78185	-2.66227	0.47816
443.572	22.7424	-125.476	-78.4222	-98.812	21.174				1.00991	-5.55821	-3.21567	-0.736594
444.324	100.696	35.4009	57.4281	72.3751	-14.947				4.47152	1.56816	2.35482	0.53952
445.076	2.36638	-10.2543	-41.806	-126.996	-97.8102				0.105082	-0.454236	-1.71424	-0.946688
445.829	124.873	229.197	63.2266	117.76	160.438				5.54512	10.1528	2.59258	0.877839
446.581	-211.513	-50.6996	-67.3355	-39.6091	-153.683				-9.39248	-2.24585	-2.76106	-0.295266
447.333	46.7887	3.96515	54.719	17.4466	-32.5142				2.07771	0.175645	2.24373	0.130056
448.085	-14.2925	-32.5551	-117.516	-138.161	-116.722				-0.634675	-1.4421	-4.8187	-1.02992
448.838	0.795513	-7.95513	-10.3417	-44.5487	-126.487				0.0353257	-0.35239	-0.424056	-0.332088
449.59	92.4709	-112.4	1.59433	30.2922	-64.5702				4.10628	-4.979	0.0653747	0.225813
450.342	24.7543	95.823	-94.2259	30.3439	7.98525				1.09924	4.24469	-3.8637	0.226199
451.094	58.4088	-13.6021	-56.8086	-68.0103	56.8086				2.59372	-0.602532	-2.32941	-0.506983
451.846	-24.8308	83.3032	-56.8704	14.4179	-21.6268				-1.10264	3.69009	-2.33195	0.107478
452.598	40.8096	76.818	9.60226	8.00188	136.832				1.8122	3.40282	0.393737	0.05965
453.35	63.9054	43.9349	23.1657	-33.5503	31.9527				2.8378	1.94619	0.9499	-0.250101
454.101	-83.7208	-141.129	-110.83	-69.3687	-68.5713				-3.71773	-6.25163	-4.54456	-0.517109
454.853	-53.312	-72.4089	18.3011	-72.4089	-107.42				-2.36739	-3.20751	0.750431	-0.539772
455.605	73.0525	76.2287	-12.7048	-34.9382	-41.2905				3.24399	3.37671	-0.520955	-0.260446
456.357	-186.492	15.078	-13.4909	-94.4361	-77.7709				-8.28139	0.667914	-0.553188	-0.703974
457.109	167.346	48.3796	69.7936	224.45	56.3107				7.4312	2.14308	2.86186	1.67316
457.86	-99.8061	-133.867	-224.168	-137.035	-133.075				-4.43201	-5.92992	-9.19191	-1.02153
458.612	42.7114	-83.8409	-56.9485	-20.5648	-52.9938				1.89665	-3.71391	-2.33515	-0.1533
459.363	-93.997	3.15956	-221.169	30.0159	-33.9653				-4.17405	0.13996	-9.06897	0.223753
460.115	-154.391	-92.162	34.6592	-100.039	-45.6871				-6.85592	-4.08251	1.42119	-0.745741
460.866	11.7762	-71.4426	-101.276	2.35525	8.63591				0.522939	-3.1647	-4.15277	0.0175572
461.618	46.1334	-136.836	-36.7503	-150.911	21.8938				2.04861	-6.06146	-1.50693	-1.12497
462.369	-80.9406	-108.959	16.3438	-66.1534	-22.57				-3.59427	-4.82655	0.67017	-0.49314
463.121	82.0108	-19.3422	-65.7634	-27.079	17.7948				3.64179	-0.856803	-2.6966	-0.201861
463.872	111.663	-19.2522	-63.1471	-29.2633	170.959				4.95852	-0.852817	-2.58932	-0.218143
464.623	-79.0131	-132.711	-141.917	-263.888	-131.177				-3.50867	-5.87873	-5.81924	-1.96715
465.375	2.29585	5.35698	27.5502	-52.8045	97.9562				0.10195	0.237299	1.12968	-0.393631
466.126	174.943	96.2567	53.4759	162.72	159.664				7.76855	4.2639	2.19276	1.21299
466.877	42.0038	-11.4556	51.1682	-105.391	263.478				1.86523	-0.507449	2.09813	-0.785639
467.628	-102.264	-19.8423	-54.9479	-68.6848	209.107				-4.54116	-0.878957	-2.25312	-0.512011
468.379	-57.1622	76.2163	-104.416	-38.1082	339.163				-2.53836	3.37617	-4.28155	-0.284077
469.13	103.391	44.8535	60.058	70.7012	473.622				4.5912	1.98688	2.46266	0.527042
469.881	227.572	44.7557	177.506	81.9258	713.058				10.1056	1.98255	7.27856	0.610716
470.632	-3.02608	49.1738	130.121	44.6347	749.711				-0.134377	2.17826	5.33558	0.332729
471.383	-39.2078	-52.0257	-159.847	-12.0639	790.942				-1.74107	-2.30459	-6.55447	-0.0899306
472.134	237.563	130.81	157.874	123.292	1315.62				10.5493	5.79451	6.47356	0.919081
472.885	56.2724	98.2892	18.0072	-0.750299	1478.84				2.49885	4.35393	0.738377	-0.0055931
473.636	144.434	227.503	27.6895	-77.0815	1559.59				6.41378	10.0777	1.1354	-0.574604
474.386	165.055	154.599	135.927	86.6349	2003.06				7.32945	6.84828	5.57364	0.64582
475.137	190.96	108.161	134.269	79.8153	2312.4				8.47981	4.79122	5.50563	0.594983
475.888	266.702	233.923	204.869	43.9537	2744.5				11.8432	10.3621	8.40057	0.327653
476.638	75.8629	33.4689	63.9628	-60.9878	2956.42				3.36879	1.48258	2.62277	-0.454634
477.389	155.157	80.1769	158.127	-119.523	3107.6				6.88995	3.55161	6.48392	-0.890984
478.14	219.976	117.765	76.2879	-108.136	3395.92				9.76829	5.21664	3.12815	-0.806101
478.89	175.099	180.271	124.86	-96.7849	3705.9				7.7755	7.9855	5.11983	-0.721483
479.641	239.628	237.416	97.3258	65.6212	3771.38				10.641	10.5169	3.99081	0.489173
480.391	22.8266	92.0429	11.7815	-231.212	3980.67				1.01364	4.07724	0.483095	-1.72357
481.141	239.33	178.945	198.828	-46.3931	4221.04				10.6277	7.92675	8.15285	-0.345838
481.892	172.503	179.875	196.093	72.2447	4374.49				7.66019	7.96793	8.04071	0.538548
482.642	240.056	217.897	239.317	36.193	4773.79				10.66	9.6522	9.8131	0.269801
483.392	288.634	334.519	218.326	-110.273	4786.88				12.8171	14.8183	8.95236	-0.82203
484.143	243.213	142.368	227.641	-41.5241	4980.67				10.8002	6.30651	9.33433	-0.309541
484.893	149.253	277.714	267.318	-87.6209	5009.24				6.62774	12.3019	10.9613	-0.65317
485.643	179.827	240.017	197.661	-76.538	5139.93				7.98544	10.6321	8.10502	-0.570552
486.393	509.723	397.525	452.51	111.456	5500.7				22.6349	17.6092	18.555	0.830845
487.143	347.717	323.942	289.022	28.2335	5581.31				15.4408	14.3497	11.8512	0.210466
487.893	366.176	346.865	295.615	84.6736	5604.06				16.2605	15.3651	12.1216	0.631199
488.643	198.298	172.304	225.035	-39.3626	5566.46				8.80568	7.63258	9.22748	-0.293428
489.393	294.904	303.075	213.936	-48.2841	5708.66				13.0956	13.4254	8.77235	-0.359934
490.143	407.262	419.896	302.473	39.3884	6154.26				18.0849	18.6002	12.4028	0.293621
490.893	193.962	210.311	200.65	-66.8834	6046.26				8.61312	9.31619	8.22758	-0.498582
491.643	344.853	348.569	476.402	115.199	6365.65				15.3136	15.4406	19.5347	0.858748
492.392	181.31	274.937	263.048	-115.176	6492.24				8.0513	12.1789	10.7862	-0.858583
493.142	352.857	368.457	363.999	96.5713	6687.19				15.669	16.3216	14.9257	0.719891
493.892	257.839	365.582	271.214	23.0346	6864.32				11.4497	16.1942	11.121	0.171712
494.642	437.587	465.123	354.237	139.909	7133.12				19.4316	20.6036	14.5254	1.04295
495.391	409.396	427.293	454.139	115.585	7287.1				18.1797	18.9279	18.6218	0.861631
496.141	330.909	316.717	359.294	24.6501	7247.13				14.6944	14.0296	14.7327	0.183754
496.89	295.958	274.979	289.964	-9.74041	7608.76				13.1424	12.1808	11.8899	-0.0726099
497.64	472.219	400.148	380.628	52.5522	7758.96				20.9695	17.7254	15.6075	0.39175
498.389	350.115	302.782	334.337	3.00528	7918.16				15.5473	13.4124	13.7094	0.0224029
499.139	300.472	313.084	365.017	-71.2229	8165.41				13.3428	13.8687	14.9674	-0.530931
499.888	346.466	302.411	250.142	88.1098	8364.45				15.3852	13.3959	10.257	0.656814
500.637	387.13	366.204	336.31	46.3361	8465.3				17.191	16.2218	13.7903	0.345412
501.387	232.519	281.706	313.752	-40.2437	8691.9				10.3253	12.4788	12.8653	-0.299997
502.136	419.898	383.928	392.003	10.2772	8889.81				18.6461	17.0069	16.0739	0.0766116
502.885	387.437	314.098	375.584	-18.5199	8968.83				17.2046	13.9136	15.4007	-0.138057
503.634	337.202	419.104	335.726	38.3687	9221.02				14.9738	18.5651	13.7663	0.286019
504.383	420.926	493.525	453.192	106.332	9217.84				18.6917	21.8618	18.583	0.792648
505.132	285.91	394.687	269.005	-12.4948	9192.47				12.6962	17.4835	11.0304	-0.0931422
505.881	636.201	546.781	505.003	153.92	9555.48				28.2513	24.2209	20.7075	1.14739
506.63	429.158	404.385	454.66	38.617	9431.28				19.0573	17.9131	18.6432	0.28787
507.379	381.497	364.057	318.277	130.799	9488				16.9408	16.1267	13.0508	0.97504
508.128	439.42	401.178	417.773	178.221	9540.24				19.513	17.771	17.1306	1.32855
508.877	314.97	431.545	275.146	7.96475	9478.77				13.9866	19.1162	11.2822	0.0593732
509.626	480.288	494.733	387.12	158.892	9393.43				21.3278	21.9153	15.8737	1.18446
510.375	378.304	310.699	318.61	-2.15763	9500.76				16.7991	13.7631	13.0645	-0.0160841
511.124	361.987	377.039	407.145	21.5041	9283.34				16.0745	16.7018	16.6948	0.160303
511.872	526.596	451.677	414.217	206.028	9328.17				23.3842	20.008	16.9848	1.53584
512.621	399.713	396.843	401.148	22.9638	9119.49				17.7498	17.579	16.4489	0.171183
513.37	378.151	360.347	403.076	41.3046	9051.4				16.7922	15.9623	16.528	0.307905
514.118	345.926	427.781	372.262	104.632	8799.76				15.3613	18.9495	15.2645	0.779979
514.867	503.416	452.864	384.056	240.825	8815.04				22.3548	20.0606	15.7481	1.79523
515.615	399.931	416.04	334.793	112.765	8694.82				17.7594	18.4294	13.7281	0.840607
516.364	508.64	376.77	445.147	180.013	8424.31				22.5868	16.6899	18.2531	1.3419
517.112	523.523	526.315	418.818	124.249	8173.23				23.2477	23.3142	17.1735	0.926217
517.861	441.281	384.207	299.988	51.506	8181.1				19.5956	17.0193	12.3009	0.383951
518.609	491.505	449.969	310.825	143.298	7990.76				21.8259	19.9323	12.7452	1.06821
519.357	459.221	422.098	345.79	130.617	7782				20.3923	18.6977	14.179	0.973682
520.106	473.937	441.372	372.082	115.02	7722.27				21.0458	19.5515	15.2571	0.857416
520.854	409.896	389.124	247.184	151.634	7511.07				18.2019	17.2371	10.1357	1.13035
521.602	449.026	479.468	362.541	168.125	7468.77				19.9395	21.2391	14.8659	1.25329
522.35	435.129	408.799	426.121	191.235	7296.03				19.3224	18.1086	17.4729	1.42556
523.098	445.124	365.265	279.852	107.635	7146.29				19.7663	16.1802	11.4752	0.802367
523.846	448.397	433.911	304.22	60.7061	7092.27				19.9116	19.221	12.4744	0.452534
524.594	486.055	495.735	468.078	273.103	7077.18				21.5839	21.9596	19.1934	2.03585
525.342	522.065	473.1	534.479	186.895	6839.26				23.1829	20.957	21.9161	1.39321
526.09	406.565	459.987	471.088	236.585	6860.26				18.054	20.3761	19.3168	1.76362
526.838	342.4	430.94	366.61	69.8634	6549.18				15.2047	19.0894	15.0327	0.520797
527.586	464.647	516.894	472.31	228.492	6549.64				20.6332	22.8969	19.3669	1.70329
528.334	409.345	374.999	421.962	124.766	6473.12				18.1775	16.6114	17.3024	0.930069
529.082	446.925	466.694	397.502	145.445	6463.11				19.8462	20.6732	16.2994	1.08422
529.829	507.56	368.56	315.909	113.727	6223.41				22.5388	16.3262	12.9537	0.84778
530.577	637.725	520.762	546.522	183.102	6325.73				28.3189	23.0683	22.4099	1.36494
531.325	476.954	499.931	353.712	238.129	6235.91				21.1797	22.1455	14.5038	1.77513
532.072	497.246	486.741	444.72	208.003	6247.8				22.0808	21.5612	18.2356	1.55056
532.82	501.662	451.286	511.457	168.62	6130.49				22.2769	19.9907	20.9721	1.25698
533.567	387.357	447.439	371.806	152.681	5915.67				17.201	19.8203	15.2457	1.13816
534.315	518.012	497.49	286.605	201.685	5914.68				23.003	22.0374	11.7521	1.50346
535.062	425.41	354.155	344.279	38.0964	5734.92				18.8908	15.6881	14.117	0.28399
535.81	412.941	470.923	406.577	113.842	5748.65				18.3372	20.8605	16.6715	0.848633
536.557	308.874	430.855	425.862	204.014	5747.35				13.716	19.0856	17.4623	1.52082
537.304	364.528	388.735	393.719	183.688	5550.51				16.1873	17.2199	16.1443	1.3693
538.052	515.987	397.189	489.508	209.687	5633.64				22.913	17.5943	20.0721	1.56311
538.799	428.264	464.252	355.567	140.355	5519.2				19.0176	20.5651	14.5799	1.04628
539.546	518.349	517.619	441.692	248.954	5531.73				23.0179	22.929	18.1114	1.85582
540.293	607.736	493.014	466.148	222.909	5409.36				26.9872	21.8391	19.1142	1.66168
541.04	449.891	457.171	353.07	131.036	5206.51				19.978	20.2514	14.4775	0.976809
541.787	426.8	429.733	383.533	-43.2666	5141.4				18.9526	19.036	15.7266	-0.322531
542.535	357.446	382.452	400.839	62.5162	5146.92				15.8728	16.9415	16.4363	0.466027
543.282	493.067	499.7	472.43	280.068	5035.33				21.8952	22.1353	19.3718	2.08777
544.029	422.214	305.588	279.015	-22.1441	4802.31				18.7489	13.5367	11.4409	-0.165073
544.775	504.662	456.704	412.436	211.751	4705.01				22.4101	20.2307	16.9118	1.5785
545.522	432.389	427.984	329.614	206.284	4714.44				19.2008	18.9585	13.5157	1.53774
546.269	450.466	425.522	434.326	243.574	4622.78				20.0035	18.8494	17.8093	1.81573
547.016	508.758	505.808	505.808	164.425	4674.67				22.592	22.4059	20.7405	1.2257
547.763	291.314	372.111	144.545	74.867	4394.91				12.9362	16.4835	5.92702	0.558096
548.509	341.997	470.618	412.627	199.25	4386.48				15.1868	20.847	16.9196	1.48531
549.256	456.352	422.107	329.05	26.056	4236.7				20.2649	18.6981	13.4926	0.194234
550.003	265.099	413.525	200.855	-30.2759	4072.48				11.772	18.318	8.23598	-0.225692
550.749	318.381	338.326	329.462	85.6895	4027.41				14.1381	14.9869	13.5094	0.638773
551.496	413.591	397.969	386.067	258.122	4025.07				18.366	17.6289	15.8305	1.92417
552.242	383.064	264.233	304.827	146.14	3956.11				17.0104	11.7048	12.4993	1.0894
552.989	245.586	260.292	155.146	69.8523	3715.41				10.9055	11.5302	6.36168	0.520714
553.735	449.843	390.499	460.1	171.438	3787.76				19.9758	17.298	18.8662	1.27799
554.482	387.822	361.279	269.853	179.902	3749.19				17.2217	16.0036	11.0652	1.34108
555.228	450.507	506.73	359.968	252.635	3602.6				20.0053	22.4467	14.7603	1.88327
555.974	182.417	197.01	277.273	1.45933	3341.87				8.10043	8.72697	11.3695	0.0108786
556.721	444.113	377.969	277.662	120.659	3354.47				19.7214	16.7429	11.3854	0.899454
557.467	452.791	440.475	418.741	129.679	3249.23				20.1068	19.5118	17.1703	0.966695
558.213	453.588	365.611	444.935	155.763	3320.79				20.1421	16.1955	18.2444	1.16114
558.959	390.699	317.978	318.691	153.998	3117.75				17.3495	14.0855	13.0678	1.14798
559.705	318.182	357.055	220.28	46.7914	3138.62				14.1292	15.8165	9.03248	0.348807
560.451	388.359	425.619	414.154	97.4481	3119.77				17.2456	18.8537	16.9822	0.726427
561.197	228.046	212.417	228.046	-14.9189	2924.11				10.1267	9.40947	9.35095	-0.111213
561.943	504.936	431.891	429.054	85.1016	2994.87				22.4223	19.1315	17.5932	0.63439
562.689	461.577	405.906	369.966	124.027	2840.64				20.4969	17.9805	15.1703	0.924558
563.435	415.472	353.894	250.557	34.6816	2837.52				18.4495	15.6765	10.274	0.258534
564.181	480.668	480.668	388.205	187.75	2926.36				21.3447	21.2922	15.9182	1.39958
564.927	293.47	257.749	306.077	87.5507	2648.94				13.0319	11.4176	12.5506	0.652647
565.672	429.128	369.721	257.197	148.867	2606.92				19.0559	16.3776	10.5463	1.10973
566.418	339.316	393.187	409.278	172.107	2538.92				15.0678	17.4171	16.7823	1.28297
567.164	432.502	412.14	342.631	175.528	2533.22				19.2058	18.2566	14.0495	1.30848
567.91	498.724	447.252	451.426	176.675	2533.97				22.1465	19.812	18.5105	1.31702
568.655	390.817	393.618	348.093	109.961	2400.23				17.3547	17.4362	14.2734	0.819704
569.401	503.504	453.715	469.844	183.73	2453				22.3587	20.0983	19.2658	1.36961
570.146	317.39	307.603	223.012	16.7783	2123.86				14.0941	13.6259	9.14452	0.125074
570.892	337.266	303.54	325.321	98.3693	2223.15				14.9767	13.4459	13.3397	0.733294
571.637	406.789	406.789	304.22	140.946	2175.59				18.064	18.0196	12.4744	1.05068
572.383	404.739	354.668	296.252	55.6342	2141.22				17.9729	15.7108	12.1477	0.414725
573.128	433.825	382.581	449.971	171.986	2192.29				19.2646	16.9472	18.4509	1.28207
573.873	362.166	364.297	369.268	-39.7673	2057.96				16.0824	16.1373	15.1417	-0.296445
574.619	274.135	206.492	271.999	-24.9214	1963.09				12.1733	9.14699	11.1532	-0.185777
575.364	400.375	495.164	365.007	48.1016	1932.55				17.7792	21.9344	14.967	0.358574
576.109	351.967	408.735	294.488	1.41922	1829.37				15.6295	18.1058	12.0754	0.0105796
576.854	363.726	324.175	365.138	112.296	1892.08				16.1517	14.36	14.9724	0.83711
577.599	407.622	431.057	346.55	61.7824	1879.75				18.101	19.0946	14.2101	0.460557
578.344	501.75	498.186	341.39	188.869	1830.25				22.2808	22.0682	13.9985	1.40792
579.089	500.841	524.385	301.075	120.573	1851.4				22.2405	23.2288	12.3455	0.89881
579.834	335.357	356.9	329.612	-77.5558	1661.7				14.8919	15.8097	13.5156	-0.578139
580.579	378.778	435.883	367.212	82.4058	1765.94				16.8201	19.3084	15.0574	0.614294
581.324	519.735	545.831	405.205	152.949	1862.2				23.0795	24.1788	16.6153	1.14016
582.069	364.98	407.621	351.97	144.546	1642.05				16.2074	18.0564	14.4324	1.07752
582.814	401.478	358.489	378.162	20.4018	1444.16				17.8281	15.88	15.5064	0.152085
583.559	341.924	419.203	267.561	21.8714	1538.29				15.1835	18.5695	10.9712	0.163041
584.304	384.341	501.697	323.462	187.036	1448.61				17.0671	22.2237	13.2635	1.39426
585.048	462.786	364.508	360.841	114.413	1628.19				20.5506	16.1467	14.7962	0.852892
585.793	338.983	369.933	305.821	-64.112	1447.31				15.0529	16.387	12.5401	-0.477923
586.537	508.881	550.98	470.475	180.952	1520				22.5975	24.4068	19.2916	1.34891
587.282	326.487	507.787	415.663	42.7455	1521.15				14.4981	22.4935	17.0441	0.318646
588.027	288.695	447.924	280.511	127.978	1321.45				12.8199	19.8418	11.5022	0.954014
588.771	393.176	330.861	317.508	28.9318	1323.44				17.4595	14.6562	13.0193	0.215672
589.516	465.719	383.402	282.546	17.0566	1243.65				20.6808	16.9836	11.5857	0.127148
590.26	351.243	505.61	425.816	156.605	1245.38				15.5974	22.3971	17.4604	1.16741
591.004	313.307	430.235	325.3	62.9613	1235.99				13.9128	19.0582	13.3388	0.469345
591.749	477.762	510.712	479.26	44.1818	1200.4				21.2156	22.6231	19.6519	0.329353
592.493	536.141	499.45	400.608	149.76	1293.93				23.808	22.1242	16.4268	1.11639
593.237	415.075	416.579	389.509	46.6208	1159.5				18.4319	18.4533	15.9717	0.347535
593.982	500.583	551.018	364.334	146.035	1125.37				22.229	24.4085	14.9394	1.08862
594.726	341.388	440.331	282.476	23.4138	1049.84				15.1598	19.5054	11.5828	0.174538
595.47	528.826	518.309	480	132.958	1149.29				23.4832	22.9596	19.6822	0.991133
596.214	548.444	519.658	487.085	168.169	1093.86				24.3543	23.0194	19.9727	1.25362
596.958	413.196	469.849	312.729	-55.8985	1047.72				18.3485	20.813	12.8233	-0.416695
597.702	377.029	435.728	228.776	23.3291	920.372				16.7424	19.3015	9.38088	0.173907
598.446	485.437	403.018	248.011	4.53679	892.992				21.5564	17.8526	10.1696	0.0338195
599.19	414.462	410.659	352.863	23.5749	1035.01				18.4047	18.191	14.469	0.175739
599.934	361.915	550.444	288.472	122.657	935.831				16.0713	24.3831	11.8287	0.91435
600.678	341.07	333.474	338.032	-63.0486	808.997				15.1456	14.772	13.8609	-0.469996
601.421	529.967	452.411	398.426	6.84319	840.192				23.5339	20.0405	16.3373	0.0510126
602.165	340.781	458.162	306.703	22.7188	702.01				15.1328	20.2953	12.5762	0.169357
602.909	382.902	516.88	401.933	96.6771	869.333				17.0032	22.8963	16.4811	0.720679
603.653	295.792	286.597	351.732	29.8857	807.681				13.135	12.6954	14.4226	0.222783
604.396	527.151	513.991	315.052	-37.156	809.691				23.4088	22.7683	12.9186	-0.276979
605.14	517.304	465.028	379.201	36.6717	827.063				22.9715	20.5994	15.549	0.273369
605.883	371.026	486.145	371.026	17.8901	718.717				16.4759	21.5348	15.2138	0.133362
606.627	346.784	441.079	366.267	-70.1362	612.523				15.3994	19.5385	15.0186	-0.52283
607.37	367.377	484.658	290.484	-10.8737	625.239				16.3138	21.469	11.9112	-0.0810582
608.114	497.997	487.834	450.308	84.4328	695.789				22.1142	21.6097	18.4647	0.629404
608.857	326.035	401.637	337.06	16.538	520.553				14.478	17.7914	13.821	0.123282
609.601	417.362	472.381	290.817	-34.5836	581.634				18.5335	20.9251	11.9248	-0.257804
610.344	532.236	673.905	470.403	100.186	770.177				23.6346	29.8521	19.2887	0.746834
611.087	384.587	394.874	387.752	-7.91331	495.373				17.0781	17.4918	15.8996	-0.0589898
611.831	296.122	381.069	346.137	-51.603	517.618				13.1497	16.8803	14.1932	-0.384675
612.574	498.393	443.458	316.074	-39.8077	593.135				22.1318	19.6439	12.9605	-0.296747
613.317	527.096	422.634	370.004	-39.8711	558.195				23.4063	18.7215	15.1719	-0.297219
614.06	430.007	591.159	442.771	83.7675	594.351				19.095	26.1867	18.1557	0.624445
614.803	481.466	516.598	277.861	6.38761	558.916				21.3801	22.8838	11.3936	0.0476164
615.546	344.233	540.254	196.021	-16.7335	452.602				15.2861	23.9317	8.03778	-0.12474
616.289	507.107	716.861	536.039	134.211	699.181				22.5187	31.7549	21.9801	1.00047
617.032	417.746	501.936	319.924	-16.0363	571.694				18.5505	22.2343	13.1184	-0.119543
617.775	435.117	420.72	400.723	-51.9901	530.299				19.3219	18.6367	16.4315	-0.38756
618.518	455.467	508.724	534.16	31.7952	459.441				20.2256	22.535	21.903	0.237018
619.261	529.673	581.601	315.567	70.3035	444.19				23.5208	25.7633	12.9397	0.524077
620.003	632.924	573.412	611.21	177.734	540.439				28.1058	25.4005	25.0624	1.32491
620.746	506.645	623.812	412.912	116.359	649.669				22.4982	27.6331	16.9313	0.867395
621.489	523.108	531.947	458.021	138.21	486.145				23.2293	23.5638	18.781	1.03029
622.232	411.243	501.555	370.118	-49.1878	399.147				18.2617	22.2174	15.1766	-0.366671
622.974	470.53	659.704	448.887	78.5552	405.602				20.8945	29.223	18.4064	0.58559
623.717	516.559	465.144	404.089	-69.0887	263.501				22.9384	20.6045	16.5695	-0.515022
624.459	552.368	581.271	499.379	44.9602	417.487				24.5286	25.7486	20.4768	0.335155
625.202	434.886	590.834	409.967	-53.0545	296.623				19.3117	26.1723	16.8105	-0.395495
625.944	539.088	557.677	609.404	68.6994	434.827				23.9389	24.7035	24.9884	0.512119
626.687	505.959	612.603	352.808	-20.0459	306.301				22.4677	27.1366	14.4667	-0.149432
627.429	513.511	531.218	515.121	-78.073	266.414				22.8031	23.5315	21.1223	-0.581995
628.171	591.081	713.179	430.98	104.308	463.324				26.2477	31.5918	17.6722	0.777568
628.914	384.451	585.561	328.722	-6.46137	284.3				17.072	25.9387	13.4791	-0.0481663
629.656	549.246	707.899	461.463	171.539	338.245				24.3899	31.3579	18.9221	1.27874
630.398	639.979	540.463	522.663	171.524	461.982				28.4191	23.941	21.4316	1.27863
631.14	500.228	570.421	424.387	-12.9091	274.318				22.2132	25.268	17.4018	-0.0962309
631.882	692.305	673.768	577.861	232.918	413.449				30.7427	29.846	23.695	1.73628
632.624	402.384	565.776	349.546	87.7929	243.056				17.8684	25.0623	14.333	0.654452
633.367	567.594	666.985	430.419	104.319	349.921				25.2047	29.5455	17.6492	0.777646
634.109	466.649	521.791	311.922	66.6641	345.666				20.7221	23.1139	12.7903	0.496948
634.851	430.32	394.255	322.125	-16.3931	260.651				19.1089	17.4644	13.2086	-0.122203
635.592	597.914	680.413	494.994	137.226	362.669				26.5511	30.1403	20.297	1.02295
636.334	552.201	623.48	468.634	217.931	394.078				24.5212	27.6184	19.2161	1.62457
637.076	345.878	615.169	415.054	-38.7054	125.175				15.3591	27.2502	17.0191	-0.288529
637.818	458.568	467.657	373.465	-1.6525	251.18				20.3633	20.7159	15.3138	-0.0123185
638.56	493.438	485.987	393.26	16.5583	278.18				21.9117	21.5278	16.1255	0.123434
639.301	531.444	579.457	504.955	60.429	249.994				23.5994	25.6683	20.7055	0.450468
640.043	574.087	626.201	529.417	133.181	225.002				25.493	27.7389	21.7085	0.992801
640.785	525.992	695.774	550.96	96.5429	247.183				23.3573	30.8208	22.5919	0.719679
641.526	681.266	697.964	500.096	146.105	334.789				30.2525	30.9178	20.5062	1.08914
642.268	574.38	673.036	541.773	71.066	198.149				25.5061	29.8136	22.2152	0.529761
643.009	621.99	659.712	497.928	160.108	293.392				27.6202	29.2234	20.4173	1.19353
643.751	503.435	657.496	398.202	111.126	181.843				22.3556	29.1252	16.3281	0.828389
644.492	547.711	651.037	540.151	217.572	185.651				24.3218	28.8391	22.1487	1.62189
645.234	525.237	422.216	401.106	-32.0885	97.9542				23.3238	18.703	16.4472	-0.239203
645.975	642.921	538.319	549.375	20.4102	244.922				28.5497	23.846	22.5269	0.152148
646.716	522.718	514.148	406.177	17.9952	-93.4036				23.2119	22.7753	16.6551	0.134145
647.458	538.948	561.19	448.268	92.3911	29.9416				23.9326	24.8591	18.381	0.688729
648.199	561.332	646.565	461.463	63.7095	195.433				24.9266	28.641	18.9221	0.474922
648.94	523.483	508.942	509.797	-117.185	25.6609				23.2459	22.5447	20.904	-0.873555
649.681	592.279	631.018	524.27	6.02609	167.87				26.3009	27.9523	21.4975	0.0449215
650.422	493.836	547.646	321.992	-72.9038	100.677				21.9294	24.2592	13.2031	-0.543461
651.163	587.469	547.612	428.038	-10.3977	73.6503				26.0873	24.2576	17.5515	-0.0775096
651.904	519.292	508.059	472.633	-101.093	106.278				23.0598	22.5056	19.3801	-0.753601
652.645	500.875	541.745	507.831	-64.3485	120.871				22.242	23.9977	20.8234	-0.479686
653.386	602.833	650.608	699.252	36.4827	268.409				26.7696	28.8201	28.6726	0.27196
654.127	569.58	593.966	442.426	-101.026	106.252				25.2929	26.311	18.1415	-0.753102
654.868	543.259	517.889	451.404	123.349	-32.3681				24.1241	22.941	18.5096	0.919502
655.609	607.186	654.774	622.167	229.127	280.24				26.9628	29.0046	25.5117	1.70803
656.35	751.569	734.867	691.795	114.274	226.789				33.3743	32.5525	28.3668	0.851853
657.091	474.344	668.115	612.877	64.0057	176.235				21.0638	29.5956	25.1308	0.477131
657.831	551.293	727.144	549.534	147.715	134.526				24.4808	32.2104	22.5334	1.10114
658.572	603.267	618.195	504.04	57.0777	8.78118				26.7888	27.3843	20.668	0.425485
659.312	507.279	652.593	369.01	134.746	29.0628				22.5263	28.908	15.1311	1.00446
660.053	573.998	635.624	525.578	160.226	181.355				25.4891	28.1563	21.5511	1.19441
660.794	685.374	743.442	631.706	244.588	184.761				30.4349	32.9324	25.9028	1.82328
661.534	559.041	441.95	422.582	-46.6601	-22.0095				24.8249	19.5771	17.3278	-0.347828
662.275	594.928	717.775	329.053	97.3997	114.949				26.4185	31.7954	13.4927	0.726066
663.015	638.488	610.384	546.271	104.512	132.616				28.3528	27.0383	22.3996	0.779083
663.755	570.462	653.599	566.04	121.168	92.8659				25.3321	28.9526	23.2102	0.903246
664.496	607.861	536.812	497.341	90.3458	85.083				26.9928	23.7792	20.3933	0.673483
665.236	642.679	666.417	488.823	86.1594	213.64				28.539	29.5204	20.044	0.642276
665.976	680.737	686.893	557.606	228.671	185.576				30.229	30.4274	22.8644	1.70463
666.716	547.475	557.111	568.498	-3.50384	-46.4259				24.3113	24.6784	23.311	-0.0261194
667.457	548.02	708.995	523.39	20.2319	-50.1399				24.3355	31.4065	21.4614	0.150819
668.197	680.14	782.338	537.417	138.319	135.676				30.2025	34.6553	22.0366	1.0311
668.937	688.293	759.314	523.453	103.463	18.4129				30.5645	33.6354	21.464	0.771266
669.677	733.284	706.061	555.013	214.277	72.0112				32.5624	31.2765	22.7581	1.59733
670.417	528.609	552.278	456.725	83.28	3.50653				23.4735	24.4644	18.7278	0.620811
671.157	605.077	637.43	517.638	-6.12072	146.023				26.8692	28.2363	21.2256	-0.0456269
671.897	720.08	637.635	531.509	221.023	30.6977				31.976	28.2454	21.7943	1.64762
672.637	788.501	641.803	607.748	143.205	90.8129				35.0143	28.43	24.9205	1.06752
673.376	712.154	620.628	461.113	68.8619	-27.8934				31.6241	27.4921	18.9078	0.513331
674.116	627.486	625.726	362.586	22.8817	-51.9238				27.8643	27.7179	14.8677	0.170571
674.856	644.306	648.689	526.841	145.517	-14.9023				28.6112	28.7351	21.6029	1.08475
675.596	750.979	585.465	660.298	132.94	92.4418				33.3482	25.9344	27.0753	0.991002
676.335	626.628	618.752	495.351	139.153	83.142				27.8262	27.4089	20.3117	1.03732
677.075	567.783	663.142	566.033	100.609	-0.874858				25.2131	29.3753	23.21	0.749987
677.815	735.775	721.727	591.781	174.725	4.39006				32.673	31.9704	24.2657	1.30248
678.554	627.551	616.093	548.226	194.788	-55.5277				27.8672	27.2912	22.4798	1.45204
679.294	618.214	665.905	576.705	-50.3403	-109.512				27.4526	29.4977	23.6476	-0.375262
680.033	641.886	497.001	499.635	91.3217	63.2227				28.5037	22.0157	20.4873	0.680757
680.773	783.243	634.515	621.314	161.049	208.571				34.7809	28.1072	25.4767	1.20054
681.512	805.201	747.184	680.377	323.487	13.1856				35.7559	33.0981	27.8986	2.41143
682.251	751.892	760.676	594.663	100.135	112.433				33.3887	33.6958	24.3839	0.746458
682.991	772.211	576.513	617.945	209.802	-17.6304				34.291	25.5379	25.3386	1.56397
683.73	747.554	696.364	515.433	113.854	7.94331				33.196	30.8469	21.1351	0.848725
684.469	764.429	577.746	610.482	64.5872	128.29				33.9454	25.5925	25.0326	0.481465
685.208	718.625	661.028	497.1	126.712	91.268				31.9114	29.2817	20.3834	0.944574
685.948	813.515	707.598	621.262	246.547	24.0316				36.1251	31.3446	25.4746	1.83788
686.687	579.173	715.553	554.377	87.673	-15.055				25.7189	31.697	22.732	0.653558
687.426	603.342	710.286	592.648	78.4256	-44.56				26.7922	31.4637	24.3013	0.584624
688.165	555.515	459.214	469.914	104.326	-166.744				24.6683	20.3419	19.2687	0.777701
688.904	671.407	738.547	630.227	147.709	69.8263				29.8146	32.7155	25.8422	1.1011
689.643	614.76	643.437	534.107	103.057	-17.0269				27.2992	28.5024	21.9008	0.768242
690.382	780.219	783.79	557.937	248.17	166.042				34.6466	34.7197	22.878	1.84999
691.12	659.058	572.86	473.193	38.6097	-76.3214				29.2663	25.376	19.4031	0.287816
691.859	685.946	650.839	590.526	178.238	55.8119				30.4603	28.8303	24.2143	1.32868
692.598	622.471	724.412	758.693	175.014	103.745				27.6416	32.0894	31.1099	1.30464
693.337	792.617	744.716	659.761	148.22	76.8215				35.1971	32.9888	27.0532	1.10491
694.075	595.962	538.902	570.602	75.1745	-46.1916				26.4644	23.8718	23.3973	0.560388
694.814	737.722	720.46	590.541	239.851	86.3099				32.7595	31.9143	24.2149	1.78797
695.553	194.041	106.586	165.8	-320.669	-350.732				8.61663	4.72145	6.79858	-2.39043
696.291	449.913	419.797	358.653	-20.0772	-73.9208				19.9789	18.5958	14.7064	-0.149666
697.03	736.266	732.59	483.491	90.9992	-1.83837				32.6948	32.4516	19.8254	0.678354
697.768	604.598	586.137	642.443	54.46	-88.6129				26.8479	25.9642	26.3431	0.405972
698.507	742.95	724.491	679.268	152.282	-10.1521				32.9916	32.0929	27.8531	1.13518
699.245	521.668	632.662	410.675	-6.47461	-117.468				23.1653	28.0251	16.8396	-0.048265
699.984	645.99	652.506	583.625	115.422	-82.8432				28.686	28.9042	23.9313	0.860413
700.722	668.314	729.833	786.691	241.413	40.0802				29.6773	32.3295	32.2579	1.79962
701.46	754.37	693.609	548.718	284.174	11.2174				33.4987	30.7249	22.5	2.11838
702.198	529.286	556.55	555.61	80.8501	-201.185				23.5036	24.6536	22.7826	0.602697
702.937	670.763	592.239	638.597	25.5439	21.7596				29.7861	26.2345	26.1854	0.190417
703.675	657.81	592.69	394.498	57.5702	-49.0762				29.2109	26.2545	16.1762	0.429157
704.413	570.293	621.448	592.081	-38.8405	53.0505				25.3245	27.5284	24.2781	-0.289537
705.151	527.296	597.729	657.692	189.408	3.80719				23.4152	26.4777	26.9684	1.41194
705.889	758.816	742.589	591.781	74.4498	132.673				33.6961	32.8946	24.2657	0.554986
706.627	538.618	576.751	508.113	40.0389	125.837				23.918	25.5484	20.835	0.29847
707.365	771.666	786.946	634.141	235.893	23.8758				34.2668	34.8595	26.0027	1.75846
708.103	687.224	617.353	532.168	144.528	85.1852				30.517	27.347	21.8213	1.07738
708.841	764.479	719.566	634.518	462.51	188.253				33.9476	31.8747	26.0182	3.44778
709.579	457.661	368.804	427.087	115.61	-153.828				20.323	16.337	17.5125	0.861811
710.316	736.188	601.204	642.37	185.722	13.4026				32.6913	26.6316	26.3401	1.38447
711.054	677.16	805.869	430.309	103.735	4.80255				30.0701	35.6977	17.6446	0.773294
711.792	684.728	617.692	535.333	158.014	71.8247				30.4062	27.362	21.9511	1.17792
712.53	745.483	563.425	586.421	160.978	52.7013				33.1041	24.9581	24.046	1.20001
713.267	739.889	710.14	648.722	168.898	237.993				32.8557	31.4572	26.6006	1.25905
714.005	577.135	682.331	524.054	170.824	-43.4299				25.6284	30.2253	21.4886	1.27341
714.742	577.895	708.575	466.575	84.2158	-37.7519				25.6621	31.3878	19.1317	0.627787
715.48	714.442	603.781	413.522	48.5354	-21.3556				31.7257	26.7458	16.9563	0.361807
716.217	728.981	765.283	673.057	264.906	105.962				32.3713	33.8999	27.5984	1.97474
716.955	553.557	718.342	599.934	90.7794	48.3499				24.5814	31.8205	24.6	0.676715
717.692	639.909	647.871	513.52	63.6924	-121.414				28.4159	28.6988	21.0567	0.474795
718.429	720.92	649.532	674.668	221.203	64.3499				32.0133	28.7724	27.6645	1.64896
719.167	811.034	675.861	723.629	161.597	78.2576				36.0149	29.9387	29.6721	1.20462
719.904	668.506	611.264	510.068	111.418	-153.327				29.6858	27.0772	20.9151	0.830563
720.641	605.708	716.022	584.258	177.729	78.6501				26.8972	31.7178	23.9573	1.32488
721.378	679.851	557.932	558.966	39.2619	116.753				30.1896	24.7148	22.9202	0.292678
722.116	442.039	469.018	344.5	-131.782	-197.154				19.6293	20.7762	14.1261	-0.982366
722.853	644.931	721.112	665.803	195.149	-4.17431				28.639	31.9432	27.301	1.45474
723.59	493.662	515.673	528.25	92.2341	-101.667				21.9217	22.8428	21.6607	0.687559
724.327	678.358	573.673	447.005	20.937	-47.1082				30.1233	25.4121	18.3292	0.156075
725.064	605.917	704.628	431.598	29.4032	-96.6107				26.9065	31.213	17.6975	0.219186
725.801	627.036	567.269	472.899	44.0394	-67.1076				27.8443	25.1284	19.391	0.328291
726.538	538.467	484.83	451.176	-28.3957	-197.718				23.9113	21.4766	18.5003	-0.211676
727.274	725.607	558.728	441.49	132.024	-143.643				32.2215	24.75	18.1031	0.984177
728.011	528.976	347.009	324.792	385.095	-130.128				23.4899	15.3715	13.318	2.87069
728.748	548.157	571.393	708.696	8.44943	-2.11236				24.3416	25.3111	29.0598	0.0629863
729.485	853.055	797.676	727.387	153.358	158.683				37.881	35.3348	29.8262	1.14321
730.221	649.455	669.784	670.854	159.421	24.6087				28.8398	29.6695	27.5081	1.18841
730.958	562.854	619.567	661.3	80.2548	-49.2229				24.9942	27.4451	27.1163	0.598259
731.695	524.494	648.407	536.244	79.0479	-134.595				23.2908	28.7226	21.9885	0.589263
732.431	490.179	490.179	460.212	40.6699	-56.7238				21.767	21.7135	18.8708	0.303174
733.168	653.256	634.87	515.899	-25.9572	-25.9572				29.0086	28.1229	21.1543	-0.193498
733.904	686.469	732.955	535.122	245.399	-15.1348				30.4835	32.4678	21.9425	1.82933
734.641	537.368	564.345	425.147	1.07905	-65.8222				23.8625	24.9989	17.433	0.0080438
735.377	606.446	702.485	638.819	263.297	-28.0562				26.93	31.1181	26.1945	1.96275
736.114	452.666	464.607	327.83	-82.5003	-235.56				20.1012	20.5808	13.4425	-0.614998
736.85	628.173	572.457	436.99	127.82	95.0453				27.8948	25.3582	17.9186	0.952831
737.586	640.265	775.346	580.96	80.1704	61.5005				28.4317	34.3456	23.8221	0.59763
738.322	574.197	566.497	413.598	97.8995	64.8996				25.4979	25.0942	16.9594	0.729792
739.059	705.124	551.74	547.326	34.2079	-124.693				31.3119	24.4405	22.4429	0.255003
739.795	668.249	341.844	537.025	5.51361	2.20544				29.6744	15.1427	22.0205	0.0411012
740.531	259.374	376.259	317.26	83.4894	48.9804				11.5178	16.6672	13.0091	0.622372
741.267	642.339	564.413	464.221	89.0592	118.003				28.5239	25.0019	19.0352	0.663892
742.003	633.466	433.424	441.203	-11.1134	-33.3403				28.1298	19.1994	18.0914	-0.0828451
742.739	426.195	484.06	538.586	-51.1879	-45.624				18.9257	21.4425	22.0845	-0.38158
743.475	444.505	682.993	425.471	175.787	138.838				19.7388	30.2546	17.4463	1.3104
744.211	697.218	703.954	491.757	25.8229	43.7866				30.9608	31.1832	20.1643	0.192497
744.947	649.97	489.456	694.055	248.684	45.2153				28.8627	21.6815	28.4595	1.85382
745.682	418.838	556.199	512.289	142.99	59.6732				18.599	24.638	21.0062	1.06592
746.418	676.916	681.436	516.445	14.691	49.7233				30.0593	30.1857	21.1766	0.109514
747.154	510.269	578.457	372.758	-67.051	-84.0978				22.6591	25.624	15.2848	-0.499831
747.89	351.044	305.305	480.256	-65.1776	-172.663				15.5885	13.5242	19.6927	-0.485866
748.625	513.129	490.272	307.42	-39.9989	-244.565				22.7861	21.7177	12.6056	-0.298172
749.361	466.018	270.993	454.679	130.394	-123.591				20.6941	12.0042	18.6439	0.972024
750.097	667.656	724.623	659.681	110.516	79.7541				29.6481	32.0988	27.05	0.823845
750.832	572.496	585.167	434.268	88.6966	31.1014				25.4224	25.9212	17.807	0.661189
751.568	463.097	410.999	533.72	60.2026	9.26194				20.5644	18.2061	21.885	0.448781
752.303	497.333	390.02	324.248	177.702	-94.6203				22.0847	17.2768	13.2956	1.32468
753.039	571.044	484.697	489.302	173.846	39.1442				25.3579	21.4707	20.0636	1.29594
753.774	533.115	525.003	490.234	-73.0136	27.8147				23.6736	23.2561	20.1019	-0.54428
754.509	365.768	293.546	344.8	0	-207.346				16.2424	13.0033	14.1384	0
755.245	476.322	461.182	451.866	-79.1929	-110.637				21.1517	20.4291	18.5286	-0.590344
755.98	680.389	347.754	553.616	98.8599	90.7185				30.2135	15.4045	22.7008	0.736951
756.715	630.753	387.977	326.412	74.3429	-15.1009				28.0094	17.1863	13.3844	0.554189
757.45	486.425	703.265	499.318	32.819	205.119				21.6003	31.1526	20.4743	0.244649
758.185	646.633	510.992	485.267	150.842	171.89				28.7146	22.6355	19.8982	1.12445
758.921	413.234	605.763	488.367	79.8293	-70.4376				18.3502	26.8336	20.0253	0.595087
759.656	388.633	349.77	322.683	-111.879	-201.383				17.2577	15.4938	13.2315	-0.834004
760.391	346.666	376.245	333.651	13.0148	-17.7474				15.3941	16.6666	13.6812	0.0970186
761.126	608.767	561.849	473.877	59.8211	29.324				27.0331	24.8883	19.4311	0.445936
761.86	478.394	362.597	394.178	85.3858	-37.4294				21.2437	16.062	16.1631	0.636508
762.595	590.991	524.932	477.747	159.249	-92.0106				26.2437	23.253	19.5898	1.18712
763.33	531.517	544.568	365.418	15.4235	-129.32				23.6027	24.1228	14.9838	0.114974
764.065	398.846	210.734	351.223	-191.684	-192.875				17.7113	9.3349	14.4018	-1.42891
764.8	496.494	541.202	284.72	91.7691	38.8254				22.0474	23.9737	11.6748	0.684093
765.535	321.352	463.648	222.93	61.6616	-224.116				14.27	20.5383	9.14117	0.459656
766.269	442.669	262.012	288.333	-34.6957	-11.964				19.6572	11.6064	11.823	-0.258639
767.004	364.316	183.962	251.294	-66.13	-80.5583				16.1779	8.14897	10.3042	-0.492966
767.738	202.882	142.373	252.712	-118.644	-58.1357				9.00921	6.30672	10.3624	-0.884433
768.473	455.695	344.12	360.563	-39.932	-231.371				20.2357	15.2435	14.7847	-0.297673
769.208	375.54	428.515	206.017	-44.7351	-138.914				16.6763	18.982	8.44765	-0.333478
769.942	445.678	525.733	413.417	127.849	57.3527				19.7909	23.2885	16.952	0.953048
770.677	510.116	615.034	477.556	97.6819	-12.0595				22.6523	27.2443	19.582	0.728169
771.411	490.122	302.723	291.911	-110.518	-168.179				21.7645	13.4097	11.9697	-0.823855
772.145	456.39	339.306	297.49	255.674	-16.7263				20.2666	15.0303	12.1985	1.90592
772.88	240.44	510.785	401.929	-20.3357	15.5508				10.677	22.6263	16.481	-0.151593
773.614	498.429	569.461	579.093	74.644	167.347				22.1334	25.2255	23.7455	0.556433
774.348	251.519	498.2	354.303	41.1136	-79.8088				11.169	22.0689	14.528	0.306481
775.082	502.251	402.042	298.211	142.465	1.20733				22.3031	17.8093	12.228	1.06201
775.816	441.67	406.674	364.438	-12.0675	-61.5441				19.6129	18.0145	14.9436	-0.089957
776.551	476.37	459.444	342.165	6.04531	-94.3068				21.1538	20.352	14.0303	0.0450648
777.285	551.713	441.613	641.246	369.019	240.77				24.4995	19.5622	26.294	2.75085
778.019	613.045	467.946	457.063	-45.9482	24.1832				27.223	20.7287	18.7417	-0.342521
778.753	423.573	326.479	228.171	-15.7778	47.3334				18.8093	14.4621	9.35607	-0.117616
779.487	466.01	397.335	334.792	-17.1688	-196.215				20.6938	17.6008	13.728	-0.127985
780.221	450.372	446.68	251.027	-2.46105	-6.15262				19.9993	19.7867	10.2933	-0.0183459
780.954	269.287	302.336	274.183	3.6721	-73.442				11.958	13.3926	11.2428	0.0273737
781.688	451.117	362.353	341.681	15.8073	-107.003				20.0324	16.0512	14.0105	0.117836
782.422	263.496	387.925	79.2929	-100.031	-95.1514				11.7009	17.184	3.25137	-0.745681
783.156	380.808	383.281	185.458	173.094	-89.02				16.9102	16.9782	7.60465	1.29033
783.889	382.091	362.242	298.974	-68.2306	-83.1173				16.9672	16.0463	12.2593	-0.508625
784.623	392.45	485.01	317.169	169.075	6.17061				17.4272	21.4845	13.0054	1.26037
785.357	609.4	536.617	530.449	104.856	250.421				27.0612	23.7706	21.7509	0.781651
786.09	241.573	219.387	405.497	-17.2552	19.7202				10.7273	9.71823	16.6272	-0.128629
786.824	397.135	275.131	429.503	-112.044	-68.4715				17.6353	12.1875	17.6116	-0.835234
787.557	167.48	154.792	185.243	-69.7834	-201.737				7.43716	6.85686	7.59582	-0.5202
788.291	236.879	340.198	381.778	71.8197	-91.9796				10.5189	15.0698	15.6547	0.53538
789.024	178.457	28.9051	16.3376	-129.444	-305.388				7.92462	1.28041	0.669919	-0.964943
789.758	194.101	189.092	-20.0363	-146.515	-77.6405				8.6193	8.37624	-0.821579	-1.0922
790.491	339.148	222.724	410.015	-27.8405	-217.662				15.0603	9.86605	16.8125	-0.207537
791.224	325.144	499.925	526.913	344.421	263.457				14.4384	22.1452	21.6059	2.56749
791.958	243.131	464.159	286.036	-48.1061	-187.224				10.7965	20.5609	11.7288	-0.358607
792.691	551.926	481.799	450.631	199.992	219.472				24.5089	21.3423	18.478	1.49084
793.424	312.654	213.988	192.205	61.5056	-169.14				13.8838	9.47907	7.88129	0.458494
794.157	431.169	296.429	44.9135	51.3297	-225.851				19.1466	13.131	1.84166	0.382637
794.89	335.516	331.6	312.017	-215.409	-142.301				14.899	14.6889	12.7941	-1.60577
795.623	160.763	237.822	259.08	-128.876	27.901				7.13886	10.5349	10.6235	-0.960705
796.356	316.65	501.029	438.233	-52.107	-30.7298				14.0612	22.1942	17.9696	-0.388432
797.089	722.03	478.262	514.032	170.902	213.297				32.0626	21.1856	21.0777	1.27399
797.822	157.288	263.027	40.9741	-212.801	-68.7307				6.98455	11.6514	1.68013	-1.58632
798.555	275.14	345.587	368.183	-63.8007	21.2669				12.218	15.3085	15.0972	-0.475602
799.288	288.999	144.5	149.901	-409.19	-294.401				12.8334	6.40092	6.14665	-3.05031
800.021	467.935	389.946	363.949	-15.0505	45.1516				20.7792	17.2735	14.9236	-0.112194
800.753	268.662	333.086	148.038	131.59	153.521				11.9303	14.7548	6.07025	0.980934
801.486	356.411	235.34	187.728	112.909	-57.1347				15.8269	10.4249	7.69772	0.84168
802.219	248.867	108.963	68.6066	9.4166	-37.6664				11.0513	4.82677	2.81319	0.070196
802.951	270.024	71.916	105.839	-162.829	-81.4143				11.9908	3.18567	4.33987	-1.21381
803.684	401.565	322.089	397.382	384.833	93.4197				17.832	14.2676	16.2945	2.86874
804.417	318.891	338.822	340.245	229.203	115.313				14.1607	15.0088	13.9516	1.70859
805.149	197.058	385.548	279.879	2.85591	187.062				8.75059	17.0787	11.4763	0.0212894
805.882	216.608	201.136	156.126	-177.224	-37.9767				9.61873	8.90974	6.4019	-1.32112
806.614	216.733	234.794	108.367	-68.0765	-212.565				9.62431	10.4007	4.44353	-0.507476
807.346	196.073	439.763	338.926	201.675	88.2327				8.70685	19.4802	13.8975	1.50338
808.079	437.861	334.497	139.254	178.016	-8.61365				19.4437	14.8173	5.71006	1.32702
808.811	33.5153	18.9434	-46.63	-61.2019	-260.836				1.48829	0.83914	-1.91204	-0.456229
809.543	276.933	32.0659	83.08	55.3866	-377.504				12.2976	1.42043	3.40666	0.41288
810.276	44.9682	123.3	2.90118	-288.667	-295.92				1.99687	5.46184	0.118962	-2.15187
811.008	331.706	493.233	385.068	-116.818	-70.6679				14.7298	21.8488	15.7896	-0.870822
811.74	223.407	245.31	86.1506	-37.9647	-112.434				9.92068	10.8665	3.53257	-0.283007
812.472	376.063	328.871	156.324	61.9398	-137.152				16.6995	14.568	6.41001	0.46173
813.204	420.691	332.985	478.666	148.654	117.437				18.6813	14.7503	19.6275	1.10814
813.936	231.539	283.822	288.304	-52.2831	-26.8884				10.2818	12.5725	11.8218	-0.389744
814.668	261.244	458.296	304.536	92.555	191.081				11.6009	20.3012	12.4874	0.689951
815.4	83.4811	99.8792	347.341	58.1386	-49.1942				3.70708	4.42436	14.2426	0.433394
816.132	-45.2032	144.65	158.211	117.528	-210.948				-2.00731	6.4076	6.4874	0.876116
816.864	458.277	207.894	141.125	235.209	7.58737				20.3504	9.20912	5.78678	1.75336
817.596	16.7874	366.271	204.501	-15.2613	-56.4667				0.745465	16.2248	8.38549	-0.113765
818.328	392.823	260.871	274.521	230.537	80.3846				17.4438	11.5558	11.2566	1.71854
819.059	300.93	252.295	86.6314	77.5123	133.747				13.3632	11.1759	3.55229	0.577815
819.791	311.03	396.832	309.498	-6.12868	-19.9182				13.8117	17.5785	12.6909	-0.0456862
820.523	323.287	279.768	184.958	52.845	35.7481				14.356	12.3929	7.58412	0.393933
821.254	236.76	239.917	74.1849	121.537	-206.771				10.5136	10.6276	3.04192	0.905997
821.986	376.934	-41.1777	118.782	64.9341	-174.213				16.7382	-1.82406	4.8706	0.484051
822.717	340.435	409.464	196.103	1.56883	197.672				15.1174	18.1381	8.04114	0.0116948
823.449	179.242	193.27	384.981	-123.131	-59.2278				7.95946	8.56129	15.786	-0.917883
824.18	191.162	-20.2041	13.9875	-216.029	-195.824				8.48878	-0.894984	0.57355	-1.61038
824.912	242.908	271.3	104.103	-187.702	-277.609				10.7866	12.0178	4.26872	-1.39922
825.643	474.361	308.737	35.3761	-56.2801	62.7121				21.0646	13.6762	1.45058	-0.41954
826.374	268.3	224.396	186.997	-92.6853	-201.631				11.9142	9.9401	7.66773	-0.690923
827.106	374.247	-56.4597	-11.2919	-182.284	-167.766				16.6189	-2.501	-0.463021	-1.35884
827.837	231.633	199.684	167.735	258.79	46.3267				10.286	8.84543	6.87789	1.92915
828.568	-182.531	-136.501	41.2679	-260.305	-199.99				-8.10551	-6.04662	1.69217	-1.94044
829.299	166.864	202.162	38.5071	-170.073	-12.8357				7.4098	8.95521	1.57897	-1.26781
830.03	151.874	111.047	-3.2661	117.58	89.8178				6.74414	4.91909	-0.133925	0.876498
830.762	90.4216	266.241	298.056	-155.726	-328.197				4.01528	11.7937	12.2217	-1.16086
831.493	-166.252	24.9378	172.902	-239.403	-365.755				-7.38264	1.10468	7.0898	-1.78463
832.224	158.782	144.049	160.419	13.0954	81.8462				7.05089	6.38097	6.5779	0.0976196
832.955	255.792	83.6551	123.874	226.834	45.0451				11.3587	3.70568	5.0794	1.69093
833.685	94.6801	205.408	186.151	-8.02374	-134.799				4.20438	9.09897	7.63303	-0.0598129
834.416	37.9436	-183.119	14.8475	51.1414	-232.611				1.68493	-8.11166	0.608816	0.381233
835.147	94.7656	113.38	-82.9199	277.528	67.6897				4.20818	5.02242	-3.4001	2.06883
835.878	238.78	382.049	105.746	52.8728	-83.5732				10.6033	16.9237	4.33606	0.39414
836.609	478.33	380.985	342.383	434.693	92.3093				21.2408	16.8766	14.0393	3.24042
837.34	200.435	302.295	266.151	118.29	-36.144				8.90056	13.3908	10.9134	0.881789
838.07	113.591	136.309	136.309	63.2865	-173.632				5.04415	6.03811	5.58931	0.471769
838.801	-1.64412	23.0177	190.718	46.0354	65.7649				-0.0730093	1.01962	7.82033	0.343171
839.531	-23.6549	-42.241	38.8617	-76.0338	1.68964				-1.05043	-1.87115	1.59351	-0.566794
840.262	100.114	163.979	136.362	-41.4263	50.0568				4.44566	7.2638	5.59145	-0.308812
840.992	-87.3381	58.2254	-95.9006	-113.026	-63.3629				-3.87835	2.57922	-3.93237	-0.84255
841.723	153.218	-26.9393	-191.943	23.5719	-60.6135				6.80381	-1.19334	-7.87054	0.175717
842.453	6.60432	137.04	178.317	-201.432	-122.18				0.293273	6.07046	7.3118	-1.50157
843.184	296.024	229.874	339.022	-99.226	167.03				13.1453	10.1827	13.9015	-0.73968
843.914	202.325	98.6545	148.818	-31.7701	-56.8518				8.98451	4.37012	6.10222	-0.23683
844.644	187.071	226.545	41.19	219.68	139.016				8.30712	10.0353	1.68898	1.6376
845.375	350.851	225.173	31.4195	66.3301	-48.8748				15.58	9.97453	1.28834	0.494457
846.105	48.7008	-52.1794	116.534	-163.496	19.1325				2.16262	-2.3114	4.77843	-1.21878
846.835	-145.07	85.3354	-6.82683	-165.551	-199.685				-6.44202	3.78011	-0.279931	-1.2341
847.565	403.892	450.817	202.784	-115.637	135.748				17.9353	19.9699	8.31508	-0.862017
848.295	11.7825	10.0993	259.214	74.0612	35.3474				0.523215	0.447368	10.629	0.552089
849.025	391.281	322.935	445.958	20.5038	99.1018				17.3753	14.3051	18.2863	0.152846
849.755	315.476	143.871	284.275	8.66691	-45.068				14.0091	6.37307	11.6566	0.0646075
850.485	209.487	209.487	31.423	-15.7115	-87.2861				9.30251	9.27966	1.28849	-0.117121
851.215	366.003	96.6801	131.209	183.002	46.6136				16.2528	4.28265	5.38016	1.36419
851.945	378.002	54.7334	265.115	58.1542	64.9959				16.7857	2.42453	10.8709	0.433511
852.675	224.91	-22.1502	216.391	44.3004	-86.897				9.9874	-0.981192	8.87301	0.330238
853.405	124.842	176.148	177.858	-25.6526	87.2187				5.54378	7.80284	7.29299	-0.191227
854.135	-218.188	242.24	-56.6946	-121.979	-101.363				-9.68891	10.7306	-2.32474	-0.909294
854.865	162.651	60.5616	-167.842	-167.842	-3.46066				7.22272	2.68271	-6.8823	-1.25118
855.594	353.6	447.662	217.734	134.124	222.96				15.7021	19.8301	8.92811	0.99983
856.324	383.453	246.881	169.84	306.413	154.082				17.0277	10.9361	6.96423	2.28415
857.053	125.292	203.599	200.119	-1.74016	-116.591				5.56373	9.01885	8.20579	-0.012972
857.783	383.29	277.971	183.012	-36.2571	-24.1714				17.0204	12.3133	7.50434	-0.270279
858.513	321.849	327.012	258.167	218.582	108.43				14.2921	14.4857	10.586	1.62942
859.242	33.013	217.191	243.254	-185.915	69.501				1.46598	9.62093	9.97452	-1.38591
859.972	-140.679	140.679	-167.056	-337.629	-79.1319				-6.24702	6.23167	-6.85007	-2.51686
860.701	-126.446	-79.0287	-86.0535	-89.5659	-228.305				-5.61499	-3.50075	-3.52859	-0.667669
861.43	52.7831	51.0237	56.302	107.326	-52.7831				2.3439	2.2602	2.30864	0.800059
862.16	40.3567	128.089	89.4866	-24.565	-70.1856				1.79209	5.67397	3.66936	-0.183119
862.889	82.5792	333.831	356.672	339.102	214.355				3.66703	14.7878	14.6252	2.52784
863.618	-323.286	-72.4302	-178.426	-233.19	-160.76				-14.3559	-3.20845	-7.31628	-1.73831
864.347	154.268	-70.1219	138.491	-133.232	-91.1585				6.85047	-3.1062	5.67876	-0.993175
865.077	-104.575	38.3441	-26.1437	-252.723	172.548				-4.64377	1.69853	-1.07201	-1.88392
865.806	71.8143	7.00627	47.2923	17.5157	12.261				3.189	0.310358	1.9392	0.130571
866.535	55.0094	39.039	60.3329	-165.028	-31.941				2.44276	1.72931	2.47393	-1.2302
867.264	63.0674	135.144	45.0481	327.95	-176.589				2.80058	5.98651	1.84718	2.44471
867.993	7.2594	-63.5198	32.6673	-252.264	-137.929				0.322363	-2.81374	1.33951	-1.8805
868.722	224.464	161.614	366.325	195.732	34.1185				9.96759	7.15904	15.021	1.45909
869.451	70.9131	264.151	299.608	-37.2294	-21.2739				3.14898	11.7011	12.2853	-0.277526
870.18	72.265	111.041	-22.9133	-37.0138	47.5891				3.20902	4.91882	-0.939551	-0.275919
870.908	186.365	157.693	413.945	-8.95984	141.566				8.27576	6.98536	16.9736	-0.0667912
871.637	250.796	167.197	228.988	-9.08682	228.988				11.1369	7.40637	9.38956	-0.0677377
872.366	396.079	353.31	-14.8762	137.605	195.25				17.5884	15.6506	-0.609993	1.02578
873.095	-140.567	13.1196	-54.3526	-50.6042	-275.512				-6.24205	0.581161	-2.22871	-0.377229
873.823	321.211	239.516	367.629	9.28356	228.376				14.2638	10.6099	15.0745	0.0692043
874.552	-68.0536	171.054	112.197	-90.1251	-174.732				-3.022	7.57719	4.60057	-0.671837
875.281	21.6331	100.955	-192.895	-326.3	-200.106				0.960646	4.472	-7.9096	-2.4324
876.009	107.254	49.0823	1.81786	-94.5289	-112.708				4.76274	2.17421	0.0745408	-0.704665
876.738	-91.248	57.7284	5.58662	126.63	-281.193				-4.05198	2.5572	0.229077	0.943963
877.466	116.393	162.187	-61.0586	-223.245	-120.209				5.16857	7.18442	-2.50368	-1.66418
878.195	-49.667	120.347	208.219	5.7308	5.7308				-2.20552	5.33102	8.53795	0.0427203
878.923	-98.1201	-69.8162	-220.77	-450.975	-267.943				-4.35714	-3.09266	-9.0526	-3.36179
879.651	-39.0642	24.1826	-48.3652	-55.806	-323.675				-1.73469	1.07122	-1.9832	-0.416006
880.38	-90.285	-18.4255	200.838	208.208	86.5999				-4.00922	-0.816198	8.23529	1.55209
881.108	449.728	509.196	180.263	531.497	442.294				19.9707	22.5559	7.39161	3.96204
881.836	-73.6045	-35.8586	-47.1824	-115.125	-56.6189				-3.2685	-1.58843	-1.9347	-0.8582
882.564	-233.805	28.9841	100.478	-428.965	-388.387				-10.3824	1.28391	4.12007	-3.19772
883.292	-3.85802	-46.2963	-131.173	36.6512	-237.268				-0.17132	-2.05079	-5.37869	0.273216
884.021	-32.1776	-141.96	-109.782	-308.526	-268.777				-1.42888	-6.28842	-4.50158	-2.29991
884.749	-71.6527	3.6745	-152.492	-178.213	-33.0705				-3.18183	0.16277	-6.25286	-1.32849
885.477	391.245	112.302	237.283	192	39.849				17.3737	4.97465	9.72969	1.43126
886.205	-60.512	440.087	256.718	122.858	311.728				-2.68711	19.4946	10.5266	0.915843
886.932	268.562	123.951	-172.781	-247.903	120.195				11.9258	5.4907	-7.08481	-1.84799
887.66	-166.511	-40.1923	68.9011	-290.916	84.2125				-7.39413	-1.78041	2.82526	-2.16863
888.388	112.46	59.089	-133.427	-3.81219	-74.3377				4.99391	2.61747	-5.47111	-0.028418
889.116	-20.5368	-136.29	134.423	-24.2708	-175.496				-0.911961	-6.03724	5.51195	-0.180926
889.844	75.4294	-141.66	20.2372	31.2756	-77.2691				3.34953	-6.27514	0.829816	0.233144
890.572	104.163	43.858	-1.82742	-135.229	-113.3				4.62548	1.94279	-0.0749326	-1.00806
891.299	335.524	71.5051	295.188	212.682	185.18				14.8993	3.16747	12.104	1.58544
892.027	9.41315	-137.432	-214.62	-97.8968	-48.9484				0.418003	-6.08785	-8.80041	-0.729772
892.755	-62.1024	-149.434	-201.833	-663.72	-432.776				-2.75773	-6.6195	-8.27608	-4.9477
893.482	193.177	58.5386	46.8308	-85.8565	150.249				8.57827	2.59309	1.92028	-0.640018
894.21	78.6613	188.02	147.73	-130.463	149.648				3.49305	8.32874	6.0576	-0.972534
894.937	86.3917	244.151	116.441	116.441	82.6356				3.83633	10.8152	4.77462	0.86801
895.665	-52.5347	-56.2872	28.1436	-54.411	-219.52				-2.33287	-2.49336	1.15402	-0.405606
896.392	157.169	295.171	306.671	187.836	69.0011				6.97929	13.0752	12.5749	1.40022
897.119	320.728	261.334	336.566	140.566	118.788				14.2423	11.5763	13.8008	1.04785
897.847	172.995	309.355	154.677	-26.458	-105.832				7.68204	13.7035	6.34249	-0.197231
898.574	-218.936	-166.229	-6.08157	-312.187	-302.051				-9.72214	-7.36349	-0.249372	-2.3272
899.301	92.5522	26.1561	36.2161	269.609	289.729				4.10989	1.15864	1.48503	2.0098
900.028	-144.418	-364.011	-55.393	-302.683	-118.699				-6.41304	-16.1247	-2.27137	-2.25635
900.756	-58.7131	279.866	-228.981	129.169	-125.255				-2.60723	12.3972	-9.38927	0.962888
901.483	219.902	146.601	-176.318	-273.391	140.658				9.765	6.49401	-7.22983	-2.03799
902.21	-198.449	-153.899	-12.1499	-178.199	109.349				-8.81235	-6.81728	-0.498203	-1.32838
902.937	-62.2007	-165.868	-31.1003	-242.583	-105.741				-2.7621	-7.3475	-1.27526	-1.80833
903.664	39.7857	-270.124	-113.075	-312.004	27.2218				1.76673	-11.9657	-4.63661	-2.32583
904.391	-211.805	20.7652	-170.275	-249.183	-309.402				-9.40548	0.919841	-6.98206	-1.85753
905.118	-30.6744	-132.923	-71.5737	-155.417	-85.8884				-1.36214	-5.88809	-2.93485	-1.15856
905.845	177.585	-10.0901	145.297	-20.1801	147.315				7.88588	-0.446961	5.95784	-0.150433
906.571	-336.279	24.3093	-141.805	-305.893	-202.578				-14.9329	1.07683	-5.81464	-2.28028
907.298	-296.566	-200.495	173.345	-96.0705	-363.397				-13.1694	-8.88136	7.10793	-0.716158
908.025	-154.722	-159.02	-414.741	-8.59566	-341.678				-6.87062	-7.04412	-17.0063	-0.0640764
908.752	-257.802	-152.933	-242.509	-275.28	74.2819				-11.448	-6.77451	-9.94397	-2.05208
909.478	77.4816	55.9589	159.268	126.984	6.4568				3.44067	2.47882	6.53071	0.9466
910.205	423.315	555.996	339.074	469.648	191.65				18.7978	24.6291	13.9036	3.50099
910.932	76.4837	-113.692	24.8055	-111.625	-14.4699				3.39635	-5.03623	1.01714	-0.832107
911.658	-107.25	-274.312	-249.562	-208.312	-367.124				-4.76256	-12.1512	-10.2332	-1.55286
912.385	42.0924	88.3941	37.8832	-528.26	-56.8248				1.86917	3.91561	1.55338	-3.93791
913.111	6.47225	-10.7871	10.7871	-73.3522	-330.085				0.287408	-0.477837	0.44232	-0.546804
913.837	179.994	147.069	320.478	-254.626	30.7308				7.99287	6.51472	13.1411	-1.89811
914.564	6.65644	250.726	-170.849	-84.3149	248.507				0.295587	11.1064	-7.00558	-0.628526
915.29	180.384	-76.993	83.5924	-57.1948	-279.375				8.01016	-3.41057	3.42767	-0.426359
916.017	19.7604	166.866	30.7384	195.408	-169.061				0.877485	7.39167	1.26042	1.45667
916.743	335.514	407.41	381.266	215.688	-104.576				14.8989	18.0471	15.6337	1.60784
917.469	98.2352	17.464	159.359	10.915	-30.5621				4.36225	0.773607	6.53447	0.081366
918.195	-201.891	-337.224	139.77	-390.47	-44.3715				-8.9652	-14.938	5.73123	-2.91076
918.921	309.42	49.3279	309.42	69.5075	-320.631				13.7402	2.18509	12.6877	0.518144
919.647	-283.916	47.6978	52.2405	-331.614	-77.2251				-12.6076	2.11288	2.1421	-2.47201
920.373	66.0403	-15.9408	-66.0403	36.436	20.4953				2.9326	-0.706131	-2.70796	0.271613
921.099	106.651	-106.651	-99.8432	113.458	181.533				4.73596	-4.72432	-4.09403	0.845774
921.825	-90.6791	274.304	92.9461	206.295	2.26698				-4.02672	12.1509	3.81122	1.53783
922.551	211.853	77.4516	307.528	-47.8377	132.123				9.40758	3.43088	12.6101	-0.356606
923.277	-516.938	-157.631	-104.315	-322.217	-234.129				-22.9553	-6.98262	-4.27739	-2.40197
924.003	-108.621	30.6971	-82.6461	-184.183	-387.256				-4.82343	1.3598	-3.38887	-1.37299
924.729	376.573	253.417	236.838	274.733	85.2618				16.7222	11.2257	9.71147	2.04799
925.455	-555.36	-356.848	-356.848	-212.691	-460.831				-24.6615	-15.8074	-14.6324	-1.58551
926.18	37.4202	-9.35504	-72.5016	21.0488	-149.681				1.66169	-0.414402	-2.9729	0.156909
926.906	-439.681	-550.189	-606.619	-576.053	-390.305				-19.5246	-24.3718	-24.8742	-4.29419
927.632	178.801	21.4561	-45.2962	445.81	240.785				7.93987	0.950444	-1.85735	3.32329
928.357	0	-317.583	-96.0134	-317.583	-384.053				0	-14.068	-3.93699	-2.36742
929.083	-174.362	-361.36	-315.874	-394.21	-571.1				-7.74277	-16.0072	-12.9523	-2.93864
929.808	-7.62352	-208.376	-5.08235	330.353	-50.8235				-0.338532	-9.23048	-0.2084	2.46261
930.534	53.0159	-272.653	45.4422	-262.555	-27.7703				2.35424	-12.0778	1.86334	-1.95722
931.259	99.6848	-2.49212	-59.8109	-393.755	-104.669				4.42663	-0.110394	-2.45252	-2.93525
931.985	49.2326	-54.1559	-29.5396	-44.3093	-68.9256				2.18623	-2.39895	-1.21126	-0.330304
932.71	168.46	143.686	22.2962	136.254	-61.9338				7.48066	6.36489	0.914245	1.01571
933.435	176.605	578.447	66.5469	102.38	363.449				7.84238	25.6235	2.72873	0.763191
934.161	-196.989	-377.787	-369.691	-531.6	-437.153				-8.74753	-16.7349	-15.159	-3.96281
934.886	-145.158	-162.236	-139.466	-324.471	54.0785				-6.44593	-7.18657	-5.71873	-2.41877
935.611	-218.916	75.8908	-233.51	5.83776	-23.351				-9.72123	3.36175	-9.575	0.0435175
936.336	141.756	165.382	-44.2987	-82.6909	132.896				6.29484	7.32594	-1.81645	-0.616419
937.062	-526.756	-341.361	-135.367	-411.988	-52.9699				-23.3912	-15.1213	-5.55069	-3.07116
937.787	-35.9715	-215.829	104.917	14.9881	-425.662				-1.59736	-9.5606	4.30207	0.111729
938.512	-256.424	-328.348	-234.534	-78.178	-397.144				-11.3868	-14.5449	-9.61698	-0.582778
939.237	-79.8101	-39.905	-192.874	-389.074	-465.559				-3.54406	-1.76768	-7.90874	-2.90035
939.962	-73.8033	340.901	133.549	123.006	288.184				-3.27733	15.1009	5.47612	0.916944
940.686	172.527	-73.4159	-18.354	-11.0124	334.043				7.66129	-3.25212	-0.752598	-0.0820919
941.411	334.28	353.06	484.519	424.423	247.893				14.8441	15.6396	19.8675	3.16386
942.136	166.853	174.269	452.357	-389.324	85.2805				7.40932	7.71961	18.5487	-2.90222
942.861	-83.8215	-3.64441	-54.6662	120.266	-273.331				-3.7222	-0.161437	-2.24157	0.89652
943.586	389.747	660.404	198.482	418.617	256.222				17.3072	29.254	8.13868	3.12058
944.31	-582.085	-117.149	-809.061	-626.016	-421.005				-25.8482	-5.18937	-33.1752	-4.66663
945.035	301.688	-214.953	-165.928	-7.5422	-294.146				13.3968	-9.52179	-6.80383	-0.0562233
945.76	142.948	-243.397	-61.8152	-289.759	-251.124				6.34777	-10.7818	-2.53471	-2.16001
946.484	-123.424	69.426	312.417	-404.985	-250.705				-5.48079	3.07537	12.8105	-3.01896
947.209	649.119	190.259	26.114	-705.077	-160.414				28.8249	8.42793	1.07079	-5.256
947.933	-28.8558	50.4977	-266.917	-422.017	-324.628				-1.28138	2.23691	-10.9448	-3.14592
948.658	66.7353	-87.8096	-340.701	7.02477	-684.915				2.96346	-3.88971	-13.9703	0.0523661
949.382	449.965	226.754	106.291	85.0328	-138.178				19.9813	10.0446	4.35842	0.633877
950.107	390.997	-152.055	-14.4814	-144.814	235.322				17.3627	-6.73558	-0.593803	-1.07951
950.831	198.251	-396.501	-55.0696	209.265	124.825				8.80357	-17.5639	-2.25811	1.55996
951.555	-18.2495	-452.589	208.045	-135.047	-408.79				-0.810394	-20.0484	8.5308	-1.00671
952.279	113.983	-274.273	-89.0495	-260.025	113.983				5.06157	-12.1495	-3.65144	-1.93835
953.004	-372.881	-131.199	-65.5994	-200.251	-376.334				-16.5582	-5.81174	-2.68988	-1.49277
953.728	-23.8937	365.233	-23.8937	-392.54	187.736				-1.06103	16.1788	-0.979753	-2.92619
954.452	144.664	37.8883	289.329	261.774	-55.1102				6.424	1.67834	11.8638	1.95139
955.176	303.397	268.118	-17.6393	345.731	296.341				13.4727	11.8769	-0.723294	2.57725
955.9	84.859	297.006	346.508	328.829	84.859				3.76827	13.1565	14.2084	2.45125
956.624	76.6552	-80.1396	-425.088	-174.216	-205.575				3.40397	-3.54995	-17.4306	-1.2987
957.348	24.2079	34.5828	17.2914	-10.3748	373.494				1.07498	1.53192	0.709027	-0.0773392
958.072	-258.834	47.68	-190.72	-119.2	-119.2				-11.4938	2.11209	-7.82039	-0.888575

## Sheet: 3daysold
wavelength	larva_1	larva_2	larva_3	background	Ref.Green	RefAVE(502-512)	AVE(502-512)	correction factor	larva_1	larva_2	larva_3	background
196.11	-212.538	417.485	-250.491	-690.748	-258.082	9017.64	721.896	0.0800537	-17.0144	23.7598	-28.0771	-6.20345
196.875	-431.17	-416.041	-998.499	-52.9507	-249.625		513.21	0.0569118	-34.5168	-23.6777	-111.92	-0.475538
197.641	51.6093	-280.165	-324.401	-412.874	258.046		1010.77	0.112088	4.13151	-15.9447	-36.3615	-3.70793
198.407	213.069	-170.455	49.7161	-1214.49	362.217		80.9853	0.00898076	17.057	-9.70091	5.57259	-10.9071
199.172	524.241	-306.375	-74.8916	313.183	-490.199		↑	↑	41.9674	-17.4363	-8.39446	2.81262
199.938	935.41	739.17	863.455	850.372	1511.05		larva_1	AVE/Ref.AVE	74.883	42.0675	96.7831	7.63699
200.703	25.0533	-56.37	-519.857	-1139.93	-895.657		larva_2	→	2.00561	-3.20812	-58.2698	-10.2374
201.469	473.195	1024.26	-437.256	-317.46	-47.9185		larva_3	after correction	37.881	58.2924	-49.0113	-2.85103
202.234	103.358	292.847	-223.942	-516.789	-591.436		background		8.27417	16.6665	-25.1012	-4.64116
203	-715.754	-165.174	-633.167	-831.376	-891.94				-57.2988	-9.40036	-70.9706	-7.46639
203.765	700.984	948.7	1206.96	453.268	938.159				56.1164	53.9923	135.286	4.07069
204.53	95.8254	756.516	242.085	443.823	-85.7385				7.67117	43.0547	27.1349	3.98587
205.296	-332.902	-284.655	-207.461	82.0194	-144.74				-26.65	-16.2003	-23.2539	0.736596
206.061	-225.967	161.405	-825.47	-830.081	-590.28				-18.0895	9.18583	-92.5254	-7.45476
206.826	-277.87	17.6425	-555.74	-560.151	-564.561				-22.2445	1.00407	-62.2919	-5.03058
207.591	-878.513	-506.834	-164.721	76.0251	-291.43				-70.3282	-28.8449	-18.4633	0.682764
208.356	-243.005	-490.061	-607.513	32.4007	-76.9517				-19.4535	-27.8902	-68.0951	0.290983
209.122	-645.706	-229.498	11.6694	0	330.633				-51.6912	-13.0611	1.308	0
209.887	-370.486	-965.508	-583.796	-366.743	-740.971				-29.6587	-54.9488	-65.4366	-3.29364
210.652	-547.941	14.4195	-115.356	-140.59	-140.59				-43.8647	0.82064	-12.93	-1.26261
211.417	-351.279	-403.449	-486.921	-758.205	-83.4721				-28.1211	-22.961	-54.5781	-6.80926
212.181	167.903	278.719	50.371	235.064	-198.126				13.4413	15.8624	5.64599	2.11106
212.946	-330.841	-379.494	-784.936	-470.313	-629.246				-26.485	-21.5977	-87.9821	-4.22377
213.711	-15.6673	-385.415	-194.274	9.40038	-601.624				-1.25422	-21.9347	-21.7759	0.0844226
214.476	-36.3664	93.9466	145.466	-15.1527	-9.0916				-2.91127	5.34667	16.305	-0.136083
215.241	-578.223	-425.595	-557.677	-381.568	-724.98				-46.2889	-24.2214	-62.509	-3.42677
216.005	-239.145	-222.063	-51.2453	14.2348	-276.155				-19.1444	-12.638	-5.744	0.12784
216.77	-19.3519	-113.347	-511.444	-425.743	-185.226				-1.54919	-6.45079	-57.3269	-3.8235
217.535	5.36944	-265.787	-370.492	-158.399	88.5958				0.429844	-15.1265	-41.5277	-1.42254
218.299	156.41	250.257	-216.368	-104.274	-2.60684				12.5212	14.2426	-24.2523	-0.936457
219.064	-134.01	166.88	-55.6267	-197.222	-371.688				-10.728	9.49746	-6.2351	-1.7712
219.828	-58.8228	-313.721	338.231	-105.391	213.233				-4.70898	-17.8545	37.9117	-0.94649
220.593	114.096	-313.763	95.0798	-213.93	211.553				9.13379	-17.8568	10.6573	-1.92125
221.357	-482.417	-355.465	-150.034	-96.945	-362.39				-38.6193	-20.2302	-16.817	-0.87064
222.122	-396.785	-141.228	73.9768	-85.1854	-94.1523				-31.7641	-8.03757	8.29193	-0.76503
222.886	-385.624	-686.28	-250.547	-520.701	-159.043				-30.8706	-39.0575	-28.0833	-4.6763
223.65	-133.441	216.047	-370.669	-381.26	-228.756				-10.6824	12.2956	-41.5477	-3.42401
224.415	-102.888	86.4258	-18.5198	133.754	86.4258				-8.23655	4.91865	-2.07585	1.20121
225.179	-129.901	-149.885	-491.624	-309.763	-439.663				-10.399	-8.53024	-55.1052	-2.78191
225.943	-227.101	-168.87	-254.275	-246.511	-304.742				-18.1803	-9.6107	-28.5013	-2.21386
226.707	-24.5035	-103.669	84.8197	-118.748	-92.3593				-1.96159	-5.89997	9.50729	-1.06644
227.471	-42.1364	-252.818	-153.89	-89.7689	-540.445				-3.37318	-14.3884	-17.2492	-0.806193
228.235	-383.302	-279.9	-274.551	-438.569	-483.139				-30.6848	-15.9296	-30.774	-3.93869
228.999	-67.679	-159.653	-201.302	-157.918	-52.0608				-5.41796	-9.08615	-22.5636	-1.41822
229.763	-371.945	-23.6692	-125.109	-25.3599	-213.023				-29.7756	-1.34706	-14.0232	-0.227751
230.527	-176.559	-94.055	51.1527	-404.272	-110.556				-14.1342	-5.35284	5.73362	-3.63067
231.291	-148.221	-112.777	-188.498	-269.053	-64.4438				-11.8656	-6.41833	-21.1284	-2.4163
232.055	-29.9154	-170.046	31.4899	-204.685	122.811				-2.39484	-9.67761	3.52965	-1.83822
232.819	73.9772	66.2713	118.672	-84.7656	-212.684				5.92215	3.77162	13.3017	-0.761259
233.582	-31.7303	142.031	-51.3728	55.9057	134.476				-2.54013	8.08323	-5.75829	0.502076
234.346	84.5599	91.9774	232.911	-89.0104	-69.7248				6.76933	5.2346	26.1065	-0.799382
235.11	-223.24	-53.9863	-59.8226	-4.37726	2.91818				-17.8712	-3.07246	-6.70541	-0.0393112
235.874	119.22	17.2366	193.912	-45.9644	-43.0916				9.54401	0.980969	21.7353	-0.412795
236.637	35.4066	70.8132	-160.038	-154.373	-33.9904				2.83443	4.03011	-17.9384	-1.38639
237.401	-26.5774	130.089	149.673	25.1786	152.47				-2.12762	7.40362	16.7765	0.226123
238.164	121.661	114.748	-26.2676	196.316	157.606				9.73937	6.53052	-2.94429	1.76307
238.928	1.36838	-51.9983	38.3145	205.256	6.84188				0.109544	-2.95932	4.29461	1.84336
239.691	-103.102	-170.932	8.13963	-120.738	-173.645				-8.25369	-9.72807	0.912356	-1.08432
240.455	10.7657	-41.7169	-269.141	-21.5313	-133.225				0.86183	-2.37419	-30.1676	-0.193368
241.218	152.214	210.963	24.0338	68.0957	109.487				12.1853	12.0063	2.6939	0.611551
241.981	18.5656	133.938	112.72	224.113	-54.3707				1.48624	7.62263	12.6345	2.01271
242.744	52.7288	-88.3207	-377.011	17.1369	-101.503				4.22114	-5.02649	-42.2585	0.153902
243.508	7.86985	11.8048	158.709	-94.4382	41.9725				0.630011	0.671831	17.7894	-0.848127
244.271	-60.0988	201.2	48.3403	82.3092	64.0183				-4.81113	11.4507	5.41838	0.739199
245.034	59.9186	44.2877	58.616	48.1954	-6.51289				4.7967	2.52049	6.57016	0.432831
245.797	3.89791	64.9652	132.529	19.4896	98.7472				0.312042	3.69729	14.8549	0.175031
246.56	-130.921	5.185	-10.37	168.512	-23.3325				-10.4807	0.295088	-1.16235	1.51337
247.323	-238.002	-111.24	-347.948	-134.523	-187.556				-19.0529	-6.33086	-39.0009	-1.20812
248.086	-45.1901	85.2156	-46.4813	-87.7979	-104.583				-3.61764	4.84978	-5.21	-0.788492
248.849	-42.5581	98.0126	-459.112	-166.364	-248.901				-3.40693	5.57808	-51.461	-1.49407
249.612	73.4916	74.7809	121.197	72.2023	59.309				5.88327	4.25592	13.5847	0.648431
250.375	-59.3501	-19.3533	-63.2208	36.1262	184.501				-4.7512	-1.10143	-7.0863	0.324441
251.138	-145.968	-346.191	-107.216	-192.472	-197.639				-11.6853	-19.7023	-12.0176	-1.72854
251.901	367.54	41.413	164.358	11.6474	120.356				29.4229	2.35689	18.4226	0.104603
252.663	-140.062	-71.3281	22.0469	-54.4688	-46.6875				-11.2125	-4.05941	2.47119	-0.489171
253.426	-244.449	-42.9085	-165.133	-16.9034	-201.54				-19.569	-2.442	-18.5094	-0.151805
254.189	-71.7378	-135.65	-237.387	-153.91	-45.6513				-5.74288	-7.72007	-26.6083	-1.38223
254.951	-49.7581	106.063	17.0225	-92.9691	129.633				-3.98332	6.03626	1.90802	-0.834934
255.714	19.7323	142.073	-27.6252	52.6195	-105.239				1.57965	8.08562	-3.09646	0.472563
256.477	-33.0742	173.309	93.9308	1.32297	29.1053				-2.64771	9.86333	10.5285	0.0118813
257.239	57.2428	63.8989	-51.9179	91.8547	18.6372				4.5825	3.63661	-5.81938	0.824926
258.001	-158.193	-253.377	-71.0527	-155.512	13.4062				-12.6639	-14.4201	-7.96417	-1.39661
258.764	-193.227	-154.041	-255.384	-340.512	-222.954				-15.4685	-8.76676	-28.6255	-3.05806
259.526	20.4371	188.022	111.723	95.3733	115.81				1.63607	10.7007	12.5228	0.856525
260.289	42.5917	45.3396	-200.593	17.8611	101.671				3.40963	2.58036	-22.4841	0.160406
261.051	-88.7205	-109.514	58.2228	-311.908	-79.0167				-7.1024	-6.23266	6.52609	-2.80117
261.813	-180.489	-95.1412	-65.7594	47.5706	-51.768				-14.4488	-5.41466	-7.37085	0.427221
262.575	353.105	-67.7962	241.524	272.597	148.304				28.2674	-3.8584	27.072	2.44813
263.338	-285.322	-172.62	-206.859	-168.34	-256.79				-22.8411	-9.82412	-23.1864	-1.51182
264.1	-154.299	-317.251	-152.857	-409.542	-297.063				-12.3522	-18.0553	-17.1335	-3.678
264.862	-223.123	-100.624	-32.0831	-103.541	-263.956				-17.8619	-5.72671	-3.59614	-0.929877
265.624	-184.337	-150.419	-296.414	-396.693	-476.326				-14.7568	-8.56061	-33.2245	-3.56261
266.386	-169.974	243.032	111.825	293.726	186.375				-13.607	13.8314	12.5342	2.63789
267.148	-177.886	37.6876	-188.438	73.8678	-236.678				-14.2404	2.14487	-21.1217	0.663389
267.91	39.6044	-106.627	152.325	44.1742	97.4879				3.17048	-6.06836	17.0738	0.396718
268.672	-81.5054	75.354	6.15135	-12.3027	-43.0594				-6.5248	4.28853	0.689494	-0.110488
269.433	58.9621	184.644	-37.2392	181.541	121.027				4.72013	10.5084	-4.17407	1.63038
270.195	-154.919	-327.052	-413.118	-276.977	-388.08				-12.4019	-18.6131	-46.3056	-2.48746
270.957	-381.356	-113.461	-110.31	-74.065	-237.954				-30.529	-6.45729	-12.3644	-0.665161
271.719	-68.1971	-22.2037	-283.89	-304.508	-25.3757				-5.45943	-1.26365	-31.8208	-2.73472
272.48	81.3489	119.631	-78.1588	-173.863	43.0671				6.51228	6.80841	-8.76068	-1.56143
273.242	-86.5588	-96.1764	-355.853	-309.367	-141.059				-6.92935	-5.47357	-39.8869	-2.77836
274.004	-77.2308	228.474	109.41	302.487	48.2692				-6.18261	13.0029	12.2636	2.71657
274.765	-134.019	-452.111	-444.038	-484.405	-347.157				-10.7287	-25.7305	-49.7714	-4.35033
275.527	-168.339	-273.55	-77.6947	-106.83	38.8474				-13.4761	-15.5682	-8.70866	-0.959417
276.288	-184.814	248.04	106.998	-71.3317	-226.964				-14.795	14.1164	11.9932	-0.640613
277.05	-288.691	-387.625	-468.718	14.5967	-244.901				-23.1108	-22.0604	-52.5377	0.13109
277.811	212.445	108.655	214.067	136.224	329.209				17.007	6.18376	23.9943	1.2234
278.572	-294.762	-168.435	-202.446	-398.414	-359.545				-23.5968	-9.58596	-22.6918	-3.57806
279.334	-114.804	-540.062	-281.349	-232.841	-303.987				-9.19045	-30.7359	-31.536	-2.09109
280.095	-254.917	8.06699	-114.551	-64.5359	-29.0412				-20.407	0.459107	-12.8398	-0.579582
280.856	93.3874	175.504	293.043	35.4228	-152.962				7.476	9.98824	32.8467	0.318124
281.617	75.481	-57.8152	-163.81	-123.66	-110.813				6.04253	-3.29037	-18.3612	-1.11056
282.379	92.95	174.682	-22.4362	200.323	96.1552				7.44099	9.94147	-2.51484	1.79906
283.14	156.621	182.191	303.652	115.068	-76.7122				12.5381	10.3689	34.0359	1.0334
283.901	82.8594	-79.6725	-157.752	132.256	-254.952				6.6332	-4.53431	-17.6821	1.18776
284.662	-41.2708	46.0328	-77.7796	-57.1442	161.909				-3.30388	2.61981	-8.71818	-0.513199
285.423	30.0352	71.136	1.5808	86.944	-164.403				2.40443	4.04848	0.177189	0.780824
286.184	245.312	14.1526	166.687	158.824	50.3205				19.6382	0.805453	18.6836	1.42636
286.945	131.366	201.741	1.56388	286.19	26.586				10.5163	11.4814	0.175292	2.57021
287.706	-230.087	-186.557	-99.4971	-99.4971	-219.205				-18.4193	-10.6173	-11.1524	-0.89356
288.466	-208.652	-285.931	-80.3697	-38.6393	-239.564				-16.7034	-16.2728	-9.00849	-0.34701
289.227	-176.646	313.355	-16.8966	-84.4829	-7.68026				-14.1412	17.8336	-1.89391	-0.758721
289.988	12.2118	76.3239	18.3177	116.012	402.99				0.977602	4.34374	2.0532	1.04188
290.749	0	-15.1657	-110.71	-39.4309	-150.141				0	-0.863109	-12.4093	-0.354119
291.509	105.427	240.977	-228.928	-52.7136	94.8846				8.43984	13.7144	-25.6601	-0.473409
292.27	-177.991	20.9401	-22.4358	29.9144	52.3502				-14.2488	1.19174	-2.51479	0.268654
293.03	144.069	120.305	37.1313	239.125	148.525				11.5333	6.8468	4.16198	2.14753
293.791	-250.75	-306.8	-349.575	-250.75	-325.975				-20.0734	-17.4605	-39.1832	-2.25192
294.551	-363.263	-262.194	-237.293	125.97	-275.377				-29.0805	-14.9219	-26.5977	1.13131
295.312	122.209	-50.9205	194.953	48.0107	58.1948				9.78329	-2.89798	21.8519	0.431173
296.072	0	-145.938	-57.7974	-114.15	-238.414				0	-8.30562	-6.47841	-1.02515
296.833	322.94	134.917	78.941	44.494	12.9176				25.8526	7.67839	8.84835	0.39959
297.593	-22.8176	-121.218	-12.8349	-155.445	-69.8788				-1.82663	-6.89875	-1.43864	-1.39601
298.353	-216.849	-157.322	68.0309	-147.4	-409.603				-17.3595	-8.95346	7.62546	-1.32377
299.114	90.1951	-239.581	-126.837	-111.335	-114.153				7.22045	-13.635	-14.2169	-0.99987
299.874	-28.0269	341.928	130.325	121.917	-14.0135				-2.24366	19.4598	14.6079	1.09491
300.634	-66.9134	71.0955	96.1881	82.2478	46.003				-5.35667	4.04618	10.7815	0.738648
301.394	-56.8914	-51.341	-4.16279	-130.434	-112.395				-4.55437	-2.92191	-0.466599	-1.1714
302.154	-143.746	-42.8474	-310.989	-190.74	-222.53				-11.5074	-2.43853	-34.8582	-1.71299
302.914	63.3576	-23.4148	275.468	144.621	185.941				5.07201	-1.33258	30.8767	1.2988
303.674	43.9316	140.032	-126.303	-19.2201	37.0673				3.51689	7.96947	-14.1571	-0.172611
304.434	54.7456	221.72	-72.5379	21.8982	344.897				4.38258	12.6185	-8.13064	0.196663
305.194	57.263	21.8145	24.5413	74.9872	130.887				4.58411	1.2415	2.75079	0.673443
305.954	-388.404	-291.982	-255.315	-236.302	-425.072				-31.0932	-16.6172	-28.6177	-2.12217
306.714	-10.8191	-120.362	13.5238	132.534	182.572				-0.866107	-6.85003	1.51586	1.19025
307.474	-268.232	68.743	35.0455	-256.101	25.6101				-21.473	3.91229	3.92818	-2.29999
308.233	-163.947	-201.575	-81.9736	49.7217	30.9081				-13.1246	-11.472	-9.18828	0.446539
308.993	34.8716	-56.331	-42.9189	-65.7195	52.3074				2.7916	-3.2059	-4.8107	-0.590212
309.753	100.398	115.123	174.023	32.1272	123.154				8.0372	6.55184	19.5059	0.288527
310.512	-25.4003	-42.7794	152.402	-86.8956	78.8745				-2.03338	-2.43465	17.0824	-0.780389
311.272	-100.096	-8.00767	-36.0345	-182.842	146.807				-8.01305	-0.455731	-4.03904	-1.64206
312.032	7.99536	30.6489	-6.6628	-270.51	-3.99768				0.640058	1.74428	-0.746821	-2.42938
312.791	58.5332	212.848	114.406	131.7	-49.2211				4.6858	12.1136	12.8235	1.18276
313.551	-115.574	-86.3483	171.368	-249.746	-27.8971				-9.25211	-4.91424	19.2083	-2.24291
314.31	-31.8182	-17.2348	-119.318	-206.818	-15.9091				-2.54716	-0.980866	-13.3742	-1.85738
315.069	-121.711	-243.422	-185.212	-157.43	-186.535				-9.7434	-13.8536	-20.7601	-1.41384
315.829	5.28096	-19.8036	-216.519	-104.299	-108.26				0.42276	-1.12706	-24.2692	-0.936684
316.588	22.4027	46.1232	-167.361	25.0383	113.331				1.79342	2.62496	-18.7592	0.224863
317.347	-280.138	-31.5649	-107.847	-143.357	-278.823				-22.4261	-1.79642	-12.0883	-1.28746
318.107	90.651	137.947	106.416	-39.4135	153.713				7.25695	7.85083	11.928	-0.353963
318.866	-152.221	-110.229	-276.885	-290.008	-110.229				-12.1859	-6.27334	-31.0356	-2.60449
319.625	-214.874	-108.747	-35.3756	-235.837	-140.192				-17.2015	-6.189	-3.96519	-2.118
320.384	-95.4333	73.2091	82.3603	10.4584	-52.2922				-7.63979	4.16647	9.23162	0.0939249
321.143	-31.3106	-96.5409	36.529	-91.3225	-28.7014				-2.50653	-5.49432	4.09447	-0.820146
321.902	-66.3659	-114.514	-264.162	-230.329	-42.9426				-5.31283	-6.51718	-29.6095	-2.06853
322.661	-62.3052	-186.915	-172.637	-9.08617	7.78814				-4.98776	-10.6377	-19.3506	-0.0816007
323.42	84.1675	-78.9879	42.7312	-63.4493	-115.245				6.73792	-4.49535	4.78966	-0.569823
324.179	60.7555	84.0236	-85.3162	-29.7314	99.5356				4.8637	4.78193	-9.56294	-0.267011
324.938	45.1599	121.287	73.5462	-24.5154	50.3211				3.61522	6.90265	8.24366	-0.220167
325.697	78.5962	20.6154	114.673	127.558	109.519				6.29191	1.17326	12.8535	1.14557
326.455	-41.2311	-74.7313	-64.4236	-146.886	-70.8659				-3.3007	-4.2531	-7.22112	-1.31915
327.214	-30.942	58.0163	-179.206	-30.942	-143.107				-2.47702	3.30181	-20.0869	-0.277883
327.973	14.1879	6.44904	123.822	-176.704	-14.1879				1.13579	0.367027	13.8789	-1.58693
328.731	-249.179	-43.8968	78.7559	-25.8216	-54.2254				-19.9477	-2.49824	8.82761	-0.231898
329.49	6.45749	-126.567	-47.7855	-67.1579	-112.36				0.516946	-7.20315	-5.35619	-0.60313
330.249	20.6336	2.57919	-321.11	-268.236	-225.679				1.65179	0.146787	-35.9926	-2.40897
331.007	36.038	-56.6311	-108.114	120.985	25.7414				2.88497	-3.22298	-12.1183	1.08653
331.766	-26.9781	-165.723	-102.774	-92.4965	-87.3578				-2.1597	-9.43159	-11.5197	-0.830689
332.524	30.7524	124.291	66.6301	112.759	46.1285				2.46184	7.07361	7.46845	1.01266
333.283	-77.9882	48.5828	-131.685	-109.951	-60.0893				-6.24324	2.76494	-14.7603	-0.98744
334.041	-140.419	-82.9751	-47.232	44.6789	-123.824				-11.2411	-4.72226	-5.29415	0.401251
334.799	-175.834	-266.3	-217.882	-2.54832	-179.657				-14.0762	-15.1556	-24.422	-0.0228859
335.558	40.6763	63.5567	-36.8629	-25.4227	86.4371				3.25629	3.61713	-4.13189	-0.228315
336.316	-6.34109	224.475	84.9706	5.07287	361.442				-0.507628	12.7753	9.5242	0.0455583
337.074	-39.2097	31.6207	-101.186	-37.9449	-21.5021				-3.13888	1.79959	-11.3418	-0.340774
337.832	-25.2221	103.411	34.0499	-88.2775	-295.099				-2.01913	5.8853	3.81659	-0.792799
338.59	-186.068	-50.2886	72.9185	-227.556	2.51443				-14.8954	-2.86202	8.1733	-2.04363
339.348	97.704	25.0523	36.3258	-41.3363	36.3258				7.82156	1.42577	4.0717	-0.371232
340.106	-88.5742	189.624	-9.98019	79.8415	138.475				-7.09069	10.7918	-1.11866	0.717038
340.864	57.1431	-77.0189	-8.69569	85.7146	62.1121				4.57451	-4.38329	-0.974684	0.769783
341.622	23.4985	154.595	142.228	27.2088	-165.726				1.88114	8.79831	15.9421	0.244356
342.38	2.46457	133.087	65.3111	104.744	-39.4331				0.197298	7.57421	7.3206	0.940683
343.138	-190.439	-243.271	-197.811	-119.178	-143.751				-15.2454	-13.845	-22.1723	-1.07031
343.896	-208.382	-36.7732	-85.8042	-199.801	3.67733				-16.6817	-2.09283	-9.61764	-1.79437
344.654	-4.89586	97.9171	105.261	48.9586	-85.6775				-0.391931	5.57264	11.7985	0.439685
345.412	31.794	-108.833	-113.725	-56.251	-108.833				2.54523	-6.19391	-12.7472	-0.505177
346.169	177.184	85.5371	45.2124	216.287	149.079				14.1842	4.86807	5.06778	1.94242
346.927	-22.0099	-41.5742	-100.267	57.4702	211.539				-1.76197	-2.36606	-11.2388	0.516126
347.685	-82.0365	64.8946	-102.852	66.119	-75.9144				-6.56733	3.69327	-11.5285	0.593799
348.442	24.5308	-40.4759	-13.492	-240.402	-126.334				1.96378	-2.30355	-1.51229	-2.15899
349.2	-61.5104	40.5969	-6.15104	7.38125	167.308				-4.92414	2.31044	-0.68946	0.0662893
349.957	-12.343	-181.442	-182.676	-76.5264	149.35				-0.988099	-10.3262	-20.4758	-0.687265
350.715	-232.699	-189.378	-246.315	-325.532	-417.126				-18.6284	-10.7778	-27.609	-2.92352
351.472	39.7295	81.9421	36.0049	109.256	-95.5991				3.18049	4.66347	4.03572	0.981204
352.23	-202.978	-131.998	-164.375	-11.2074	31.1317				-16.2492	-7.51226	-18.4245	-0.100651
352.987	89.8473	-203.404	104.822	-146.002	71.1291				7.19261	-11.5761	11.7493	-1.31121
353.744	2.5006	-72.5175	-180.043	-51.2624	65.0157				0.200183	-4.1271	-20.1808	-0.460375
354.501	-171.689	-12.5321	-26.3174	-114.042	-35.0898				-13.7444	-0.713224	-2.94987	-1.02418
355.259	20.098	239.92	90.4411	15.0735	-33.9154				1.60892	13.6543	10.1374	0.135372
356.016	123.404	-56.6652	-282.067	-61.7021	-114.59				9.87896	-3.22492	-31.6163	-0.554132
356.773	-159.029	-146.408	-189.321	34.0777	11.3592				-12.7309	-8.33234	-21.2206	0.306044
357.53	11.378	13.9065	-64.4754	-18.9634	193.426				0.910852	0.791442	-7.22693	-0.170305
358.287	-136.651	-89.8354	-86.0395	-83.5089	-260.649				-10.9394	-5.1127	-9.64401	-0.749974
359.044	-140.36	-22.7611	93.5732	-244.049	-137.831				-11.2363	-1.29537	10.4885	-2.19175
359.801	3.78449	88.3046	-26.4914	137.503	66.8592				0.302962	5.02558	-2.96937	1.23488
360.558	-82.9541	-105.578	10.055	40.2202	69.1285				-6.64079	-6.00864	1.12705	0.361208
361.315	-98.8393	-43.7895	-97.5881	-116.355	-147.633				-7.91245	-2.49214	-10.9385	-1.04496
362.072	-16.1547	82.0164	21.1254	146.635	227.409				-1.29325	4.6677	2.36791	1.3169
362.829	-32.0313	35.7272	-193.42	-9.85579	-55.4388				-2.56423	2.0333	-21.6801	-0.0885125
363.585	167.082	300.016	70.7356	231.72	117.08				13.3756	17.0745	7.92862	2.08102
364.342	96.3409	20.4724	66.2344	38.5364	145.716				7.71244	1.16512	7.42409	0.346086
365.099	27.3455	-166.451	72.525	-59.4467	-116.516				2.18911	-9.47302	8.12919	-0.533877
365.856	139.801	128.053	-29.37	106.907	37.5936				11.1916	7.28774	-3.29203	0.960105
366.612	52.3894	66.36	-12.8063	41.9116	-151.347				4.19397	3.77667	-1.43544	0.376398
367.369	112.408	-4.63538	-267.693	-139.062	-112.408				8.99868	-0.263808	-30.0053	-1.24888
368.125	-247.43	38.1551	68.2166	-156.089	25.4367				-19.8077	2.17147	7.64628	-1.4018
368.882	-5.7791	-1.15582	149.101	-145.633	-57.791				-0.462638	-0.0657798	16.7124	-1.3079
369.638	-149.366	-97.2618	-17.3682	-83.3673	31.2627				-11.9573	-5.53535	-1.94677	-0.748702
370.395	240.766	121.541	187.52	55.5615	133.116				19.2742	6.91711	21.0188	0.498985
371.151	-2.30663	-110.718	-3.45994	-84.1918	-148.777				-0.184654	-6.30117	-0.387818	-0.756107
371.907	10.3396	213.684	-121.777	19.5303	126.372				0.82772	12.1612	-13.6498	0.175397
372.664	-107.328	-27.403	9.13432	-155.283	52.5223				-8.59202	-1.55955	1.02385	-1.39456
373.42	30.5925	19.262	22.6611	-26.0603	27.1934				2.44905	1.09623	2.54005	-0.234041
374.176	-66.4188	-15.7604	117.077	-9.00594	136.215				-5.31707	-0.896952	13.123	-0.0808802
374.932	10.0791	-52.6351	68.3136	-36.9565	-124.308				0.806866	-2.99556	7.65715	-0.331898
375.688	45.6058	20.022	40.0441	88.9869	26.6961				3.65091	1.13949	4.48847	0.79917
376.444	1.10267	196.275	105.856	127.91	123.499				0.0882728	11.1704	11.8652	1.14873
377.2	-44.8508	-92.9834	-107.204	-106.11	-99.5469				-3.59047	-5.29185	-12.0163	-0.952953
377.956	-307.844	-331.691	-109.48	-179.937	-195.112				-24.6441	-18.8771	-12.2714	-1.61597
378.712	-91.3806	11.8257	52.6782	36.5522	-6.4504				-7.31536	0.673024	5.90461	0.328267
379.468	-151.112	-129.678	-51.4425	-55.7294	0				-12.0971	-7.38021	-5.7661	-0.500492
380.224	23.5652	132.822	19.2806	118.897	79.2647				1.88648	7.55913	2.16113	1.06779
380.98	-49.207	-169.015	-54.5556	-171.155	-72.7408				-3.9392	-9.61898	-6.11504	-1.5371
381.736	31.042	-130.591	-103.83	-55.6615	82.4219				2.48503	-7.43214	-11.6381	-0.499883
382.492	-191.543	160.511	90.9561	40.6627	107.007				-15.3337	9.13496	10.1951	0.365182
383.247	19.1908	164.188	104.483	-12.7938	29.8523				1.53629	9.34422	11.7113	-0.114899
384.003	-28.7006	71.22	-159.448	8.50388	-132.873				-2.29759	4.05326	-17.8722	0.0763713
384.759	-83.585	-25.3929	-11.6384	-2.11608	66.6564				-6.69129	-1.44516	-1.30453	-0.019004
385.514	-88.3899	-59.9789	1.05226	-136.794	-243.072				-7.07594	-3.41351	0.117946	-1.22851
386.27	0	63.6269	-112.651	167.933	49.024				0	3.62112	-12.6268	1.50817
387.025	-151.802	-50.6005	-47.5025	-91.9071	100.168				-12.1523	-2.87977	-5.32447	-0.825396
387.781	-81.5352	-13.2495	-71.3433	-38.7292	-42.806				-6.52719	-0.754052	-7.99674	-0.347818
388.536	-26.1095	45.1895	-7.02948	26.1095	-38.1601				-2.09016	2.57182	-0.787922	0.234483
389.291	-23.6894	43.4306	152.994	23.6894	146.085				-1.89643	2.47171	17.1488	0.212749
390.047	19.442	98.1823	70.9634	211.918	80.6845				1.55641	5.58773	7.95416	1.90319
390.802	125.578	18.2136	-98.7366	40.2615	48.889				10.053	1.03657	-11.0672	0.361579
391.557	-85.1733	-118.296	-75.7096	-116.404	-64.3532				-6.81844	-6.73246	-8.48615	-1.04539
392.313	-85.2671	-42.165	-63.7161	-4.68501	-21.551				-6.82595	-2.39969	-7.14182	-0.0420749
393.068	81.7131	22.2854	26.9282	96.57	120.713				6.54144	1.2683	3.01833	0.867273
393.823	104.978	42.3594	-65.3808	-40.5177	-25.784				8.40384	2.41075	-7.32841	-0.36388
394.578	-69.4778	-78.6197	-97.8175	-55.7651	18.2836				-5.56196	-4.47439	-10.9642	-0.500813
395.333	53.5676	88.0688	40.8567	-91.7005	37.225				4.28829	5.01216	4.57955	-0.823541
396.088	-57.7698	-12.6371	-136.301	-115.54	-51.4512				-4.62469	-0.719203	-15.2777	-1.03763
396.843	-17.0651	31.4356	-161.669	-42.2136	-57.4823				-1.36612	1.78906	-18.1212	-0.37911
397.598	-113.449	-190.273	-124.169	-100.943	-148.288				-9.08201	-10.8288	-13.9178	-0.906543
398.353	-7.99615	-8.88461	-76.4076	26.6538	47.0884				-0.640121	-0.505639	-8.5644	0.239372
399.108	-64.6295	-30.1014	-92.9602	-208.939	-153.163				-5.17383	-1.71313	-10.4197	-1.87643
399.863	-29.9513	-71.3547	124.21	-35.2369	-73.9974				-2.39772	-4.06093	13.9225	-0.316454
400.617	58.8036	100.054	-1.75533	-48.2716	55.2929				4.70744	5.69425	-0.196752	-0.433516
401.372	95.565	18.4116	92.9348	114.853	37.6999				7.65033	1.04784	10.4169	1.03147
402.127	-95.4354	3.50222	46.4044	-51.6577	35.8977				-7.63995	0.199318	5.20138	-0.463925
402.881	-47.1401	-61.1076	-96.0262	-43.6482	34.0456				-3.77374	-3.47774	-10.7634	-0.391995
403.636	-68.0744	-71.5654	-188.514	0.872749	-32.2917				-5.44961	-4.07292	-21.1302	0.00783795
404.391	15.7067	76.7882	34.0311	35.7763	44.5022				1.25738	4.37016	3.81449	0.321299
405.145	-36.5714	-50.5034	-66.1768	-226.394	-166.313				-2.92768	-2.87424	-7.41764	-2.0332
405.9	19.1709	35.7275	-81.9119	-38.3417	94.1115				1.5347	2.03332	-9.18136	-0.344338
406.654	58.5592	62.9293	25.3465	-62.0553	-7.86616				4.68788	3.58142	2.84105	-0.557304
407.408	-13.1228	-127.729	-101.483	15.7474	-101.483				-1.05053	-7.26926	-11.375	0.141423
408.163	-60.4703	22.7859	-142.85	143.726	-94.6491				-4.84087	1.29679	-16.0118	1.29077
408.917	-6.16566	-5.28485	73.9879	-72.2263	-50.2061				-0.493584	-0.30077	8.29317	-0.648647
409.671	-33.6102	-91.1013	-176.896	-87.5634	-232.618				-2.69062	-5.18474	-19.8279	-0.786386
410.426	-11.5502	-89.7359	71.9664	-3.5539	84.405				-0.924633	-5.10703	8.06658	-0.0319167
411.18	76.889	31.292	-8.94058	38.4445	21.4574				6.15525	1.78089	-1.00213	0.345261
411.934	-54.8708	-135.828	-71.0622	-186.201	-100.746				-4.39261	-7.7302	-7.96523	-1.67223
412.688	-137.306	-117.433	-152.663	-127.37	-103.883				-10.9919	-6.68332	-17.1117	-1.14388
413.442	157.82	-49.8856	0.907011	-82.538	-46.2576				12.6341	-2.83908	0.101665	-0.741254
414.196	-1.81906	-48.205	-69.1242	122.786	-10.9143				-0.145622	-2.74344	-7.74801	1.10272
414.95	90.3472	100.386	35.5913	94.9102	115.9				7.23263	5.71314	3.98937	0.852366
415.704	-91.5803	-18.3161	-87.0013	-1.83161	-80.5907				-7.33134	-1.0424	-9.75182	-0.0164492
416.458	-84.4503	-85.3682	-97.3014	-89.04	-244.172				-6.76056	-4.85846	-10.9063	-0.799647
417.212	-58.8215	-142.458	-96.504	-126.834	-101.099				-4.70888	-8.10756	-10.817	-1.13907
417.966	205.914	156.274	114.907	57.9134	90.0875				16.4842	8.89385	12.8798	0.520106
418.72	-63.2954	71.5513	12.8425	-144.02	-19.2638				-5.06703	4.07212	1.4395	-1.29341
419.473	-0.914053	-124.311	74.9523	-113.343	123.397				-0.0731733	-7.07478	8.40127	-1.0179
420.227	143.887	114.746	39.1592	20.035	-18.2136				11.5187	6.53039	4.38929	0.179929
420.981	17.2316	40.8116	31.7423	4.53462	19.0454				1.37945	2.32266	3.55794	0.0407244
421.734	-23.4879	-107.502	-106.599	-177.062	-19.8744				-1.88029	-6.11815	-11.9485	-1.59016
422.488	-24.2719	-12.5854	-34.1604	-74.6135	-17.0802				-1.94305	-0.716259	-3.82898	-0.670086
423.241	-25.0237	129.587	39.3229	-3.57481	-35.7481				-2.00324	7.37502	4.40763	-0.0321045
423.995	27.5249	166.037	138.513	-50.6104	55.9378				2.20347	9.4495	15.5256	-0.45452
424.748	21.158	5.2895	7.93425	-27.3291	-235.383				1.69378	0.301035	0.889335	-0.245436
425.502	-172.339	-155.717	-62.9868	-144.345	-223.078				-13.7964	-8.86215	-7.06007	-1.29633
426.255	-150.257	-28.6618	-99.8819	-47.7696	-35.6101				-12.0286	-1.63119	-11.1956	-0.429007
427.009	69.8239	-36.205	-74.996	-118.097	-18.9645				5.58966	-2.06049	-8.40617	-1.0606
427.762	58.1746	-113.783	134.315	-132.604	-136.026				4.65709	-6.47558	15.0551	-1.19088
428.515	40.7541	44.1502	-28.0184	-64.5273	56.0368				3.26251	2.51267	-3.14053	-0.579504
429.268	53.0356	-58.9284	12.6275	-7.57651	21.0459				4.2457	-3.35373	1.4154	-0.0680429
430.021	10.0088	-5.00441	-151.8	14.1792	15.0132				0.801243	-0.28481	-17.015	0.12734
430.775	-129.84	-114.954	-169.536	-196	-148.034				-10.3942	-6.54222	-19.003	-1.76023
431.528	-109.89	-60.6854	-56.585	-89.388	-112.35				-8.79708	-3.45372	-6.34251	-0.802772
432.281	-117.916	-104.091	-30.0888	-161.016	-143.125				-9.43958	-5.92401	-3.3726	-1.44604
433.034	62.9559	100.891	192.903	108.962	117.841				5.03985	5.74188	21.6222	0.978563
433.787	-95.4673	29.6831	-48.1348	-69.7954	-2.40674				-7.64251	1.68932	-5.39534	-0.626816
434.54	34.3121	-101.34	39.0998	-0.797956	-10.3734				2.74681	-5.76747	4.38263	-0.00716625
435.293	-26.2285	-38.1505	91.4022	-67.5582	39.7401				-2.09969	-2.17121	10.2451	-0.606724
436.045	206.056	81.6301	155.335	47.5515	6.3402				16.4956	4.64572	17.4112	0.427049
436.798	105.264	-43.5301	124.259	79.9371	153.542				8.42674	-2.47738	13.9279	0.717896
437.551	-106.727	-52.9685	-168.392	-165.23	-119.377				-8.54393	-3.01453	-18.8748	-1.48389
438.304	-29.9993	-4.73674	36.315	-26.052	-26.8415				-2.40156	-0.269576	4.07048	-0.233967
439.056	-63.7908	-47.2525	-115.769	-60.6407	-34.6518				-5.10669	-2.68922	-12.9763	-0.544599
439.809	-84.8369	-84.8369	-18.8526	0.785527	-98.1909				-6.79151	-4.82822	-2.11316	0.00705463
440.562	-149.587	-89.2825	-62.6544	-139.406	-66.5703				-11.975	-5.08123	-7.02282	-1.25197
441.314	-161.801	-159.456	-74.2567	14.0697	-138.352				-12.9528	-9.07495	-8.32329	0.126356
442.067	30.4772	194.585	157.075	10.9405	47.6695				2.43981	11.0742	17.6062	0.0982544
442.819	18.7738	-17.2093	-47.7168	30.5074	89.1756				1.50291	-0.979414	-5.34849	0.27398
443.572	-44.7007	-132.534	-65.0904	-99.5962	-135.67				-3.57845	-7.54272	-7.29587	-0.89445
444.324	-2.36006	55.8547	-112.496	-106.203	-117.216				-0.188931	3.17879	-12.6095	-0.953781
445.076	4.73275	73.3577	19.7198	6.31034	75.724				0.378874	4.17492	2.21036	0.0566716
445.829	66.388	105.114	180.196	25.2907	124.873				5.3146	5.98225	20.1978	0.227129
446.581	-15.0515	-48.3231	-14.2593	122.788	-11.8827				-1.20492	-2.75016	-1.5983	1.10273
447.333	95.1635	-11.1024	-53.926	-91.1983	-87.2332				7.61819	-0.631858	-6.04447	-0.819031
448.085	-160.393	-151.659	-245.354	-55.5819	-14.2925				-12.8401	-8.6312	-27.5013	-0.499168
448.838	-32.616	-125.691	-98.6436	-163.876	-137.624				-2.61103	-7.15331	-11.0568	-1.47173
449.59	-209.654	-167.404	-121.169	-130.735	-31.0894				-16.7836	-9.52728	-13.5816	-1.1741
450.342	130.16	19.9631	-34.3366	-87.0392	53.5012				10.4198	1.13614	-3.84872	-0.781679
451.094	7.20109	76.8116	186.428	147.222	154.423				0.576474	4.37149	20.8964	1.32217
451.846	28.0347	-3.20397	-75.2932	-20.0248	100.124				2.24428	-0.182344	-8.43948	-0.179838
452.598	88.0207	-126.43	-22.4053	-132.031	-74.4175				7.04638	-7.19535	-2.51137	-1.18574
453.35	35.9468	72.6923	14.3787	59.9113	85.4734				2.87767	4.13705	1.61168	0.538049
454.101	47.0431	39.0697	-53.4218	15.1495	3.98671				3.76598	2.22353	-5.98796	0.136054
454.853	-76.3874	35.8066	-6.36562	-32.6238	31.0324				-6.11509	2.03782	-0.71351	-0.292986
455.605	84.1692	-73.8466	-8.73454	-40.4965	92.9037				6.73805	-4.20274	-0.979039	-0.363689
456.357	61.1057	65.8672	29.3625	-15.8716	-3.17432				4.89174	3.74862	3.29119	-0.142539
457.109	-6.34487	33.3106	83.2764	17.4484	60.2763				-0.50793	1.89577	9.33431	0.1567
457.86	46.7346	-72.0822	-15.8422	-36.4372	66.5374				3.74128	-4.10233	-1.77573	-0.327233
458.612	160.563	120.225	99.66	-6.32762	68.0219				12.8537	6.84221	11.1707	-0.0568268
459.363	-75.8295	-43.444	-37.9148	-150.079	20.5372				-6.07043	-2.47248	-4.2498	-1.34783
460.115	-52.7765	29.9329	115.793	-5.51396	-45.6871				-4.22495	1.70354	12.9791	-0.0495196
460.866	121.688	1.57017	80.0785	21.9823	73.0127				9.74156	0.089361	8.97585	0.197418
461.618	0	22.6757	-53.1707	31.2769	-53.9526				0	1.29052	-5.95981	0.28089
462.369	39.692	14.7872	98.8409	-64.5968	14.009				3.17749	0.841568	11.0789	-0.580129
463.121	-47.9686	-118.374	21.6632	-75.0476	114.506				-3.84006	-6.73689	2.42819	-0.673985
463.872	67.7677	23.8727	5.39061	-22.3325	73.9284				5.42505	1.35864	0.604224	-0.200563
464.623	82.0815	26.8491	65.2049	-39.123	57.5338				6.57093	1.52803	7.3087	-0.351354
465.375	-94.1298	30.6113	-74.9977	-57.3962	98.7215				-7.53544	1.74215	-8.40636	-0.515462
466.126	-1.52788	-62.6432	206.264	-33.6134	74.8663				-0.122313	-3.56514	23.1198	-0.301874
466.877	26.7297	-74.0794	-29.7845	-30.5482	104.628				2.13981	-4.21599	-3.33849	-0.274346
467.628	-26.7108	60.29	-29.0003	-99.9746	283.134				-2.1383	3.43122	-3.25059	-0.897848
468.379	-38.1082	-157.006	38.1082	-219.503	114.324				-3.0507	-8.93547	4.27147	-1.9713
469.13	87.4262	36.4909	156.607	126.198	310.173				6.99879	2.07677	17.5538	1.13335
469.881	67.5129	46.2729	81.9258	-34.8943	458.177				5.40466	2.63347	9.18291	-0.313378
470.632	-7.5652	107.426	133.148	52.1999	638.503				-0.605622	6.1138	14.9243	0.468795
471.383	-29.4058	-68.6136	215.643	-150.799	855.031				-2.35405	-3.90493	24.171	-1.35429
472.134	-24.057	-69.9156	225.534	-84.9513	974.308				-1.92585	-3.97903	25.2797	-0.762927
472.885	117.797	156.062	293.367	29.2617	1370.05				9.43008	8.88178	32.883	0.262792
473.636	50.1404	176.614	267.914	-47.8953	1651.64				4.01392	10.0514	30.03	-0.430136
474.386	38.8364	26.1399	317.413	-23.8993	1852.2				3.10899	1.48767	35.5782	-0.214634
475.137	199.165	321.499	447.562	0.745937	2247.51				15.9439	18.2971	50.1664	0.00669908
475.888	73.0078	23.0943	341.945	-119.941	2570.17				5.84455	1.31434	38.328	-1.07717
476.638	61.7316	49.0878	441.79	-55.0378	2790.57				4.94184	2.79367	49.5194	-0.494281
477.389	288.785	123.977	512.984	71.2684	3162.53				23.1183	7.05577	57.4994	0.640045
478.14	302.93	240.714	596.971	104.433	3426.29				24.2506	13.6995	66.9134	0.937887
478.89	232.727	246.765	562.978	12.5599	3581.78				18.6307	14.0438	63.1032	0.112797
479.641	286.079	169.583	557.412	-44.239	3867.23				22.9017	9.65127	62.4793	-0.3973
480.391	168.623	137.696	562.566	-117.815	3873.16				13.4989	7.83654	63.057	-1.05807
481.141	135.497	219.447	548.617	-169.372	4084.07				10.8471	12.4891	61.4935	-1.52109
481.892	223.369	176.926	622.926	-22.1157	4345				17.8815	10.0692	69.8227	-0.198616
482.642	285.851	229.715	623.406	-86.4201	4427.37				22.8834	13.0735	69.8765	-0.776118
483.392	232.387	268.652	740.087	27.3832	4787.62				18.6035	15.2895	82.955	0.245922
484.143	245.437	202.43	628.794	28.9186	4783.43				19.6482	11.5207	70.4804	0.259711
484.893	267.318	298.505	646.019	-79.4528	5014.44				21.3998	16.9885	72.4111	-0.713547
485.643	361.883	367.828	749.032	-8.91704	5051.51				28.9701	20.9338	83.9576	-0.0800819
486.393	268.236	274.924	718.517	76.5328	5308.26				21.4733	15.6464	80.5373	0.687323
487.143	312.054	280.849	690.977	40.1212	5291.55				24.9811	15.9836	77.4504	0.360319
487.893	300.814	349.836	832.624	60.1628	5490.42				24.0813	19.9098	93.3273	0.540308
488.643	411.45	453.784	916.479	127.743	5639.99				32.9381	25.8257	102.727	1.14723
489.393	356.559	333.532	751.003	65.3692	5785.92				28.5439	18.9819	84.1786	0.587065
490.143	434.016	439.218	1069.43	162.013	5836.18				34.7446	24.9967	119.871	1.455
490.893	439.944	422.852	870.971	-17.0924	5991.27				35.2192	24.0653	97.6255	-0.153503
491.643	558.899	318.84	947.602	28.9855	6280.18				44.7419	18.1458	106.215	0.260312
492.392	416.865	384.912	822.583	-101.801	6264.86				33.3715	21.9061	92.2018	-0.914252
493.142	394.457	325.371	846.113	-2.97142	6531.19				31.5777	18.5175	94.8393	-0.0266857
493.892	426.512	530.54	965.969	40.1249	6756.58				34.1439	30.194	108.274	0.360352
494.642	419.727	323.725	925.036	-75.1638	6777.39				33.6007	18.4238	103.686	-0.675028
495.391	422.073	264.728	759.135	-40.2684	6830.72				33.7885	15.0661	85.0901	-0.361641
496.141	541.555	368.258	975.547	-2.98789	7232.94				43.3535	20.9582	109.347	-0.0268336
496.89	508	335.669	833.179	-99.6518	7170.44				40.6672	19.1036	93.3896	-0.89495
497.64	392.64	302.551	819.064	-23.2731	7403.11				31.4323	17.2187	91.8074	-0.20901
498.389	501.13	507.141	975.213	33.0581	7754.37				40.1173	28.8623	109.31	0.296887
499.139	531.204	405.08	937.768	-1.48381	7794.45				42.5248	23.0538	105.113	-0.0133257
499.888	470.417	334.518	839.283	6.72024	8010.52				37.6586	19.0381	94.0737	0.0603529
500.637	633.758	476.813	1095.62	124.808	8112.55				50.7347	27.1363	122.807	1.12088
501.387	601.42	548.507	988.207	53.6583	8378.15				48.1459	31.2165	110.766	0.481892
502.136	588.004	493.307	919.078	85.1542	8488.99				47.0719	28.075	103.018	0.76475
502.885	541.523	400.03	871.177	-70.3757	8632.51				43.3509	22.7665	97.6487	-0.632028
503.634	610.209	430.91	903.139	113.63	8821.1				48.8495	24.5239	101.231	1.02049
504.383	813.986	589.59	1094.85	13.1998	9024.25				65.1626	33.5546	122.72	0.118544
505.132	658.547	505.67	976.796	91.8732	9106.48				52.7192	28.7786	109.487	0.825092
505.881	794.519	505.736	1179.32	148.056	9169.95				63.6042	28.7824	132.188	1.32966
506.63	822.614	524.608	1032.46	92.535	9294.3				65.8533	29.8564	115.726	0.831035
507.379	653.267	550.082	1022.41	110.452	9256.2				52.2965	31.3061	114.6	0.991946
508.128	693.403	399.735	935.12	103.181	9131.85				55.5095	22.7496	104.816	0.926641
508.877	716.103	593.012	1041.93	116.575	9355.68				57.3267	33.7494	116.788	1.04693
509.626	813.24	633.403	1118.75	195.004	9225.15				65.1029	36.0481	125.398	1.75129
510.375	760.924	573.93	1073.06	90.6205	9054.85				60.9148	32.6634	120.278	0.813841
511.124	830.06	546.205	1027.9	-10.0353	9013.82				66.4494	31.0855	115.215	-0.0901244
511.872	727.582	473.288	943.695	-0.720378	8859.21				58.2456	26.9357	105.777	-0.00646954
512.621	804.45	478.651	1021.89	135.63	8830.29				64.3992	27.2409	114.542	1.21806
513.37	875.23	707.163	1177.18	136.02	8856.98				70.0654	40.2459	131.948	1.22157
514.118	723.882	529.566	1015.71	22.0652	8571.28				57.9494	30.1386	113.849	0.198163
514.867	938.726	626.988	1210.44	275.229	8547.54				75.1485	35.683	135.677	2.47176
515.615	734.023	618.457	1119.25	175.101	8375.43				58.7613	35.1975	125.454	1.57254
516.364	890.992	649.58	1003.33	48.8406	8165.45				71.3272	36.9688	112.461	0.438626
517.112	906.741	510.958	1043.55	96.3281	8046.19				72.588	29.0796	116.97	0.8651
517.861	937.548	629.904	1110.16	143.382	7968.12				75.0542	35.849	124.436	1.28768
518.609	908.937	637.571	1061.93	120.453	7727.01				72.7638	36.2854	119.029	1.08176
519.357	901.255	598.087	1150.11	158.802	7721.51				72.1488	34.0382	128.914	1.42617
520.106	932.631	564.013	1140.5	148.279	7537.96				74.6606	32.099	127.836	1.33166
520.854	949.269	607.92	1069.75	209.795	7470.22				75.9925	34.5978	119.906	1.88412
521.602	812.259	574.946	1032.27	72.6467	7178.18				65.0243	32.7213	115.706	0.652423
522.35	983.197	659.622	1174.43	139.269	7119.34				78.7085	37.5403	131.64	1.25074
523.098	910.386	563.87	1017.33	84.7194	7058.79				72.8798	32.0909	114.03	0.760845
523.846	874.03	518.071	914.73	24.8343	6721.82				69.9693	29.4844	102.53	0.223031
524.594	807.556	528.922	1055.08	138.972	6775.04				64.6479	30.1019	118.262	1.24807
525.342	827.58	603.444	1014.48	136.551	6544.09				66.2508	34.3431	113.711	1.22633
526.09	957.44	722.936	1166.27	248.379	6609.8				76.6466	41.1436	130.725	2.23064
526.838	994.689	762.272	1124.73	132.118	6447.49				79.6285	43.3823	126.069	1.18652
527.586	762.801	636.713	1056.08	276.559	6417.98				61.065	36.2365	118.374	2.48371
528.334	868.456	676.4	1033.88	167.523	6317.51				69.5231	38.4952	115.885	1.50448
529.082	913.618	690.509	1129.67	84.725	6098.79				73.1385	39.2981	126.622	0.760896
529.829	986.338	702.722	1142.19	192.353	6167.25				78.96	39.9932	128.026	1.72748
530.577	879.308	593.168	1059.63	180.317	6062.56				70.3919	33.7582	118.772	1.61939
531.325	817.436	526.39	970.619	110.013	5882.2				65.4388	29.9578	108.795	0.987998
532.072	916.754	811.002	1139.46	235.317	6122.43				73.3896	46.1556	127.721	2.11332
532.82	752.843	547.84	978.836	123.142	5746.37				60.2678	31.1786	109.716	1.10591
533.567	827.727	663.737	1072.3	194.385	5816				66.2626	37.7745	120.192	1.74573
534.315	765.696	704.836	1113.87	121.719	5763.24				61.2968	40.1135	124.851	1.09313
535.062	987.685	731.592	1148.54	275.141	5792.77				79.0678	41.6362	128.737	2.47097
535.81	825.882	579.815	1040.84	173.237	5656.02				66.1149	32.9983	116.666	1.5558
536.557	966.57	617.749	1144.19	196.881	5644.63				77.3775	35.1572	128.25	1.76814
537.304	849.379	595.918	1015.98	160.905	5485.72				67.9959	33.9148	113.879	1.44505
538.052	802.965	563.22	976.869	38.6454	5310.16				64.2803	32.0539	109.495	0.347065
538.799	918.428	657.151	1021.36	269.194	5343.58				73.5235	37.3997	114.482	2.41757
539.546	738.1	653.412	900.175	85.4181	5251.39				59.0876	37.1869	100.899	0.76712
540.293	698.497	581.596	917.049	28.3174	5084.79				55.9172	33.0997	102.79	0.254312
541.04	773.842	659.549	1013.35	95.3652	5082.02				61.9489	37.5361	113.584	0.856453
541.787	652.666	643.133	913	217.8	5002.8				52.2484	36.6019	102.336	1.95601
542.535	838.453	720.04	975.989	209.613	4976.29				67.1212	40.9788	109.397	1.88249
543.282	880.74	669.952	1005.3	210.788	4818.64				70.5065	38.1282	112.682	1.89304
544.029	699.753	580.913	860.667	-24.3585	4681.26				56.0178	33.0608	96.4706	-0.218758
544.775	823.396	520.156	789.457	36.1527	4587.7				65.9159	29.603	88.4888	0.324679
545.522	764.205	591.69	832.477	121.128	4478.05				61.1775	33.6742	93.3109	1.08782
546.269	897.264	670.563	973.564	186.349	4587.56				71.8293	38.163	109.125	1.67356
547.016	867.1	536.039	902.492	117.235	4346.56				69.4146	30.507	101.159	1.05286
547.763	784.25	423.999	836.879	8.89508	4310.41				62.7821	24.1306	93.8043	0.0798846
548.509	747.933	524.891	844.584	50.5561	4155.27				59.8748	29.8725	94.6679	0.454032
549.256	696.067	509.953	852.403	155.592	4015.6				55.7228	29.0224	95.5443	1.39733
550.003	772.405	692.654	884.648	128.488	4051.8				61.8339	39.4202	99.1585	1.15392
550.749	766.035	647.843	914.514	78.3025	3968.31				61.3239	36.8699	102.506	0.703216
551.496	685.102	426.98	777.342	17.109	3743.89				54.845	24.3002	87.1309	0.153652
552.242	751.365	639.177	875.363	97.4266	3697.04				60.1496	36.3767	98.1178	0.874965
552.989	1013.23	736.022	980.873	159.557	3771.29				81.1124	41.8884	109.944	1.43295
553.735	854.994	577.323	896.755	219.06	3598.74				68.4455	32.8565	100.516	1.96733
554.482	662.099	561.826	696.752	-56.0351	3406.34				53.0035	31.9745	78.0977	-0.503238
555.228	811.206	582.666	817.047	105.143	3444.89				64.94	33.1606	91.5813	0.944262
555.974	827.441	593.948	817.226	14.5933	3207.61				66.2397	33.8027	91.6014	0.131059
556.721	830.804	572.768	899.856	101.761	3343.57				66.509	32.5973	100.863	0.91389
557.467	863.563	448.444	808.504	-23.1829	3163.02				69.1314	25.5218	90.6238	-0.2082
558.213	827.853	687.233	964.145	62.0168	3148.44				66.2727	39.1117	108.069	0.556959
558.959	830.593	473.402	804.926	-56.3234	3000.83				66.492	26.9422	90.2227	-0.505828
559.705	1060.37	760.181	895.516	143.974	2986.01				84.8862	43.2633	100.377	1.29299
560.451	892.796	660.641	955.851	18.6298	2909.11				71.4716	37.5983	107.14	0.16731
561.197	1064.93	759.444	1020.88	111.537	2922.69				85.2513	43.2214	114.429	1.00168
561.943	1043.2	746.767	994.98	134.744	2855.16				83.5123	42.4998	111.525	1.21011
562.689	1128.22	642.685	956.275	138.121	2716.61				90.3183	36.5764	107.187	1.24043
563.435	1083.62	668.86	1037.62	14.8635	2577.06				86.7481	38.066	116.305	0.133486
564.181	1196.38	766.528	967.689	21.8806	2636.97				95.7744	43.6245	108.466	0.196505
564.927	1247.42	959.556	1134.66	133.778	2632.83				99.8608	54.6101	127.182	1.20142
565.672	1209.8	797.451	1119.65	37.7409	2502.78				96.8493	45.3844	125.499	0.338942
566.418	1250.22	845.842	1060.63	186.799	2396.2				100.085	48.1384	118.884	1.6776
567.164	1202.72	930.3	1150.06	110.934	2587.29				96.2821	52.9451	128.908	0.996271
567.91	1261.07	904.938	1230.47	9.04242	2353.12				100.953	51.5017	137.921	0.0812079
568.655	1452.6	1056.89	1177.35	34.319	2360.31				116.286	60.1493	131.967	0.308211
569.401	1481.76	1000.7	1241.23	101.683	2351.32				118.62	56.9515	139.127	0.913187
570.146	1559.69	967.55	1273.75	2.09729	2170				124.859	55.0651	142.773	0.0188353
570.892	1568.99	1065.2	1330.09	181.983	2230.17				125.603	60.6224	149.088	1.63435
571.637	1465.98	1114.31	1355.73	-71.8685	2063.95				117.357	63.4174	151.962	-0.645434
572.383	1710.75	1141.2	1429.1	132.131	2086.28				136.952	64.9476	160.186	1.18664
573.128	1684.06	1222.15	1445.38	90.5558	2047.68				134.815	69.5549	162.01	0.81326
573.873	1653.89	1210.77	1447.96	52.5496	2044.46				132.4	68.9072	162.299	0.471936
574.619	1878.36	1372.81	1464.67	158.785	1957.4				150.37	78.1293	164.172	1.42601
575.364	1977.12	1309.35	1626.97	120.961	1857.57				158.276	74.5178	182.364	1.08633
576.109	1862.73	1310.65	1580.3	16.321	1873.37				149.118	74.5915	177.133	0.146575
576.854	1885.02	1300.23	1531.18	26.1318	1803.09				150.903	73.9986	171.627	0.234683
577.599	2116.23	1402.53	1683.75	39.0579	1771.1				169.412	79.8207	188.728	0.350769
578.344	1956.4	1368.41	1494.56	-17.8178	1636.39				156.617	77.8787	167.522	-0.160018
579.089	2252.36	1473.99	1840.7	77.0525	1640.22				180.31	83.8872	206.321	0.69199
579.834	2047.33	1486.49	1567.63	82.5825	1623.64				163.896	84.5986	175.713	0.741654
580.579	2200.38	1504.99	1763.05	138.789	1673.42				176.149	85.6517	197.617	1.24643
581.324	2348.59	1568.63	1786.09	53.6407	1682.43				188.014	89.2736	200.2	0.481735
582.069	2283.11	1593.62	1822.01	65.7686	1597.96				182.771	90.6961	204.226	0.590652
582.814	2512.34	1658.38	2032.89	177.787	1570.21				201.122	94.3812	227.863	1.59666
583.559	2416.07	1648.38	1880.21	22.6005	1488.72				193.415	93.8122	210.75	0.20297
584.304	2433.67	1591.64	1887.23	-52.0767	1455.21				194.824	90.5832	211.536	-0.467689
585.048	2643.23	1858.48	2064.57	164.285	1661.92				211.601	105.769	231.414	1.47541
585.793	2886.51	1909.36	2148.86	179.808	1610.9				231.076	108.665	240.861	1.61482
586.537	2713.54	1774.07	2115.29	106.355	1404.78				217.229	100.965	237.099	0.955153
587.282	2530.09	1689.92	2013.46	-90.6499	1241.83				202.543	96.1765	225.685	-0.814105
588.027	2710.61	1825.18	2053.61	8.92872	1322.19				216.994	103.874	230.185	0.0801867
588.771	2629.83	1827.15	2132.79	7.41841	1341.99				210.527	103.987	239.061	0.066623
589.516	2780.22	1863.62	2077.19	-74.159	1276.28				222.567	106.062	232.829	-0.666004
590.26	3019.49	1949.36	2210.37	137.962	1221.52				241.722	110.942	247.756	1.239
591.004	2917.21	2020.01	2217.14	131.919	1355.92				233.533	114.962	248.515	1.18473
591.749	2995.38	1923.78	2195.61	-110.829	1099.3				239.791	109.486	246.102	-0.995328
592.493	2903.1	1998.55	2124.35	10.4832	1106.73				232.404	113.741	238.114	0.0941471
593.237	3040.88	2063.35	2282.91	42.1091	1185.82				243.433	117.429	255.888	0.378172
593.982	3009.52	2031.69	2390.76	91.8364	1156.23				240.923	115.627	267.976	0.824761
594.726	3086.85	2082.32	2344.4	-7.55284	1216.01				247.113	118.509	262.78	-0.0678303
595.47	2937.84	2076.24	2251.27	-58.5915	941.22				235.185	118.163	252.34	-0.526196
596.214	3077.8	2086.21	2320.28	9.09023	1052.95				246.389	118.73	260.076	0.0816372
596.958	3076.68	2045.58	2368.89	9.82001	882.29				246.3	116.418	265.524	0.0881911
597.702	3216.41	2149.29	2252.39	-39.8853	913.599				257.486	122.32	252.466	-0.358201
598.446	3336.05	2178.42	2538.34	112.664	1102.44				267.063	123.978	284.517	1.01181
599.19	3140.78	2091.32	2329.35	-1.52096	793.181				251.431	119.021	261.093	-0.0136594
599.934	3242.09	2156.35	2469.05	-68.1431	820.745				259.542	122.722	276.751	-0.611977
600.678	3207.88	2209.74	2475.61	9.87509	815.074				256.803	125.76	277.486	0.0886858
601.421	3328.83	2324.41	2432.38	41.0592	907.864				266.485	132.286	272.641	0.368743
602.165	3234.39	2187.82	2421.06	-161.303	773.195				258.925	124.513	271.373	-1.44863
602.909	3303.01	2145.93	2465.65	-44.1517	723.936				264.418	122.129	276.37	-0.396516
603.653	3387.82	2289.71	2571.71	45.9781	769.366				271.207	130.311	288.258	0.412918
604.396	3381.19	2326.12	2563.76	-2.32225	865.425				270.677	132.384	287.368	-0.0208556
605.14	3510.34	2353.23	2600.57	128.741	816.139				281.015	133.927	291.493	1.15619
605.883	3408.46	2288.38	2544.29	63.0044	672.047				272.86	130.236	285.185	0.565828
606.627	3446.02	2351.12	2582.57	29.6131	693.569				275.867	133.807	289.476	0.265948
607.37	3598.43	2389.11	2632.22	65.2424	644.657				288.067	135.969	295.041	0.585926
608.114	3611.06	2458.71	2729.99	60.1974	672.335				289.079	139.93	306	0.540619
608.857	3702.15	2455.5	2665.77	15.7505	663.094				296.37	139.747	298.801	0.141451
609.601	3644.64	2480.59	2609.49	-75.4552	575.346				291.767	141.175	292.493	-0.677646
610.344	3528.41	2500.73	2649.44	109.578	584.677				282.462	142.321	296.971	0.984094
611.087	3686.81	2506.15	2809.23	61.7238	572.132				295.143	142.629	314.881	0.554327
611.831	3740.82	2475.36	2815.94	38.1069	581.13				299.467	140.877	315.633	0.342229
612.574	3634.45	2593.08	2740.37	-30.2539	562.085				290.951	147.577	307.163	-0.271703
613.317	3861.91	2591.62	2719.21	108.449	644.317				309.161	147.494	304.791	0.973958
614.06	3763.95	2602.38	2680.56	131.635	510.583				301.318	148.106	300.459	1.18218
614.803	3780.67	2682.8	2739.49	53.4962	529.373				302.656	152.683	307.064	0.480437
615.546	3812.06	2502.86	2754.66	-66.9341	462.961				305.169	142.442	308.765	-0.60112
616.289	3767.54	2576.52	2816.01	148.676	487.016				301.605	146.635	315.642	1.33523
617.032	3665.9	2549.77	2814.37	-83.3888	486.702				293.469	145.112	315.458	-0.748895
617.775	3800.07	2464.33	2773.07	-66.3873	475.909				304.21	140.249	310.828	-0.596209
618.518	3838.48	2608.8	2801.96	-16.6925	488.057				307.285	148.472	314.066	-0.149911
619.261	3780.41	2671.53	2659.55	-72.7002	307.578				302.636	152.042	298.104	-0.652903
620.003	3947.94	2724.71	2791.46	69.9675	416.588				316.047	155.068	312.89	0.628361
620.746	3817.21	2655.24	2858.06	57.3713	489.676				305.582	151.115	320.355	0.515238
621.489	3857.02	2640.45	2802.77	54.6411	438.736				308.769	150.273	314.157	0.490719
622.232	3930.19	2627.11	2760.97	-4.03179	401.566				314.626	149.514	309.472	-0.0362086
622.974	3918.94	2647.63	2779.09	-20.8412	549.887				313.726	150.682	311.503	-0.18717
623.717	3717.13	2455.86	2556.28	-114.077	224.137				297.57	139.768	286.529	-1.0245
624.459	3923.58	2643.02	2764.25	29.7058	446.39				314.097	150.419	309.839	0.266781
625.202	3910.76	2762.05	2967.03	143.086	478.294				313.071	157.193	332.569	1.28502
625.944	3880.3	2713.22	2846.58	-16.1646	302.277				310.633	154.414	319.068	-0.14517
626.687	3783.06	2558.66	2549.84	-146.736	248.569				302.848	145.618	285.807	-1.3178
627.429	3802.23	2466.94	2697.14	99.8046	305.048				304.383	140.398	302.318	0.896322
628.171	3855.37	2555.96	2788.84	107.543	357.398				308.637	145.464	312.596	0.965817
628.914	3863.09	2694.39	2899.54	4.84603	412.72				309.255	153.343	325.004	0.043521
629.656	3814.12	2540.06	2738.98	27.3818	277.844				305.334	144.56	307.008	0.245909
630.398	3930.49	2729.82	2911.06	129.452	368.13				314.65	155.359	326.295	1.16258
631.14	3887.25	2635.88	2695.58	37.9205	271.898				311.189	150.013	302.143	0.340555
631.882	3901.57	2581.44	2859.49	127.339	265.961				312.335	146.914	320.515	1.1436
632.624	3918.98	2693.94	2723.2	112.18	296.707				313.729	153.317	305.239	1.00746
633.367	3835.16	2601.41	2786.22	43.5347	230.816				307.019	148.051	312.303	0.390975
634.109	3748.01	2470.69	2683.85	-46.0888	234.559				300.042	140.611	300.828	-0.413912
634.851	3807.31	2610.61	2750.77	151.637	401.632				304.789	148.574	308.329	1.36181
635.592	3725.53	2546.03	2422.69	84.9495	134.776				298.242	144.899	271.555	0.762911
636.334	3640.92	2525.87	2625.01	-19.663	252.341				291.469	143.752	294.232	-0.176588
637.076	3588.07	2480.44	2487.85	61.7639	167.174				287.238	141.166	278.859	0.554687
637.818	3590.05	2475.44	2556.41	-56.1849	94.1924				287.397	140.882	286.544	-0.504584
638.56	3711.55	2466.36	2629.46	104.317	177.174				297.123	140.365	294.732	0.93685
639.301	3624.91	2448.62	2629.9	-86.9185	115.064				290.188	139.355	294.781	-0.780594
640.043	3488.36	2445.24	2533.76	23.162	225.829				279.256	139.163	284.004	0.208012
640.785	3508	2496.8	2614.15	148.143	144.814				280.828	142.097	293.015	1.33044
641.526	3593.35	2563.93	2651.59	68.4606	259.649				287.661	145.918	297.212	0.614828
642.268	3464.67	2427.95	2546.67	-16.7214	123.738				277.36	138.179	285.452	-0.150171
643.009	3358.92	2408.33	2455.27	-121.548	161.785				268.894	137.062	275.207	-1.09159
643.751	3400.29	2329.44	2613.15	-8.41864	316.541				272.206	132.573	292.903	-0.0756058
644.492	3587.85	2457.98	2568.87	134.408	255.375				287.22	139.888	287.94	1.20708
645.234	3535.64	2432.81	2460.68	104.71	200.131				283.041	138.456	275.813	0.940373
645.975	3365.98	2396.5	2314.01	103.752	186.243				269.459	136.389	259.373	0.931771
646.716	3400.23	2336.8	2358.23	-21.4229	240.793				272.201	132.992	264.329	-0.192394
647.458	3351.74	2399.6	2388.48	47.9065	131.743				268.319	136.566	267.72	0.430237
648.199	3267.26	2263.41	2414.07	81.7892	206.625				261.557	128.815	270.589	0.73453
648.94	3298.28	2309.48	2351.4	-42.7682	234.37				264.04	131.437	263.564	-0.384091
649.681	3238.59	2406.13	2297.66	35.2957	102.444				259.261	136.937	257.541	0.316982
650.422	3258.97	2273.04	2250.47	105.016	72.9038				260.893	129.363	252.251	0.943125
651.163	3183.43	2219.04	2191.31	-15.5965	95.3121				254.845	126.29	245.62	-0.140069
651.904	3115.75	2438.34	2440.93	133.927	335.25				249.427	138.77	273.599	1.20277
652.645	3342.64	2385.24	2374.81	69.5659	289.568				267.591	135.748	266.188	0.624755
653.386	3151.41	2207.2	2307.97	112.923	56.4613				252.282	125.616	258.696	1.01413
654.127	3042.12	2228.68	2269.61	77.5117	-21.773				243.533	126.838	254.397	0.696114
654.868	3055.72	2151.17	2131.04	51.614	57.7377				244.622	122.427	238.865	0.463533
655.609	3075.59	2151.15	2244.56	36.1315	198.283				246.212	122.426	251.589	0.324489
656.35	2862.99	2105.27	2182.63	23.7338	23.7338				229.193	119.815	244.647	0.213147
657.091	2888.15	2070.98	2076.24	72.7737	142.04				231.207	117.863	232.722	0.653563
657.831	2870.77	2200.78	2051.3	32.5324	144.198				229.816	125.25	229.927	0.292166
658.572	3010.19	1967.86	2064.46	10.5374	56.1996				240.977	111.995	231.401	0.094634
659.312	2784.75	2152.41	2052.01	119.774	96.8761				222.929	122.498	230.006	1.07566
660.053	2759.94	1992.27	2089.11	110.926	95.0794				220.944	113.383	234.164	0.9962
660.794	2845.32	2030.61	2075.48	68.6254	167.164				227.778	115.566	232.637	0.616309
661.534	2607.68	1984.37	1794.21	-65.148	46.6601				208.755	112.934	201.11	-0.585079
662.275	2730.7	1954.14	1850.59	55.2809	12.2846				218.603	111.213	207.43	0.496465
663.015	2684.81	2065.64	2056.86	123.833	111.538				214.929	117.56	230.55	1.11212
663.755	2670.12	1957.26	2049.24	75.1771	114.092				213.753	111.391	229.696	0.675148
664.496	2514.77	1899.89	1826.21	52.6286	-12.28				201.317	108.126	204.697	0.472645
665.236	2538.19	1914.85	1891.11	71.2134	71.2134				203.191	108.978	211.971	0.639551
665.976	2386.1	1928.75	1737.02	140.721	-75.6374				191.016	109.769	194.7	1.26378
666.716	2461.45	1864.92	1817.62	-18.3952	-90.2239				197.048	106.136	203.733	-0.165203
667.457	2640.7	2086.52	2123.47	179.448	199.68				211.398	118.748	238.016	1.61158
668.197	2717.04	2035.14	2025.44	281.043	307.473				217.509	115.823	227.028	2.52398
668.937	2498.02	1733.45	1745.72	118.369	-105.217				199.976	98.6535	195.675	1.06304
669.677	2411.5	1848.58	1760.76	55.3257	29.8583				193.049	105.206	197.361	0.496867
670.417	2517.69	1892.65	1770.8	37.6952	39.4484				201.55	107.714	198.485	0.338531
671.157	2392.33	1935.02	1672.71	113.671	3.49756				191.515	110.126	187.491	1.02085
671.897	2189.18	1753.28	1650.66	19.2957	-34.206				175.252	99.7822	185.019	0.17329
672.637	2312.24	1756.01	1790.06	197.343	17.464				185.103	99.9376	200.645	1.77229
673.376	2289.87	1687.55	1630.89	57.5302	21.7917				183.313	96.0416	182.804	0.516665
674.116	2224.8	1802.37	1545.39	17.6013	7.92058				178.104	102.576	173.22	0.158073
674.856	2236.22	1825.97	1605.94	177.075	-106.069				179.018	103.919	180.007	1.59027
675.596	1993.22	1633.14	1579.43	-100.365	86.279				159.565	92.9449	177.036	-0.901358
676.335	2181.82	1708.35	1773.11	31.5064	-74.3902				174.663	97.2253	198.745	0.282952
677.075	2176.65	1770.71	1614.11	160.974	103.233				174.249	100.774	180.923	1.44567
677.815	2249.47	1544.42	1615.54	-81.6552	43.9006				180.078	87.896	181.083	-0.733326
678.554	2025.44	1480.74	1539.79	87.2578	18.5092				162.144	84.2715	172.592	0.783642
679.294	1985.35	1533.17	1443.09	37.0928	1.76633				158.935	87.2556	161.753	0.333122
680.033	2074.93	1739.5	1528.76	150.154	-11.4152				166.106	98.9982	171.356	1.3485
680.773	1991.55	1706.41	1567.37	20.2411	90.6449				159.431	97.1151	175.683	0.181781
681.512	1795	1381.85	1329.99	-80.8717	-56.2586				143.696	78.6437	149.076	-0.726289
682.251	2044.87	1661.89	1515.2	79.0541	122.095				163.699	94.5814	169.836	0.709966
682.991	1883.81	1405.14	1301.12	85.5073	-62.5878				150.806	79.9692	145.84	0.767921
683.73	1905.51	1705.16	1427.15	125.328	14.1214				152.543	97.044	159.966	1.12554
684.469	1799.59	1491.7	1420.03	118.557	-3.53902				144.064	84.8953	159.169	1.06474
685.208	1842.2	1563.08	1528.52	128.484	113.42				147.475	88.9575	171.329	1.15389
685.948	1901.17	1550.48	1417.87	119.268	-24.0316				152.196	88.2409	158.926	1.07112
686.687	1906.67	1527.64	1559.52	180.66	73.5036				152.636	86.9405	174.803	1.62246
687.426	1772.6	1527.52	1307.39	135.462	3.5648				141.903	86.9338	146.543	1.21656
688.165	1794.95	1419.55	1335.73	158.719	57.0674				143.692	80.7893	149.72	1.42542
688.904	1848.61	1543.34	1388.47	257.82	140.548				147.988	87.8343	155.631	2.31542
689.643	1749.29	1347.81	1267.16	-29.573	73.4845				140.037	76.7065	142.034	-0.265588
690.382	1654.17	1465.81	1414.93	208.892	113.373				132.423	83.422	158.597	1.87601
691.12	1586.59	1309.14	1245.39	114.033	0.897899				127.012	74.5054	139.593	1.0241
691.859	1556.43	1261.17	1204.46	49.5106	-47.7102				124.598	71.7754	135.005	0.444643
692.598	1623.84	1512.88	1260.28	206.588	102.843				129.994	86.1005	141.262	1.85532
693.337	1584.33	1277.04	1188.47	25.3059	70.495				126.831	72.6789	133.214	0.227266
694.075	1568.7	1343.18	1061.5	84.2317	-137.669				125.58	76.4427	118.982	0.756465
694.814	1542.68	1368.24	1052.07	65.4138	-47.2433				123.497	77.869	117.925	0.587466
695.553	1693.53	1371.95	1279.03	169.444	69.2353				135.574	78.0803	143.364	1.52174
696.291	1543.21	1351.56	1233.84	137.803	29.2033				123.54	76.92	138.299	1.23758
697.03	1518.49	1315.35	1115.89	-11.9494	-23.8988				121.561	74.8591	125.078	-0.107315
697.768	1573.8	1216.58	1125.2	43.3834	-143.996				125.989	69.2379	126.122	0.389616
698.507	1552.35	1304.08	1159.19	126.44	103.367				124.271	74.2178	129.931	1.13553
699.245	1414.24	1171.9	997.09	-49.947	-94.3443				113.215	66.6952	111.762	-0.448562
699.984	1561.92	1412.99	1211	255.045	121.007				125.037	80.4157	135.739	2.2905
700.722	1352.47	1149.28	1032.76	-19.5741	19.5741				108.271	65.4074	115.761	-0.17579
701.46	1553.61	1266.63	1136.7	227.152	48.6087				124.372	72.0863	127.41	2.04
702.198	1283.26	1269.16	1075.49	114.694	-13.1617				102.73	72.2302	120.55	1.03004
702.937	1457.89	1377.48	1197.72	208.135	78.5237				116.71	78.3947	134.251	1.86921
703.675	1324.11	1317.51	1025.88	288.795	36.8072				106	74.9818	114.989	2.5936
704.413	1266.58	1104.59	936.909	-167.677	-178.098				101.394	62.8641	105.016	-1.50587
705.151	1212.59	1172.61	828.063	0	-139.914				97.0723	66.7356	92.8161	0
705.889	1269.47	1091.93	1007.94	16.2262	-35.3159				101.625	62.1438	112.978	0.145724
706.627	1275.52	976.186	872.276	-136.323	-37.179				102.11	55.5565	97.7718	-1.22428
707.365	1159.41	1137.44	935.931	76.4026	-5.73019				92.815	64.734	104.907	0.686153
708.103	1232.79	1178.24	945.651	78.4852	-68.9139				98.6896	67.0555	105.996	0.704857
708.841	1134.3	1041.6	815.126	-107.027	-105.116				90.8046	59.2795	91.366	-0.961185
709.579	1268.84	1027.11	1017.56	64.0152	29.619				101.575	58.4547	114.056	0.574906
710.316	1134.44	1193.79	999.455	120.624	-3.82933				90.816	67.9409	112.027	1.08329
711.054	1226.57	1146.85	926.893	-116.222	65.3147				98.1917	65.2693	103.894	-1.04376
711.792	1266.99	1185.59	989.265	328.478	69.9093				101.427	67.4738	110.885	2.94998
712.53	894.005	1053.07	710.988	-20.1223	-95.8205				71.5684	59.932	79.6934	-0.180714
713.267	1194.76	1031.62	989.397	-18.2333	-105.561				95.6451	58.7115	110.9	-0.163749
714.005	1167.78	1289.38	924.573	251.893	-41.4996				93.4852	73.3812	103.634	2.26219
714.742	1179.02	930.246	851.838	-136.488	-83.2478				94.385	52.942	95.481	-1.22576
715.48	962.943	1035.75	885.287	121.339	111.632				77.0872	58.9462	99.2302	1.08971
716.217	1303.92	1118.49	1026.26	166.792	6.86792				104.384	63.6553	115.032	1.49792
716.955	1051.86	1013.37	795.307	-13.8143	0				84.2051	57.673	89.1445	-0.124063
717.692	1052.91	1165.37	907.616	112.457	-137.337				84.2897	66.3234	101.733	1.00995
718.429	1108.02	974.298	656.57	154.842	-16.0875				88.7015	55.4491	73.5937	1.3906
719.167	1000.07	886.242	765.299	-25.4083	-2.03267				80.0594	50.4377	85.781	-0.228186
719.904	1087.6	969.027	778.901	273.944	141.061				87.0664	55.1491	87.3056	2.46023
720.641	1122.55	1108.25	1043.9	61.2858	99.0787				89.8644	63.0726	117.009	0.550393
721.378	1066.27	905.09	843.098	51.6604	-38.2287				85.3589	51.5103	94.5013	0.46395
722.116	1075.01	1170.47	840.496	90.2755	37.3554				86.0581	66.6135	94.2097	0.810743
722.853	967.397	1062.36	687.718	110.619	-161.755				77.4437	60.461	77.0851	0.993446
723.59	904.523	1040.78	657.168	-219.056	-123.678				72.4104	59.2326	73.6608	-1.96729
724.327	1168.28	1035.33	885.634	-11.5153	110.966				93.5254	58.9227	99.2691	-0.103417
725.064	1032.26	1037.51	774.986	75.6084	-98.7109				82.6365	59.0469	86.8667	0.679021
725.801	1023.39	964.672	782.223	34.6023	-59.7677				81.9262	54.9012	87.6779	0.310756
726.538	889.732	806.649	756.167	104.118	-133.565				71.2264	45.9078	84.7574	0.935056
727.274	901.991	849.182	551.334	-132.024	-342.208				72.2077	48.3285	61.7981	-1.18568
728.011	858	908.782	669.684	-104.737	-155.519				68.6861	51.7204	75.0637	-0.940621
728.748	779.46	876.629	589.348	10.5618	24.2921				62.3987	49.8905	66.0589	0.0948529
729.485	811.521	900.98	633.668	-125.669	-221.518				64.9652	51.2764	71.0267	-1.1286
730.221	967.228	869.863	637.685	39.5879	-128.393				77.4301	49.5055	71.477	0.355529
730.958	918.115	854.981	677.351	-37.4522	-58.8535				73.4985	48.6585	75.923	-0.33635
731.695	824.662	1055.4	825.73	8.54572	-12.8186				66.0172	60.0645	92.5546	0.0767471
732.431	909.721	869.051	812.327	95.2531	-212.982				72.8265	49.4593	91.0523	0.855446
733.168	1016.66	964.743	763.574	41.0989	65.9745				81.3871	54.9053	85.5877	0.3691
733.904	864.843	905.923	659.443	44.3232	-31.3506				69.2339	51.5577	73.9158	0.398056
734.641	703.543	749.942	572.977	-119.775	-144.593				56.3212	42.6806	64.224	-1.07567
735.377	862.19	999.234	795.286	74.4569	30.2144				69.0215	56.8682	89.1422	0.66868
736.114	815.233	892.306	660.002	107.467	-24.9672				65.2624	50.7827	73.9785	0.96514
736.85	828.096	839.021	690.444	72.1034	-24.0344				66.2921	47.7502	77.3906	0.647543
737.586	766.56	937.883	593.041	18.6698	-63.697				61.366	53.3767	66.4729	0.167669
738.322	984.495	1082.39	812.896	107.799	98.9995				78.8124	61.601	91.116	0.968121
739.059	625.673	720.572	562.775	-90.4854	-60.6914				50.0874	41.0091	63.0804	-0.812628
739.795	763.083	825.938	711.255	-19.849	-73.8823				61.0876	47.0056	79.7233	-0.178259
740.531	803.725	890.554	633.406	-45.6409	-134.696				64.3411	50.683	70.9974	-0.40989
741.267	1026.41	818.231	739.191	-99.0784	69.0209				82.1677	46.567	82.8546	-0.889799
742.003	903.522	893.52	614.573	85.5734	-8.89074				72.3303	50.8518	68.8863	0.768515
742.739	561.954	857.954	499.639	-84.5714	-104.601				44.9865	48.8277	56.0036	-0.759515
743.475	758.01	534.078	536.317	-180.265	-76.1369				60.6815	30.3953	60.1148	-1.61892
744.211	879.101	947.587	720.795	-125.746	-4.49094				70.3753	53.9289	80.7926	-1.1293
744.947	678.23	690.664	391.113	-83.6483	-297.291				54.2948	39.307	43.8391	-0.751226
745.682	589.976	665.412	355.787	-49.54	-87.8209				47.2298	37.8698	39.8796	-0.444907
746.418	519.835	772.972	605.721	100.577	-90.4061				41.6147	43.9912	67.8941	0.903256
747.154	729.605	834.159	546.636	160.24	-36.3666				58.4076	47.4735	61.2714	1.43908
747.89	696.371	718.097	547.72	150.938	110.916				55.7471	40.8682	61.393	1.35553
748.625	787.407	942.831	642.268	9.14261	54.8556				63.0348	53.6583	71.9907	0.0821076
749.361	819.783	676.916	603.215	92.9768	36.2836				65.6267	38.5245	67.6133	0.835002
750.097	569.673	737.156	502.451	-12.5328	-59.2459				45.6044	41.9529	56.3188	-0.112554
750.832	839.738	845.498	724.548	50.6838	46.0762				67.2241	48.1188	81.2132	0.455179
751.568	574.241	626.339	551.086	-49.7829	-25.4703				45.9701	35.6461	61.7702	-0.447089
752.303	815.812	707.344	653.111	35.7711	-106.159				65.3087	40.2563	73.206	0.321252
753.039	427.132	482.394	356.903	-154.274	-194.57				34.1935	27.4539	40.0046	-1.3855
753.774	719.705	556.294	463.578	-115.895	-16.2252				57.6151	31.6597	51.9617	-1.04082
754.509	580.103	697.754	596.411	102.508	30.2865				46.4394	39.7105	66.8506	0.920601
755.245	505.437	522.906	401.788	-130.435	-133.929				40.4621	29.7596	45.0357	-1.17141
755.98	883.924	803.673	780.412	115.143	262.851				70.7614	45.7385	87.475	1.03407
756.715	407.724	644.692	279.948	-45.3027	-117.322				32.6398	36.6906	31.3788	-0.406853
757.45	455.95	589.57	438.368	-50.4006	-70.3265				36.5005	33.5535	49.1359	-0.452636
758.185	807.999	751.872	666.512	189.43	107.577				64.6833	42.7904	74.7081	1.70122
758.921	532.978	463.714	304.056	-3.52188	-76.3074				42.6668	26.3908	34.081	-0.0316292
759.656	524.066	720.738	618.28	101.28	206.093				41.9534	41.0185	69.3019	0.909573
760.391	667.303	397.542	474.448	-112.4	-20.1137				53.4201	22.6248	53.18	-1.00944
761.126	459.801	624.016	368.31	105.567	-168.907				36.8088	35.5139	41.2832	0.948069
761.86	657.353	633.96	306.453	188.317	52.6351				52.6236	36.0798	34.3498	1.69123
762.595	539.088	408.15	366.863	-38.9276	-92.0106				43.156	23.2285	41.121	-0.349599
763.33	523.212	684.565	372.537	-65.2532	-75.931				41.8851	38.9599	41.7569	-0.586024
764.065	469.091	415.515	217.877	-128.583	-173.826				37.5525	23.6477	24.4215	-1.15478
764.8	562.38	809.451	634.148	74.1212	69.4151				45.0206	46.0673	71.0805	0.665665
765.535	361.669	505.151	403.172	-158.897	-307.122				28.9529	28.7491	45.1908	-1.42702
766.269	344.564	385.241	186.639	-81.3553	-160.318				27.5836	21.9248	20.92	-0.730633
767.004	720.215	781.536	436.458	68.5347	84.1654				57.6559	44.4786	48.9218	0.615494
767.738	631.187	696.441	589.662	110.339	78.3052				50.5289	39.6358	66.0941	0.990929
768.473	555.525	541.431	542.606	-61.0725	-179.694				44.4718	30.8138	60.8197	-0.548478
769.208	512.099	376.717	349.64	-77.6978	-181.295				40.9954	21.4396	39.1905	-0.697786
769.942	329.778	473.16	286.764	11.9485	-276.01				26.3999	26.9284	32.1428	0.107306
770.677	356.961	594.533	367.814	10.8535	67.5331				28.576	33.836	41.2277	0.0974731
771.411	592.231	593.432	476.908	-12.0128	108.115				47.4103	33.7733	53.4558	-0.107884
772.145	390.68	405.017	476.701	-25.0895	-35.8422				31.2753	23.0502	53.4325	-0.225323
772.88	529.925	675.863	412.695	-80.1466	46.6525				42.4224	38.4646	46.2583	-0.719778
773.614	518.896	349.141	256.438	-105.946	-191.426				41.5395	19.8703	28.7437	-0.951479
774.348	470.388	556.243	357.93	110.039	95.5287				37.6563	31.6568	40.1198	0.988238
775.082	516.739	591.594	415.323	78.4767	299.419				41.3669	33.6687	46.5528	0.704781
775.816	582.859	508.041	415.121	26.5485	-59.1307				46.66	28.9135	46.5302	0.238425
776.551	351.837	627.503	467.907	93.0978	106.397				28.1659	35.7124	52.4469	0.836089
777.285	644.876	717.47	435.563	179.065	150.027				51.6247	40.8325	48.8215	1.60814
778.019	255.133	390.559	136.635	-45.9482	-134.217				20.4244	22.2274	15.3152	-0.41265
778.753	320.411	415.078	263.368	-229.385	-250.017				25.6501	23.6228	29.5204	-2.06005
779.487	405.92	371.582	466.01	-150.84	14.7161				32.4954	21.1474	52.2343	-1.35466
780.221	383.923	262.102	284.251	-72.6009	-142.741				30.7345	14.9167	31.8612	-0.652012
780.954	477.373	350.073	414.947	7.3442	-156.676				38.2155	19.9233	46.5107	0.0659565
781.688	329.522	396.399	164.153	-262.645	-128.89				26.3794	22.5598	18.3996	-2.35875
782.422	193.963	273.255	380.606	-78.073	-203.722				15.5274	15.5515	42.6614	-0.701155
783.156	456.228	473.537	670.123	98.9111	50.6919				36.5227	26.9499	75.1129	0.888297
783.889	231.984	441.638	405.662	13.6461	60.7872				18.5712	25.1344	45.4699	0.122553
784.623	290.018	278.911	430.708	-2.46824	-55.5354				23.217	15.8734	48.2773	-0.0221667
785.357	418.191	476.171	206.012	-57.9793	90.053				33.4778	27.0997	23.0915	-0.520699
786.09	396.869	343.871	292.106	-147.902	-23.4177				31.7708	19.5703	32.7416	-1.32827
786.824	153.127	190.475	59.757	-72.2063	-245.253				12.2584	10.8403	6.69805	-0.648468
787.557	107.847	280.402	30.4509	-140.836	-191.587				8.63356	15.9582	3.41319	-1.26481
788.291	503.998	507.778	349.018	94.4995	211.679				40.3469	28.8985	39.1208	0.848678
789.024	38.959	197.308	-72.891	-212.389	-338.064				3.11881	11.2292	-8.17023	-1.90742
789.758	435.789	487.131	289.273	88.9109	-62.6133				34.8865	27.7235	32.4241	0.798488
790.491	269.547	447.98	323.963	-196.149	64.5394				21.5782	25.4953	36.3124	-1.76157
791.224	309.722	168.355	120.804	-343.136	-174.781				24.7944	9.5814	13.5408	-3.08162
791.958	224.929	306.839	231.429	-68.9087	-58.5074				18.0064	17.4628	25.9405	-0.618853
792.691	140.254	377.907	194.797	-48.05	-109.087				11.2279	21.5074	21.8345	-0.431526
793.424	535.611	374.159	356.22	56.3801	-96.1025				42.8777	21.2941	39.9281	0.506337
794.157	166.821	393.955	314.394	1127.97	-82.1275				13.3547	22.4207	35.2399	10.13
794.89	144.912	364.237	173.633	137.079	-159.272				11.6007	20.7294	19.4622	1.23107
795.623	275.024	208.593	378.656	-186.006	-45.173				22.0167	11.8714	42.4429	-1.67048
796.356	-26.7215	251.182	14.6968	-149.641	-193.731				-2.13916	14.2953	1.64734	-1.34389
797.089	275.564	480.911	174.877	-7.94895	27.8213				22.0599	27.3696	19.6016	-0.0713876
797.822	477.15	467.898	261.706	-50.2263	19.8262				38.1976	26.6289	29.3341	-0.451071
798.555	148.868	277.799	37.2171	-57.1548	-39.8754				11.9175	15.81	4.17159	-0.513294
799.288	187.714	484.816	195.817	-28.3597	-103.986				15.0272	27.5918	21.9488	-0.254692
800.021	363.949	307.852	266.805	-32.8375	110.827				29.1355	17.5204	29.9057	-0.294906
800.753	627.792	501.685	318.008	253.584	87.7263				50.257	28.5518	35.6449	2.27738
801.486	285.673	258.466	150.999	-46.2519	-5.4414				22.8692	14.7098	16.9252	-0.415377
802.219	282.498	320.164	121.071	-99.5469	-172.189				22.615	18.2211	13.5706	-0.894007
802.951	278.166	421.997	147.903	-5.42762	23.0674				22.2682	24.0166	16.5781	-0.0487442
803.684	444.789	598.165	294.202	145.01	90.6311				35.607	34.0427	32.9766	1.3023
804.417	-5.69448	189.341	27.0488	-66.9101	-89.6881				-0.455864	10.7758	3.03185	-0.600904
805.149	392.687	475.509	209.909	169.927	47.1225				31.4361	27.0621	23.5283	1.52607
805.882	241.925	376.954	102.678	-230.673	8.43926				19.367	21.4531	11.509	-2.07162
806.614	401.512	198.672	323.711	38.9008	134.764				32.1425	11.3068	36.2841	0.349359
807.346	428.559	267.499	207.277	77.0285	9.80363				34.3077	15.2239	23.2333	0.691775
808.079	-17.2273	228.262	127.769	-132.076	-97.6214				-1.37911	12.9908	14.3214	-1.18614
808.811	428.413	479.415	241.893	-84.5168	42.2584				34.296	27.2844	27.1134	-0.759026
809.543	119.519	118.061	215.716	-75.7922	-32.0659				9.5679	6.71907	24.1793	-0.680672
810.276	216.138	172.62	88.4859	-330.734	-47.8694				17.3026	9.82412	9.91822	-2.97024
811.008	356.224	298.536	299.978	21.633	157.2				28.517	16.9902	33.624	0.194281
811.74	93.4515	248.23	96.3718	-96.3718	-46.7257				7.48113	14.1272	10.8021	-0.865493
812.472	370.164	584.004	317.073	297.901	272.83				29.633	33.2367	35.5401	2.67538
813.204	379.068	337.445	266.091	10.4058	270.55				30.3458	19.2046	29.8256	0.0934519
813.936	180.75	410.796	147.886	46.3079	-89.6281				14.4697	23.3791	16.5763	0.41588
814.668	340.363	111.962	213.474	-74.6411	-270.201				27.2473	6.37194	23.9279	-0.670334
815.4	152.055	293.675	250.443	-128.203	-95.407				12.1726	16.7136	28.0717	-1.15136
816.132	259.165	-75.3388	-174.786	-108.488	-109.995				20.7471	-4.28767	-19.5914	-0.974303
816.864	27.3146	-19.7272	-19.7272	-308.047	-273.146				2.18663	-1.12271	-2.21118	-2.7665
817.596	-42.7316	175.505	-94.6199	-41.2055	-100.724				-3.42082	9.98829	-10.6058	-0.370056
818.328	80.3846	150.152	89.4847	7.58345	10.6168				6.43508	8.54544	10.0302	0.0681052
819.059	130.707	138.306	-21.2779	-75.9925	-168.703				10.4636	7.87126	-2.385	-0.68247
819.791	312.562	309.498	144.024	12.2574	-134.831				25.0218	17.6141	16.1434	0.11008
820.523	183.403	216.043	105.69	-116.57	26.4225				14.6821	12.2954	11.8466	-1.04689
821.254	58.4009	405.649	214.663	17.3624	39.4601				4.67521	23.0862	24.0612	0.155928
821.986	167.878	611.331	457.706	267.655	-30.0914				13.4393	34.7919	51.3034	2.40375
822.717	69.0283	105.111	108.249	-203.947	-144.332				5.52597	5.98208	12.1334	-1.8316
823.449	196.387	333.546	-20.2621	-235.353	91.9589				15.7215	18.9827	-2.27115	-2.11365
824.18	147.645	324.82	271.978	177.174	62.1665				11.8196	18.4861	30.4856	1.59116
824.912	192.434	45.7424	-141.959	-242.908	-425.878				15.405	2.60328	-15.912	-2.1815
825.643	151.152	229.944	152.76	184.92	-91.6562				12.1003	13.0866	17.1226	1.66073
826.374	468.305	295.943	-27.643	-30.8951	-86.1811				37.4895	16.8426	-3.09845	-0.277462
827.106	-51.6203	187.123	72.591	40.3283	-116.146				-4.13239	10.6495	8.13659	0.362179
827.837	49.5216	284.35	180.514	-84.666	38.3393				3.96439	16.1829	20.2335	-0.760365
828.568	46.0295	134.914	233.322	-211.101	0				3.68483	7.67821	26.1527	-1.89585
829.299	223.02	142.797	72.2008	59.3651	-295.221				17.8536	8.12684	8.09286	0.533144
830.03	143.708	37.5602	156.773	-163.305	-21.2297				11.5044	2.13762	17.5724	-1.4666
830.762	5.02342	286.335	48.5597	-118.888	13.3958				0.402143	16.2959	5.44297	-1.0677
831.493	241.066	403.993	181.215	26.6004	116.377				19.2982	22.992	20.3121	0.238892
832.224	44.1969	144.049	-81.8462	-307.742	-173.514				3.53813	8.19811	-9.17399	-2.76376
832.955	143.179	381.274	193.05	62.7413	225.225				11.462	21.699	21.6387	0.563465
833.685	-35.3044	210.222	0	-14.4427	35.3044				-2.82625	11.9641	0	-0.129707
834.416	-21.4464	112.181	51.1414	-133.627	34.6442				-1.71686	6.38443	5.73235	-1.20008
835.147	130.303	172.609	-21.9991	135.379	-21.9991				10.4312	9.82348	-2.46584	1.21581
835.878	266.07	148.385	218.314	-40.9338	-75.0453				21.2999	8.44486	24.4704	-0.367617
836.609	162.8	122.52	-58.7422	-288.676	-369.237				13.0327	6.97281	-6.58431	-2.59253
837.34	70.6451	147.862	313.796	96.9317	27.9295				5.6554	8.41509	35.1728	0.870521
838.07	-139.555	-50.3046	86.0047	-288.846	-233.673				-11.1719	-2.86293	9.64011	-2.59406
838.801	540.916	236.754	322.248	291.01	172.633				43.3024	13.4741	36.1202	2.61349
839.531	10.1378	-81.1027	-133.481	-351.445	-162.205				0.811571	-4.6157	-14.9617	-3.15624
840.262	245.105	327.958	-24.1653	-310.697	-345.219				19.6216	18.6647	-2.70865	-2.7903
840.992	-18.8376	-148.988	8.56255	-102.751	-229.476				-1.50802	-8.47921	0.959761	-0.922779
841.723	50.5113	37.0416	79.1343	-8.41854	30.3068				4.04361	2.1081	8.87002	-0.075605
842.453	26.4173	252.615	-3.30216	56.1367	-67.6942				2.1148	14.3768	-0.370133	0.50415
843.184	262.949	18.1914	-85.9959	-119.071	-291.063				21.05	1.03531	-9.63912	-1.06935
843.914	224.063	245.8	-76.9171	-61.8681	66.8844				17.9371	13.9889	-8.6215	-0.555623
844.644	-13.73	-5.14874	-114.989	3.4325	-302.06				-1.09914	-0.293024	-12.8889	0.0308264
845.375	-136.151	92.513	27.9284	-106.477	-178.044				-10.8994	5.26508	3.13045	-0.956247
846.105	250.461	217.414	184.367	-191.325	90.4443				20.0503	12.3734	20.6654	-1.71824
846.835	186.031	279.9	23.8939	68.2683	168.964				14.8925	15.9296	2.67822	0.613101
847.565	-149.155	-206.136	-390.485	-162.562	-308.366				-11.9404	-11.7316	-43.7688	-1.45993
848.295	-269.313	-138.023	-205.351	-213.768	-244.065				-21.5595	-7.85515	-23.0175	-1.9198
849.025	109.354	107.645	0	-345.148	-119.606				8.75416	6.12627	0	-3.09969
849.755	133.47	64.1352	24.2674	-303.342	-84.9358				10.6848	3.65005	2.72008	-2.72424
850.485	-50.6259	-113.472	17.4572	158.861	-5.23716				-4.05279	-6.45789	1.95675	1.42669
851.215	-112.218	-141.567	-138.114	-317.663	-44.8872				-8.98347	-8.05686	-15.481	-2.85286
851.945	-53.023	-145.386	-249.721	-196.698	-278.798				-4.24468	-8.27416	-27.9908	-1.7665
852.675	132.901	204.464	247.06	-10.2232	-61.3391				10.6392	11.6364	27.6925	-0.0918119
853.405	-201.8	-42.7543	-61.5662	51.3051	-232.583				-16.1548	-2.43322	-6.90084	0.460759
854.135	637.384	261.139	508.533	254.267	322.987				51.025	14.8619	57.0006	2.28351
854.865	179.954	261.28	34.6066	-72.6739	91.7075				14.406	14.8699	3.87899	-0.652667
855.594	353.6	165.478	-130.641	-135.866	-228.185				28.307	9.41766	-14.6433	-1.22018
856.324	232.874	178.595	154.082	-141.825	21.0111				18.6424	10.1642	17.2707	-1.2737
857.053	97.4491	-13.9213	34.8032	-46.9844	27.8426				7.80116	-0.792286	3.90103	-0.421956
857.783	-60.4286	-105.318	-101.865	-93.2326	-129.49				-4.83753	-5.99386	-11.4179	-0.8373
858.513	340.781	175.554	123.92	227.187	1.72111				27.2808	9.99108	13.89	2.04031
859.242	187.653	19.1128	145.952	-64.2885	133.79				15.0223	1.08774	16.3595	-0.577359
859.972	-80.8904	123.094	-79.1319	-33.4112	-110.785				-6.47557	7.00551	-8.86975	-0.300058
860.701	107.128	282.747	96.5907	-52.6858	-191.425				8.57598	16.0917	10.8267	-0.473159
861.43	87.9719	-52.7831	-21.1132	-70.3775	-5.27831				7.04247	-3.00398	-2.36655	-0.632044
862.16	15.7918	17.5464	-5.26392	-266.705	-226.349				1.26419	0.998598	-0.590023	-2.39522
862.889	10.542	339.102	140.56	-93.1213	-91.3643				0.843928	19.2989	15.7552	-0.8363
863.618	197.858	220.824	88.3295	-141.327	174.893				15.8393	12.5675	9.9007	-1.26923
864.347	269.969	108.689	-94.6646	-147.256	-150.762				21.612	6.18569	-10.6108	-1.32247
865.077	108.061	-122.004	-122.004	-195.206	-26.1437				8.65066	-6.94347	-13.6752	-1.7531
865.806	-70.0627	77.069	28.0251	31.5282	-87.5784				-5.60878	4.38614	3.14128	0.283148
866.535	-198.744	-99.3719	-145.509	-186.322	-212.94				-15.9102	-5.65544	-16.3098	-1.67332
867.264	646.891	59.4635	-68.4732	-185.598	-28.8308				51.786	3.38418	-7.67503	-1.66681
867.993	2415.57	272.228	274.042	185.115	9.07425				193.375	15.493	30.7169	1.66247
868.722	594.38	188.55	21.5485	-98.7641	-34.1185				47.5823	10.7307	2.41534	-0.886977
869.451	76.2316	404.205	-35.4565	-161.327	-10.637				6.10262	23.004	-3.97426	-1.44884
870.18	162.156	-156.868	-17.6256	-216.795	-123.379				12.9812	-8.92764	-1.97562	-1.94698
870.908	148.733	238.332	116.478	102.142	118.27				11.9067	13.5639	13.0558	0.917315
871.637	283.509	189.006	65.4251	-259.883	-72.6946				22.6959	10.7567	7.33338	-2.33395
872.366	-286.367	-94.8359	-258.474	-301.243	-529.965				-22.9247	-5.39728	-28.9719	-2.7054
873.095	-20.6165	103.083	54.3526	-31.8619	97.4599				-1.65043	5.86662	6.09229	-0.286144
873.823	148.537	206.095	300.788	33.4208	142.967				11.8909	11.7293	33.7147	0.300145
874.552	117.714	-9.19643	20.2322	-130.589	-88.2858				9.42347	-0.523386	2.26779	-1.17279
875.281	-55.8856	-7.21104	-25.2387	-315.483	-126.193				-4.47385	-0.410394	-2.82896	-2.83328
876.009	25.4501	54.5359	-209.054	-243.594	-18.1786				2.03737	3.10374	-23.4325	-2.18766
876.738	-173.185	-50.2795	-176.909	-202.98	-264.433				-13.8641	-2.8615	-19.8295	-1.82292
877.466	-93.496	240.418	183.176	95.404	345.363				-7.4847	13.6826	20.5318	0.856801
878.195	13.3719	276.989	240.694	261.707	21.0129				1.07047	15.7639	26.9789	2.35033
878.923	139.632	232.092	-96.2332	-30.1908	111.329				11.1781	13.2088	-10.7866	-0.271136
879.651	159.977	137.655	171.138	83.709	126.494				12.8068	7.83419	19.1826	0.751771
880.38	108.711	-211.893	-270.855	-235.847	-184.255				8.70268	-12.0592	-30.3596	-2.11808
881.108	156.104	211.855	204.422	70.6184	183.98				12.4967	12.0571	22.9133	0.634208
881.836	-60.3935	-88.7029	11.3238	-150.984	41.5205				-4.83472	-5.04824	1.26926	-1.35595
882.564	135.259	154.582	-86.9523	-32.8487	216.415				10.828	8.79754	-9.74633	-0.295006
883.292	-216.049	-241.126	-90.6635	-266.204	27.0062				-17.2955	-13.7229	-10.1623	-2.39071
884.021	-92.7471	187.387	-52.9983	-18.928	-247.957				-7.42475	10.6645	-5.94049	-0.169988
884.749	-198.423	-292.123	-275.587	-225.982	-231.493				-15.8845	-16.6252	-30.8901	-2.02949
885.477	-333.283	-230.038	-402.113	-387.622	-362.264				-26.6805	-13.0919	-45.0721	-3.48114
886.205	-38.5076	148.529	-89.8512	-172.368	-168.7				-3.08268	8.45308	-10.0713	-1.54799
886.932	75.1221	54.4635	-71.366	13.1464	82.6343				6.0138	3.09962	-7.99929	0.118064
887.66	65.0733	164.597	99.5238	212.445	59.3315				5.20936	9.36752	11.1554	1.90792
888.388	167.736	253.511	261.135	486.054	232.544				13.4279	14.4278	29.2702	4.36514
889.116	-182.964	-74.6792	-80.2802	-276.313	-276.313				-14.647	-4.25013	-8.99846	-2.4815
889.844	172.936	281.48	-77.2691	-191.333	-64.3909				13.8441	16.0196	-8.66096	-1.71832
890.572	52.9951	387.413	34.7209	-51.1677	328.935				4.24246	22.0484	3.89181	-0.459525
891.299	-113.675	88.0062	-91.6732	-170.512	-128.342				-9.10008	5.00859	-10.2755	-1.53133
892.027	-109.193	7.53052	-271.099	-190.146	-402.883				-8.74127	0.428576	-30.387	-1.70765
892.755	159.137	339.623	199.892	54.3396	-81.5094				12.7395	19.3285	22.4056	0.488011
893.482	167.811	169.762	384.403	232.203	240.008				13.4339	9.66145	43.0871	2.08536
894.21	163.078	46.0456	-245.577	-55.6385	-141.974				13.055	2.62054	-27.5263	-0.499676
894.937	28.1712	7.51232	-75.1232	56.3424	-33.8055				2.25521	0.42754	-8.42043	0.505998
895.665	-71.2971	-106.946	-180.119	-392.134	-232.654				-5.7076	-6.08647	-20.1892	-3.52166
896.392	-132.252	-253.004	-306.671	-115.002	-281.754				-10.5873	-14.3989	-34.3742	-1.0328
897.119	136.606	13.8586	9.89901	-174.223	-98.9901				10.9358	0.788719	1.10956	-1.56465
897.847	400.94	197.417	30.5284	26.458	242.192				32.0968	11.2354	3.42188	0.237613
898.574	40.5438	-36.4894	-36.4894	-358.812	-190.556				3.24568	-2.07668	-4.09003	-3.22241
899.301	259.549	136.816	-14.084	-10.06	-106.636				20.7778	7.78646	-1.57865	-0.0903467
900.028	-85.0678	-114.743	-85.0678	-571.735	-257.182				-6.80999	-6.53022	-9.5351	-5.13462
900.756	15.6568	-228.981	-291.608	-144.826	209.41				1.25339	-13.0317	-32.6858	-1.30064
901.483	196.129	-39.6219	110.941	-3.96219	154.525				15.7008	-2.25496	12.4352	-0.0355835
902.21	85.0494	-50.6247	89.0994	-204.524	66.8245				6.80852	-2.88114	9.98699	-1.83678
902.937	145.135	-93.301	-383.571	219.776	-178.309				11.6186	-5.30993	-42.9938	1.97375
903.664	169.613	48.1617	307.816	-182.177	64.9136				13.5781	2.74097	34.5025	-1.63609
904.391	-134.974	-151.586	-72.6783	-147.433	-186.887				-10.8052	-8.62705	-8.14638	-1.32406
905.118	137.013	202.451	157.462	116.563	218.811				10.9684	11.5219	17.6496	1.04682
905.845	322.882	157.405	-74.6664	-24.2161	-94.8465				25.8479	8.9582	-8.36922	-0.217479
906.571	18.232	99.2632	-54.696	50.6445	-81.0312				1.45954	5.64925	-6.13078	0.454826
907.298	131.575	60.5662	-123.221	106.513	-93.9821				10.5331	3.44693	-13.8116	0.956568
908.025	-19.3402	-176.211	12.8935	-116.041	100.999				-1.54826	-10.0285	1.44521	-1.04214
908.752	-246.878	-74.2819	-200.998	10.9238	-93.9448				-19.7635	-4.22752	-22.5295	0.0981042
909.478	-269.033	-30.1317	-269.033	-365.885	-400.322				-21.5371	-1.71485	-30.1555	-3.28593
910.205	292.741	-25.2726	360.134	-269.574	-303.271				23.435	-1.43831	40.3668	-2.42098
910.932	312.136	119.893	359.68	35.1411	12.4028				24.9876	6.82335	40.3159	0.315594
911.658	-74.2499	-212.437	-233.062	-565.124	-280.5				-5.94398	-12.0902	-26.1235	-5.07525
912.385	-90.4987	-98.9172	-195.73	-31.5693	-187.311				-7.24476	-5.62956	-21.939	-0.283517
913.111	-192.01	23.7316	135.917	-163.964	-312.825				-15.3711	1.35061	15.2347	-1.47252
913.837	-140.483	-43.9011	-195.36	-307.308	-327.063				-11.2462	-2.49849	-21.8975	-2.75986
914.564	290.665	465.951	0	42.1575	-51.0327				23.2688	26.5181	0	0.378606
915.29	-169.385	-6.5994	-52.7952	-160.585	-217.78				-13.5599	-0.375584	-5.91772	-1.44218
916.017	57.0856	-17.5648	-54.89	-48.3032	65.868				4.56992	-0.999645	-6.15252	-0.4338
916.743	34.8586	91.5038	61.0025	19.608	-228.76				2.79056	5.20765	6.83766	0.176094
917.469	-69.8561	-109.15	24.013	-43.6601	-281.608				-5.59224	-6.21194	2.69158	-0.392101
918.195	31.0601	-390.47	-397.125	-445.934	-352.754				2.48647	-22.2223	-44.5131	-4.00483
918.921	100.898	-91.9293	-197.312	-78.4762	221.976				8.07725	-5.23186	-22.1163	-0.704776
919.647	-40.8839	36.3412	13.628	-379.311	-27.2559				-3.2729	2.06824	1.52753	-3.40651
920.373	-79.7039	-111.585	-166.239	-482.778	-341.588				-6.38059	-6.35053	-18.6335	-4.33571
921.099	-154.303	31.7683	-74.8824	-47.6524	170.187				-12.3525	1.80799	-8.39343	-0.427955
921.825	-58.9414	24.9368	-92.9461	-333.246	-61.2084				-4.71848	1.4192	-10.4182	-2.9928
922.551	366.756	378.146	346.254	38.7258	-134.401				29.3602	21.521	38.811	0.347787
923.277	106.633	132.132	6.95432	-27.8173	-197.039				8.53636	7.51988	0.779497	-0.24982
924.003	-136.956	-11.8066	-85.0074	-259.745	129.872				-10.9639	-0.671935	-9.52833	-2.33271
924.729	156.313	269.996	305.522	307.89	92.367				12.5135	15.366	34.2454	2.76509
925.455	354.485	434.835	-14.1794	-92.1662	23.6323				28.3779	24.7473	-1.58934	-0.827723
926.18	119.277	-229.198	-505.172	-133.309	-383.557				9.54854	-13.0441	-56.6238	-1.19722
926.906	-458.491	-169.289	-380.9	-138.723	-63.4834				-36.7039	-9.63455	-42.6944	-1.24584
927.632	398.13	355.218	219.329	33.3762	300.385				31.8718	20.2161	24.5842	0.299743
928.357	76.3183	135.403	307.735	54.1614	-115.708				6.10956	7.70606	34.4935	0.486411
929.083	614.059	207.213	156.673	303.239	217.321				49.1577	11.7929	17.5612	2.72332
929.808	-137.223	-71.1529	-320.188	-180.423	-492.988				-10.9852	-4.04944	-35.8893	-1.62034
930.534	232.26	169.146	75.7371	37.8685	-123.704				18.5933	9.62641	8.48923	0.340088
931.259	39.8739	-152.019	-510.885	-169.464	44.8582				3.19206	-8.6517	-57.2642	-1.52192
931.985	172.314	253.548	135.39	206.777	187.084				13.7944	14.4299	15.1756	1.85701
932.71	307.191	-24.7735	7.43205	-76.7978	-126.345				24.5918	-1.40991	0.833045	-0.689703
933.435	-28.1545	158.689	-250.831	-250.831	-40.952				-2.25387	9.03127	-28.1152	-2.25265
934.161	-283.34	-407.47	-402.073	-313.023	-334.611				-22.6824	-23.1899	-45.0676	-2.81119
934.886	136.619	-79.6947	-230.545	-207.775	-233.392				10.9369	-4.53557	-25.8414	-1.86598
935.611	-72.972	107.998	137.187	-119.674	90.4852				-5.84167	6.14639	15.3771	-1.07476
936.336	431.174	156.522	342.577	0	183.101				34.5171	8.90796	38.3988	0
937.062	-479.672	-161.852	-29.4277	188.337	44.1416				-38.3995	-9.21131	-3.2985	1.69141
937.787	-176.86	134.893	350.722	32.9738	8.99287				-14.1583	7.67701	39.3118	0.29613
938.512	-309.585	-206.39	-297.076	-403.398	-566.009				-24.7834	-11.746	-33.2988	-3.62283
939.237	-222.803	-488.837	-452.257	-947.745	-1037.53				-17.8362	-27.8206	-50.6927	-8.51147
939.962	-344.415	-161.664	-246.011	-365.502	-253.04				-27.5717	-9.20061	-27.5749	-3.28249
940.686	-605.682	172.527	-99.1115	-315.689	-367.08				-48.487	9.81885	-11.1092	-2.83512
941.411	-473.251	-37.5596	-172.774	-169.018	-428.179				-37.8855	-2.13759	-19.3659	-1.51791
942.136	-122.359	-148.314	137.19	233.594	-545.054				-9.79529	-8.44082	15.3774	2.09786
942.861	-397.241	-637.772	-743.46	-779.905	-586.751				-31.8006	-36.2968	-83.3331	-7.00414
943.586	-140.742	-216.526	-324.789	-93.8279	-772.276				-11.2669	-12.3229	-36.405	-0.842646
944.31	201.35	128.132	106.166	-226.976	80.54				16.1188	7.29222	11.9	-2.03842
945.035	101.82	-422.363	-237.579	-275.29	109.362				8.15104	-24.0375	-26.6298	-2.47232
945.76	285.895	3.86345	169.992	-594.971	-266.578				22.887	0.219876	19.0541	-5.3433
946.484	92.568	-208.278	-254.562	-609.406	-466.697				7.41041	-11.8535	-28.5334	-5.47293
947.209	-175.337	-149.223	-201.451	-70.8808	-70.8808				-14.0363	-8.49254	-22.5802	-0.636564
947.933	346.27	-79.3536	-382.34	-86.5675	-418.41				27.7202	-4.51616	-42.8558	-0.777442
948.658	203.718	288.015	-17.5619	186.156	-161.57				16.3084	16.3915	-1.96848	1.67183
949.382	145.264	396.82	-340.131	-10.6291	-538.541				11.629	22.5837	-38.1247	-0.0954575
950.107	-54.3052	372.896	144.814	-387.377	108.61				-4.34733	21.2222	16.2319	-3.47894
950.831	385.487	14.6852	-330.418	-488.284	-223.95				30.8597	0.835764	-37.0359	-4.38516
951.555	-226.294	-14.5996	-350.391	-346.741	-244.544				-18.1157	-0.830892	-39.2747	-3.114
952.279	-74.8016	-217.281	-487.992	-377.57	-235.091				-5.98815	-12.3659	-54.6981	-3.39087
953.004	-376.334	-82.8624	-200.251	-476.459	-341.808				-30.1269	-4.71585	-22.4458	-4.27897
953.728	-303.792	-331.099	-460.808	98.9883	-460.808				-24.3196	-18.8434	-51.6511	0.888991
954.452	-285.884	-334.106	-268.662	-409.882	-292.773				-22.8861	-19.0146	-30.1139	-3.68106
955.176	169.338	95.2524	123.475	-130.531	-49.3901				13.5561	5.42099	13.8401	-1.17227
955.9	-413.688	-523.297	-813.232	-187.397	-654.121				-33.1172	-29.7818	-91.1537	-1.68297
956.624	-108.014	20.906	-87.1082	-80.1396	-407.666				-8.64694	1.1898	-9.7638	-0.719715
957.348	-31.1245	-172.914	-114.123	-65.7073	79.5404				-2.49163	-9.84085	-12.7919	-0.590102
958.072	132.823	20.4343	-81.7371	-435.931	78.3314				10.6329	1.16295	-9.16176	-3.91499

## Sheet: 4daysold
wavelength	larva_1	larva_2	larva_3	background	Ref.Green	RefAVE(502-512)	AVE(502-512)	correction factor	larva_1	larva_2	larva_3	background
196.11	227.719	1001.96	1039.92	516.163	91.0877	8735.6	525.713	0.0601806	13.7043	130.589	134.499	7.49526
196.875	166.417	83.2083	-37.8219	60.5151	-279.882		1138.53	0.130333	10.015	10.8448	-4.89176	0.878746
197.641	464.484	-302.283	-744.648	-88.473	-508.72		1129.83	0.129337	27.9529	-39.3973	-96.3102	-1.28473
198.407	497.161	-99.4321	-809.662	-49.7161	56.8184		126.851	0.0145211	29.9194	-12.9593	-104.719	-0.721932
199.172	408.5	626.366	129.358	1286.77	660.408		↑	↑	24.5837	81.6359	16.7307	18.6854
199.938	19.624	503.682	-163.533	634.509	438.269		larva_1	AVE/Ref.AVE	1.18098	65.6462	-21.1508	9.21377
200.703	488.54	776.654	801.707	513.593	150.32		larva_2	→	29.4006	101.223	103.69	7.45794
201.469	706.798	431.266	137.766	676.849	-77.8676		larva_3	after correction	42.5355	56.2081	17.8181	9.82859
202.234	-292.847	114.842	838.346	430.657	212.458		background		-17.6237	14.9677	108.429	6.25362
203	-649.685	302.819	302.819	-319.337	-231.244				-39.0984	39.4672	39.1656	-4.63712
203.765	-838.019	-1233.31	-853.83	-1170.06	-700.984				-50.4324	-160.741	-110.431	-16.9906
204.53	-75.6516	156.347	-226.955	176.52	131.129				-4.55276	20.3771	-29.3536	2.56327
205.296	521.064	-33.7727	786.421	289.48	443.869				31.3579	-4.40168	101.713	4.20357
206.061	378.148	502.66	175.239	355.09	668.676				22.7572	65.513	22.6649	5.1563
206.826	-688.059	-361.672	-688.059	-22.0532	-224.942				-41.4078	-47.1377	-88.9912	-0.320237
207.591	-122.485	-384.349	435.033	76.0251	320.995				-7.37121	-50.0932	56.2656	1.10397
208.356	-307.807	465.76	251.105	-16.2004	465.76				-18.524	60.7037	32.4771	-0.235247
209.122	-711.833	-626.257	-276.176	-486.224	-560.131				-42.8385	-81.6217	-35.7196	-7.06052
209.887	280.671	486.496	385.455	340.547	535.146				16.8909	63.4063	49.8534	4.94512
210.652	447.004	410.956	36.0487	133.38	291.995				26.901	53.5609	4.66242	1.93683
211.417	-55.6481	97.3841	-173.9	107.818	-86.9501				-3.34893	12.6923	-22.4917	1.56564
212.181	-248.497	-221.632	-329.09	-537.29	-510.426				-14.9547	-28.8859	-42.5634	-7.80205
212.946	493.018	522.209	1015.23	288.675	509.235				29.6701	68.0609	131.306	4.19188
213.711	564.023	-106.538	432.417	-144.139	485.686				33.9432	-13.8853	55.9274	-2.09306
214.476	-727.328	-106.069	-166.679	-160.618	-33.3359				-43.771	-13.8242	-21.5577	-2.33236
215.241	-5.87028	67.5082	278.838	-419.725	531.26				-0.353277	8.79852	36.064	-6.09487
216.005	68.3271	-182.206	318.86	216.369	-42.7044				4.11196	-23.7473	41.2402	3.14192
216.77	-566.736	-201.813	-99.5243	-234.988	-306.867				-34.1065	-26.3028	-12.8721	-3.41228
217.535	-32.2167	-222.832	-85.9111	29.5319	112.758				-1.93882	-29.0423	-11.1114	0.428836
218.299	-26.0684	-119.915	-78.2052	13.0342	-153.804				-1.56881	-15.6288	-10.1148	0.189271
219.064	-149.181	-91.0256	-371.688	-93.5541	88.4971				-8.97778	-11.8636	-48.0728	-1.35851
219.828	53.9209	105.391	-139.704	-311.271	299.016				3.24499	13.7359	-18.0689	-4.51999
220.593	-287.616	-213.93	19.016	-311.386	-263.846				-17.3089	-27.882	2.45946	-4.52167
221.357	-94.6368	212.356	230.821	219.28	230.821				-5.6953	27.6769	29.8537	3.18419
222.122	-316.083	80.702	62.7682	-181.579	2.24172				-19.022	10.5181	8.11823	-2.63673
222.886	-387.803	-769.069	-555.56	-697.173	-699.352				-23.3382	-100.235	-71.8542	-10.1237
223.65	48.7166	-199.102	-82.6063	160.976	0				2.93179	-25.9495	-10.684	2.33756
224.415	-236.642	-214.007	-255.162	-49.3862	121.408				-14.2413	-27.8921	-33.0018	-0.717142
225.179	55.9572	-13.9893	49.9618	-193.852	287.78				3.36753	-1.82326	6.46188	-2.81494
225.943	-281.45	-17.4693	-230.983	-296.978	-110.639				-16.9378	-2.27682	-29.8746	-4.31245
226.707	45.2372	-158.33	-256.344	-150.791	-32.043				2.7224	-20.6356	-33.1547	-2.18965
227.471	300.451	146.561	-172.21	155.722	492.813				18.0813	19.1017	-22.273	2.26125
228.235	108.751	260.289	363.691	247.809	140.841				6.54469	33.9241	47.0386	3.59847
228.999	50.3254	-126.681	-24.295	-53.7962	-128.417				3.02861	-16.5107	-3.14224	-0.78118
229.763	67.6263	-113.274	52.4104	-306.009	-65.9357				4.06979	-14.7633	6.77858	-4.44359
230.527	133.657	54.4529	31.3517	94.055	66.0035				8.04356	7.09699	4.05492	1.36578
231.291	66.0549	-56.3884	85.3881	96.6658	177.221				3.97522	-7.34924	11.0438	1.40369
232.055	-121.236	-91.3208	-141.705	-129.109	-47.2349				-7.29607	-11.9021	-18.3276	-1.8748
232.819	-174.155	-24.6591	35.4474	218.849	106.342				-10.4807	-3.21388	4.58465	3.17793
233.582	4.5329	-341.478	-49.8619	-220.601	0				0.272792	-44.5058	-6.44896	-3.20337
234.346	-4.45052	-118.681	-25.2196	-47.4722	-114.23				-0.267835	-15.4679	-3.26182	-0.689349
235.11	182.386	94.8407	61.2817	109.432	-145.909				10.9761	12.3608	7.92597	1.58907
235.874	-113.475	201.094	156.566	-56.0191	41.6552				-6.82896	26.2091	20.2497	-0.813459
236.637	90.641	-1.41627	38.2392	-175.617	-130.296				5.45482	-0.184586	4.94572	-2.55015
237.401	-120.298	26.5774	-4.19643	55.9524	-53.1547				-7.23958	3.4639	-0.542752	0.81249
238.164	205.993	146.546	154.841	69.1253	340.096				12.3968	19.0997	20.0266	1.00378
238.928	179.257	331.147	99.8914	61.5769	394.092				10.7878	43.1593	12.9196	0.894165
239.691	115.311	118.025	-105.815	48.8378	-28.4887				6.93951	15.3825	-13.6858	0.709178
240.455	-154.756	-96.8909	-111.694	-209.93	-16.1485				-9.31332	-12.628	-14.4461	-3.04842
241.218	-36.0506	-25.369	77.4421	-140.197	110.822				-2.16955	-3.3064	10.0161	-2.03581
241.981	-31.8267	-13.2611	107.415	163.112	58.349				-1.91535	-1.72836	13.8927	2.36857
242.744	40.8648	-130.504	119.958	-113.367	-1.31822				2.45927	-17.0089	15.515	-1.64621
243.508	-73.452	-104.931	-108.866	-141.657	-82.6334				-4.42038	-13.676	-14.0804	-2.05702
244.271	-11.7585	-125.424	104.52	184.216	18.2909				-0.70763	-16.3468	13.5182	2.67502
245.034	-345.183	-118.535	-76.8521	-191.479	-155.007				-20.7733	-15.4489	-9.93979	-2.78049
245.797	-161.114	-57.1694	-23.3875	41.5778	-132.529				-9.69592	-7.45104	-3.02486	0.603755
246.56	123.144	98.5149	264.435	165.92	31.11				7.41085	12.8397	34.2011	2.40934
247.323	-197.904	-294.915	-201.784	-340.187	-142.284				-11.9099	-38.437	-26.098	-4.93989
248.086	-64.5573	105.874	-60.6839	-143.317	-55.5193				-3.88509	13.7988	-7.84864	-2.08112
248.849	-214.08	-232.135	-63.1924	-183.129	-110.909				-12.8835	-30.2548	-8.17308	-2.65923
249.612	-79.9382	69.6236	105.725	234.657	113.461				-4.81073	9.07423	13.6741	3.40748
250.375	140.634	210.306	113.539	145.795	316.104				8.46343	27.4097	14.6848	2.1171
251.138	-52.962	-64.5878	-176.971	-107.216	-40.0444				-3.18728	-8.4179	-22.8888	-1.55689
251.901	-94.4733	34.9422	76.3551	-58.237	-42.7071				-5.68546	4.55411	9.87551	-0.845665
252.663	114.125	-44.0938	66.1406	128.391	11.6719				6.86811	-5.74685	8.5544	1.86437
253.426	-89.7179	-100.12	16.9034	-10.4021	26.0052				-5.39927	-13.0489	2.18622	-0.15105
254.189	-32.6081	-146.084	-74.3465	-161.736	-36.5211				-1.96237	-19.0395	-9.61572	-2.34859
254.951	151.893	36.6639	49.7581	100.826	128.324				9.14102	4.7785	6.43554	1.4641
255.714	27.6252	-205.216	-26.3098	-77.6138	153.912				1.6625	-26.7464	-3.40281	-1.12704
256.477	43.658	18.5216	91.2849	109.806	153.464				2.62736	2.41396	11.8065	1.59451
257.239	-129.129	-34.6119	30.6182	-38.6056	22.6309				-7.77106	-4.51106	3.96006	-0.560596
258.001	24.1311	163.555	-4.02185	-17.428	-12.0656				1.45222	21.3166	-0.520172	-0.253074
258.764	-189.173	-208.091	-106.748	-145.934	-239.169				-11.3846	-27.121	-13.8064	-2.11912
259.526	9.53733	-44.9617	16.3497	98.0983	-66.7613				0.573962	-5.85998	2.11462	1.4245
260.289	-2.74785	-217.08	-263.794	-59.0789	17.8611				-0.165367	-28.2927	-34.1182	-0.85789
261.051	-58.2228	123.377	-60.9954	133.081	95.6518				-3.50388	16.08	-7.88893	1.93248
261.813	-74.1542	5.59654	134.317	79.7508	-60.1628				-4.46264	0.729412	17.3721	1.15807
262.575	5.64968	96.0446	-155.366	-124.293	25.4236				0.340001	12.5177	-20.0945	-1.80487
263.338	-146.941	-148.368	38.5185	-132.675	-108.422				-8.84299	-19.3371	4.98185	-1.92658
264.1	102.386	366.281	100.944	243.707	187.467				6.16162	47.7384	13.0557	3.53889
264.862	-212.915	-59.7912	-243.54	-75.8328	-99.166				-12.8134	-7.79275	-31.4986	-1.10118
265.624	-115.026	57.5131	-48.6649	-25.0698	98.8046				-6.92234	7.49583	-6.29416	-0.364041
266.386	-183.393	-104.37	-102.879	-53.6759	-174.447				-11.0367	-13.6028	-13.306	-0.779433
267.148	-168.841	-88.9429	-241.201	-90.4504	-19.5976				-10.1609	-11.5922	-31.1961	-1.31344
267.91	-292.464	-170.604	-68.5462	-127.953	-280.278				-17.6006	-22.2352	-8.86553	-1.85802
268.672	-139.943	-83.0432	-206.07	-167.624	-141.481				-8.42186	-10.8232	-26.6524	-2.43409
269.433	107.063	1.55163	-113.269	127.234	139.647				6.44309	0.202228	-14.6499	1.84758
270.195	240.985	-39.121	-39.121	286.366	147.095				14.5026	-5.09874	-5.05978	4.15835
270.957	69.3375	59.8824	-69.3375	115.037	190.678				4.17277	7.80463	-8.96787	1.67047
271.719	-65.0252	-28.5476	-171.286	9.51588	-104.675				-3.91325	-3.72069	-22.1535	0.138181
272.48	304.66	232.881	253.617	121.226	397.174				18.3346	30.352	32.802	1.76033
273.242	142.662	64.1176	-35.2647	78.5441	65.7205				8.58546	8.35661	-4.56101	1.14055
274.004	-19.3077	-123.891	-43.4423	205.949	94.9295				-1.16195	-16.147	-5.61868	2.9906
274.765	211.523	140.477	-48.4405	-130.789	109.798				12.7296	18.3088	-6.26513	-1.89921
275.527	-281.643	77.6947	72.8388	38.8474	150.534				-16.9495	10.1262	9.42072	0.564107
276.288	196.162	25.9388	72.9529	176.708	40.5294				11.8051	3.38067	9.43548	2.566
277.05	-47.034	267.607	274.095	191.38	261.12				-2.83053	34.8779	35.4504	2.77904
277.811	-11.352	285.422	139.468	16.2172	110.277				-0.683171	37.1998	18.0383	0.235491
278.572	-48.5871	106.892	92.3155	-46.9675	-82.5981				-2.924	13.9315	11.9398	-0.68202
279.334	-130.973	-27.4882	-8.08475	-64.678	-92.1662				-7.88203	-3.5826	-1.04565	-0.939197
280.095	-9.68039	-29.0412	-182.314	121.005	162.953				-0.582571	-3.78501	-23.5799	1.75712
280.856	77.2861	-30.5924	-172.284	-74.0658	-99.8279				4.65112	-3.98719	-22.2826	-1.07552
281.617	-191.112	-192.717	-192.717	-176.658	-32.1196				-11.5012	-25.1174	-24.9254	-2.56526
282.379	230.773	-30.4492	51.2828	-19.231	35.2569				13.888	-3.96852	6.63274	-0.279256
283.14	-65.525	7.99085	60.7305	-209.36	-174.201				-3.94333	1.04147	7.85468	-3.04014
283.901	133.85	57.3642	266.106	259.732	68.5183				8.05516	7.47643	34.4173	3.7716
284.662	342.865	371.437	226.989	73.0176	203.179				20.6338	48.4104	29.358	1.0603
285.423	284.544	131.206	-47.424	290.867	64.8128				17.124	17.1005	-6.13366	4.22371
286.184	-75.4808	-100.641	-110.076	-3.14503	-59.7556				-4.54247	-13.1168	-14.2369	-0.0456693
286.945	-148.569	139.185	3.12776	-25.0221	-42.2248				-8.94094	18.1404	0.404534	-0.363348
287.706	147.691	48.1939	-3.10928	6.21857	113.489				8.88813	6.28124	-0.402144	0.0903005
288.466	-43.276	97.371	27.8203	-91.1887	-9.27343				-2.60437	12.6906	3.59818	-1.32416
289.227	198.151	9.21631	-10.7524	254.985	287.242				11.9248	1.20119	-1.39067	3.70266
289.988	32.0561	-73.271	-36.6355	-94.6417	152.648				1.92915	-9.5496	-4.73831	-1.3743
290.749	-71.2789	244.168	-51.5634	-37.9143	60.6629				-4.2896	31.8231	-6.66904	-0.550557
291.509	-121.994	-112.958	33.1343	40.6648	-129.525				-7.34169	-14.7221	4.28548	0.590498
292.27	-257.264	95.726	-2.99144	-1.49572	-209.401				-15.4823	12.4762	-0.386902	-0.0217195
293.03	57.9248	98.0266	-74.2626	32.6755	-56.4395				3.48595	12.7761	-9.60486	0.474485
293.791	7.37499	-19.175	126.85	-197.65	41.2999				0.443831	-2.49912	16.4063	-2.87009
294.551	-194.814	-125.97	-118.646	-123.041	-358.868				-11.724	-16.418	-15.3453	-1.78669
295.312	149.852	-177.494	-97.4763	-141.122	110.57				9.01815	-23.1333	-12.6073	-2.04925
296.072	2.88987	101.145	137.269	-82.3613	65.0221				0.173914	13.1826	17.7539	-1.19598
296.833	-188.023	47.3646	53.1057	-150.705	-71.7645				-11.3153	6.17315	6.86851	-2.18841
297.593	-37.0785	-32.8002	-235.306	-84.1397	-208.21				-2.23141	-4.27494	-30.4337	-1.2218
298.353	184.25	153.07	53.8578	90.7079	249.447				11.0883	19.95	6.96579	1.31718
299.114	-2.8186	-32.4139	59.1906	207.167	-7.0465				-0.169625	-4.22459	7.6555	3.00829
299.874	89.6861	135.931	-213.005	82.6794	177.971				5.39736	17.7162	-27.5493	1.2006
300.634	22.3045	-86.4299	-43.2149	171.466	175.648				1.3423	-11.2646	-5.58927	2.48987
301.394	-137.372	-266.418	-169.287	-274.744	-122.108				-8.26712	-34.723	-21.8949	-3.98958
302.154	197.651	-44.2296	-66.3444	-15.2039	187.976				11.8947	-5.76456	-8.58076	-0.220778
302.914	-15.1507	268.581	134.979	9.64137	-8.26403				-0.911779	35.0049	17.4578	0.140003
303.674	119.439	468.146	167.489	241.624	8.23717				7.18791	61.0147	21.6625	3.50864
304.434	-54.7456	1.36864	72.5379	58.8515	235.406				-3.29462	0.178378	9.3818	0.854588
305.194	-102.255	72.2604	-84.531	69.5336	-43.6289				-6.15378	9.41789	-10.933	1.0097
305.954	-103.212	-92.3478	-260.747	-126.299	-181.98				-6.21137	-12.0359	-33.7241	-1.834
306.714	-158.229	-47.3334	56.8001	-186.629	-166.343				-9.52231	-6.16909	7.34633	-2.71006
307.474	-206.229	-124.007	-74.1346	-78.1783	-21.5664				-12.411	-16.1622	-9.58832	-1.13524
308.233	-186.792	-6.71915	-37.6272	-96.7558	1.34383				-11.2413	-0.875724	-4.86658	-1.405
308.993	-8.04729	134.121	-99.2499	-29.5067	331.28				-0.48429	17.4804	-12.8366	-0.42847
309.753	-17.4023	-89.6885	-20.0795	20.0795	153.943				-1.04728	-11.6893	-2.59702	0.291577
310.512	60.1585	-54.8111	100.264	-90.9062	84.2219				3.62037	-7.14367	12.9678	-1.32006
311.272	-5.33845	-226.884	-76.0729	-37.3691	0				-0.321271	-29.5704	-9.83901	-0.542641
312.032	145.249	-26.6512	274.507	53.3024	249.189				8.74117	-3.47352	35.5038	0.77401
312.791	19.9545	130.369	57.2029	97.1118	-17.2939				1.20087	16.9914	7.39842	1.41017
313.551	-37.1962	131.515	2.65687	176.682	-5.31374				-2.23849	17.1407	0.34363	2.56562
314.31	-59.6591	-136.553	47.7273	-18.5606	83.5227				-3.59032	-17.7973	6.17288	-0.26952
315.069	144.201	248.713	219.609	189.181	212.994				8.67809	32.4155	28.4034	2.74712
315.829	-42.2476	117.501	36.9667	-31.6857	96.3774				-2.54249	15.3142	4.78115	-0.460112
316.588	-17.1315	-47.4411	101.471	-79.0684	-36.8986				-1.03098	-6.18312	13.1239	-1.14816
317.347	-145.988	-73.6514	-194.65	-227.53	-59.1842				-8.78562	-9.59918	-25.1754	-3.30399
318.107	27.5894	-78.827	59.1202	191.812	160.282				1.66035	-10.2737	7.64641	2.78533
318.866	-188.964	-107.605	-98.4189	-292.632	-161.407				-11.372	-14.0244	-12.7292	-4.24934
319.625	-27.5143	149.364	176.878	-39.3062	179.498				-1.65583	19.4669	22.8768	-0.57077
320.384	1.30731	-66.6726	-65.3653	-5.22922	-37.9119				0.0786744	-8.68961	-8.45412	-0.0759341
321.143	-71.7534	-133.07	-161.771	-210.042	2.60921				-4.31816	-17.3433	-20.9229	-3.05004
321.902	-22.122	-11.7116	163.963	-79.3788	33.8336				-1.33131	-1.52641	21.2064	-1.15267
322.661	-24.6625	-101.246	102.544	159.657	9.08617				-1.4842	-13.1956	13.2627	2.3184
323.42	81.5777	32.3721	103.591	172.22	374.221				4.90939	4.21914	13.3981	2.50082
324.179	161.584	111.17	118.926	21.9754	85.3162				9.7242	14.489	15.3814	0.319107
324.938	136.77	59.3531	196.123	95.481	250.315				8.2309	7.73564	25.3659	1.38649
325.697	155.904	32.2116	-36.0769	-149.462	-59.2693				9.38238	4.19822	-4.66607	-2.17035
326.455	244.809	48.9619	57.9812	34.7887	233.213				14.7328	6.38133	7.49909	0.505171
327.214	-25.785	88.9583	152.132	56.727	-198.545				-1.55176	11.5942	19.6762	0.823739
327.973	-85.1273	-130.271	-180.573	27.086	77.3885				-5.12301	-16.9785	-23.3547	0.393318
328.731	157.512	74.8827	32.277	-76.1738	18.0751				9.47915	9.75966	4.1746	-1.10613
329.49	-232.47	-98.1539	-73.6154	-55.5345	-30.996				-13.9902	-12.7927	-9.52117	-0.806422
330.249	-189.571	70.9278	130.249	28.3711	85.1134				-11.4085	9.24421	16.846	0.41198
331.007	240.682	84.9467	160.884	227.812	66.9277				14.4844	11.0713	20.8082	3.30808
331.766	97.6351	41.1095	138.745	-2.56935	115.621				5.87574	5.35791	17.9448	-0.0373097
332.524	-96.1011	-7.68809	205.016	32.0337	89.6944				-5.78342	-1.00201	26.516	0.465165
333.283	30.6839	-81.8237	-7.67097	31.9624	-51.1398				1.84657	-10.6643	-0.992137	0.464129
334.041	-204.246	-178.716	132.76	-37.0197	-24.2543				-12.2917	-23.2925	17.1707	-0.537566
334.799	109.578	406.458	59.8856	56.0631	286.686				6.59446	52.9747	7.7454	0.814099
335.558	259.311	92.7928	-36.8629	3.8134	166.519				15.6055	12.0939	-4.76772	0.0553748
336.316	73.5566	223.206	26.6326	202.915	126.822				4.42668	29.0911	3.44457	2.94655
337.074	-134.072	208.697	30.3559	50.5932	149.25				-8.06852	27.2	3.92613	0.734669
337.832	-73.1442	166.466	0	-66.8387	-13.8722				-4.40186	21.696	0	-0.970571
338.59	217.498	134.522	269.044	142.065	110.635				13.0892	17.5326	34.7972	2.06294
339.348	78.9147	150.314	-45.0941	222.965	-141.545				4.74913	19.5908	-5.83232	3.2377
340.106	137.228	229.544	212.079	138.475	200.851				8.25844	29.9171	27.4296	2.01081
340.864	201.243	-29.8138	86.9569	57.1431	-78.2612				12.1109	-3.88571	11.2467	0.829781
341.622	3.71029	-25.972	-87.8102	-82.8631	-72.969				0.223287	-3.385	-11.3571	-1.20326
342.38	35.7363	50.5237	73.9371	-91.1891	-19.7166				2.15063	6.58488	9.56277	-1.32417
343.138	111.806	205.183	-9.82912	63.8893	13.515				6.72856	26.742	-1.27126	0.927743
343.896	-74.7723	-2.45155	-151.996	-106.642	-44.1279				-4.49984	-0.319517	-19.6587	-1.54857
344.654	0	111.381	35.495	9.79171	55.0784				0	14.5165	4.5908	0.142186
345.412	-294.706	-189.541	-158.97	-188.319	-75.8166				-17.7356	-24.7034	-20.5607	-2.73459
346.169	-245.614	-23.2172	-127.084	-116.086	6.10979				-14.7812	-3.02596	-16.4366	-1.6857
346.927	190.752	128.391	-37.9059	77.0345	183.416				11.4796	16.7335	-4.90262	1.11863
347.685	-104.076	-159.175	-151.829	-262.027	-348.961				-6.26336	-20.7457	-19.637	-3.80492
348.442	-161.903	87.0844	-69.9128	33.1166	-40.4759				-9.74344	11.3499	-9.04229	0.48089
349.2	84.8844	221.438	281.718	185.762	81.1938				5.10839	28.8605	36.4364	2.69746
349.957	-76.5264	-166.63	-77.7606	-166.63	-58.0119				-4.6054	-21.7173	-10.0573	-2.41965
350.715	120.063	163.385	100.259	-1.23776	118.825				7.22546	21.2944	12.9671	-0.0179737
351.472	214.788	11.1739	126.638	114.222	70.7682				12.926	1.45633	16.3789	1.65863
352.23	28.6411	-59.7728	-161.885	-54.7917	61.018				1.72364	-7.79034	-20.9376	-0.795636
352.987	-113.557	-4.99152	-12.4788	-77.3685	-180.942				-6.83392	-0.650557	-1.61396	-1.12348
353.744	173.792	176.293	173.792	-108.776	198.798				10.4589	22.9767	22.4777	-1.57955
354.501	-27.5706	161.664	2.50642	-33.8366	-80.2053				-1.65921	21.0701	0.324171	-0.491345
355.259	-41.4522	-8.79289	123.1	108.027	197.212				-2.49462	-1.146	15.9214	1.56867
356.016	6.29613	2.51845	62.9613	62.9613	132.219				0.378905	0.328236	8.1432	0.914268
356.773	193.107	-41.6505	50.4855	-1.26214	-109.806				11.6213	-5.42842	6.52962	-0.0183276
357.53	-68.2681	51.8332	67.0039	8.84957	-84.703				-4.10841	6.75555	8.66605	0.128505
358.287	68.3255	-27.8363	-191.058	-136.651	-98.6924				4.11187	-3.62798	-24.7108	-1.98432
359.044	-80.9282	-103.689	-269.339	-46.7866	-75.8702				-4.8703	-13.5141	-34.8354	-0.679393
359.801	182.917	304.02	220.762	316.635	266.175				11.008	39.6238	28.5526	4.59789
360.558	76.6697	154.596	184.762	260.174	334.33				4.61403	20.1489	23.8964	3.77802
361.315	-35.0316	-55.0497	-5.00452	-18.767	27.5249				-2.10822	-7.17477	-0.647268	-0.272517
362.072	216.225	28.5815	9.94138	58.4056	154.091				13.0125	3.7251	1.28578	0.848114
362.829	-9.85579	-133.053	-140.445	-57.9028	144.141				-0.593127	-17.3412	-18.1647	-0.840812
363.585	165.863	18.2937	225.622	41.4657	201.231				9.98171	2.38426	29.1812	0.602128
364.342	10.8383	-27.698	40.9449	-33.7193	225.197				0.652258	-3.60995	5.29567	-0.489642
365.099	80.8475	66.5803	83.2254	139.105	126.027				4.86545	8.67758	10.7641	2.01996
365.856	-93.984	-34.0692	-259.631	-109.256	-65.7888				-5.65601	-4.44033	-33.5798	-1.58652
366.612	-53.5537	-309.68	-121.078	12.8063	-100.122				-3.22289	-40.3614	-15.6598	0.185962
367.369	84.5958	53.3069	28.9712	88.0723	-135.585				5.09102	6.94763	3.74703	1.27891
368.125	-129.496	-145.683	-136.433	-224.306	-158.401				-7.79314	-18.9872	-17.6458	-3.25716
368.882	71.6608	41.6095	-63.5701	-38.1421	108.647				4.31259	5.42308	-8.22194	-0.553865
369.638	9.26303	45.1573	-68.3149	-41.6836	69.4727				0.557454	5.88547	-8.83561	-0.605293
370.395	-65.9793	-143.534	-134.274	-165.527	-116.911				-3.97067	-18.7071	-17.3665	-2.40363
371.151	-27.6795	-44.9792	-171.844	-76.1187	-124.558				-1.66577	-5.86226	-22.2257	-1.10533
371.907	-59.7397	-6.89304	-22.9768	-101.098	96.5026				-3.59517	-0.898388	-2.97174	-1.46805
372.664	-154.142	-13.7015	58.2313	-78.7835	44.5298				-9.27633	-1.78575	7.53144	-1.14402
373.42	-6.79834	35.1248	94.0437	99.709	-43.0562				-0.409128	4.5779	12.1633	1.44789
374.176	199.256	128.335	73.1732	305.076	160.981				11.9914	16.7262	9.46398	4.43004
374.932	-63.834	-114.229	-58.2345	-33.5969	40.3162				-3.84157	-14.8878	-7.53186	-0.487863
375.688	100.11	222.467	131.256	-22.2467	52.2798				6.02469	28.9947	16.9762	-0.323047
376.444	20.9507	165.4	74.9816	283.386	271.257				1.26083	21.5571	9.69786	4.11508
377.2	107.204	-166.276	106.11	24.0663	-73.2928				6.45162	-21.6712	13.724	0.349469
377.956	54.1979	54.1979	-24.931	28.1829	182.105				3.26166	7.06375	-3.22449	0.409247
378.712	155.885	281.667	-3.2252	115.032	-45.1528				9.38122	36.7104	-0.417136	1.67039
379.468	-78.2355	-87.881	97.5264	-22.5061	-115.746				-4.70826	-11.4538	12.6137	-0.326813
380.224	-32.1343	-113.541	-44.988	85.6915	-44.988				-1.93386	-14.7981	-5.8186	1.24434
380.98	234.268	-11.7669	55.6253	24.6035	189.34				14.0984	-1.53361	7.19439	0.35727
381.736	44.9574	23.5491	-107.041	-8.56331	-50.3095				2.70556	3.06922	-13.8444	-0.124349
382.492	3.21022	40.6627	65.2744	86.6758	119.848				0.193193	5.29968	8.44237	1.25863
383.247	173.783	149.262	167.386	221.76	118.343				10.4584	19.4536	21.6492	3.2202
384.003	237.046	148.818	1.06299	156.259	127.558				14.2655	19.3958	0.137483	2.26905
384.759	180.924	73.0046	68.7725	-15.8706	162.938				10.8881	9.51488	8.8948	-0.230458
385.514	202.034	90.4944	178.884	52.6131	240.968				12.1585	11.7944	23.1363	0.764
386.27	12.5168	44.8518	95.9619	-4.17226	0				0.753266	5.84565	12.4114	-0.0605858
387.025	-125.985	62.9925	-64.0252	-60.9272	-98.1031				-7.58185	8.20998	-8.2808	-0.88473
387.781	0	-68.2857	0	97.8422	-133.514				0	-8.89986	0	1.42078
388.536	356.495	227.956	319.339	189.796	167.703				21.4541	29.7101	41.3023	2.75605
389.291	-25.6635	192.477	31.5859	18.7541	163.852				-1.54445	25.086	4.08521	0.272331
390.047	-21.3862	-74.8519	-146.787	32.0794	78.7403				-1.28704	-9.75564	-18.985	0.465828
390.802	-80.5231	-59.4337	-46.0132	-88.1919	-124.619				-4.84592	-7.74615	-5.95119	-1.28064
391.557	-165.615	-110.725	-172.239	63.4068	-39.7475				-9.96679	-14.4311	-22.2768	0.920737
392.313	123.684	29.984	-34.669	-30.921	102.133				7.44338	3.9079	-4.48397	-0.449008
393.068	37.1423	74.2846	16.714	-123.498	8.35702				2.23525	9.68171	2.16174	-1.79333
393.823	75.5102	116.949	55.2514	195.221	127.078				4.54425	15.2422	7.14602	2.83483
394.578	-97.8175	-193.807	-128.9	-68.5636	92.3324				-5.88671	-25.2593	-16.6714	-0.99562
395.333	44.4884	-52.6597	15.4347	-0.907926	27.2378				2.67734	-6.86328	1.99628	-0.0131841
396.088	112.832	102	31.5929	246.424	150.743				6.79027	13.2939	4.08611	3.57835
396.843	28.7412	-49.3989	56.5841	0.898161	14.3706				1.72966	-6.43828	7.3184	0.0130423
397.598	66.1041	-8.03969	100.049	73.2505	7.14639				3.97818	-1.04783	12.9401	1.06368
398.353	-15.9923	-53.3077	-127.05	-33.7615	-63.0807				-0.962425	-6.94773	-16.4322	-0.490255
399.108	-131.915	-138.998	-46.0374	-132.8	29.2161				-7.93871	-18.1159	-5.95432	-1.92841
399.863	133.9	97.7823	191.16	54.6172	70.4738				8.05819	12.7442	24.724	0.793102
400.617	15.798	-78.9899	-25.4523	121.118	50.9046				0.950731	-10.295	-3.29191	1.75876
401.372	70.1394	2.63023	-61.372	87.6743	144.663				4.22103	0.342805	-7.93765	1.27313
402.127	128.706	185.617	93.6843	-19.2622	119.951				7.74563	24.192	12.1168	-0.279708
402.881	-14.8404	26.1889	-16.5863	65.4724	97.7721				-0.893104	3.41327	-2.14522	0.950731
403.636	-66.3289	34.91	-27.0552	-54.1104	-10.473				-3.99171	4.54991	-3.49923	-0.785743
404.391	-128.271	-75.043	-22.6874	2.61778	-47.9926				-7.71943	-9.78055	-2.93431	0.038013
405.145	-14.8027	81.8503	60.9524	-53.1156	50.5034				-0.890836	10.6678	7.88337	-0.771298
405.9	123.739	58.384	-11.3282	158.595	27.8849				7.4467	7.60934	-1.46516	2.30298
406.654	134.599	192.284	50.693	138.095	195.78				8.10023	25.0609	6.55647	2.00529
407.408	141.726	33.2444	-48.9918	120.73	95.359				8.52916	4.33283	-6.33643	1.75313
408.163	38.5608	-42.9427	127.952	119.188	-57.8411				2.32061	-5.59683	16.5488	1.73074
408.917	-59.8949	-82.796	58.1333	-27.305	-116.267				-3.60451	-10.791	7.51877	-0.396499
409.671	7.07583	-97.2927	-109.675	25.6499	-73.4118				0.425828	-12.6804	-14.185	0.372465
410.426	-104.84	-121.721	-97.7321	46.2006	42.6468				-6.30933	-15.8642	-12.6403	0.670884
411.18	232.455	158.248	197.587	210.104	288.781				13.9893	20.6249	25.5552	3.05094
411.934	62.0669	-27.8852	-15.2919	36.8804	-54.8708				3.73522	-3.63434	-1.9778	0.535544
412.688	-147.243	-34.3265	-36.1332	28.9066	-26.1966				-8.86115	-4.47387	-4.67334	0.419755
413.442	0	63.4908	195.914	53.5136	165.076				0	8.27492	25.3389	0.777077
414.196	43.6574	73.6718	116.42	76.4004	206.463				2.62733	9.60184	15.0573	1.10942
414.95	-10.0386	38.3291	108.599	66.6197	241.838				-0.604127	4.99553	14.0458	0.967391
415.704	175.834	116.307	52.2008	59.5272	-80.5907				10.5818	15.1586	6.75147	0.864401
416.458	-18.3588	-101.891	35.7996	71.5992	-25.7023				-1.10484	-13.2797	4.6302	1.0397
417.212	-82.7177	-40.4398	-67.0933	-10.1099	22.9772				-4.978	-5.27062	-8.67762	-0.146808
417.966	-305.194	-100.199	-54.2363	-102.038	-221.542				-18.3668	-13.0592	-7.01474	-1.4817
418.72	32.1064	-75.2207	-151.359	20.1811	57.7915				1.93218	-9.8037	-19.5762	0.293053
419.473	185.553	202.006	259.591	186.467	199.264				11.1667	26.3279	33.5746	2.7077
420.227	1.82136	-42.802	-12.7495	66.4796	-45.534				0.10961	-5.57849	-1.64898	0.965358
420.981	19.9523	142.387	49.8808	11.79	91.5993				1.20074	18.5577	6.45141	0.171204
421.734	-26.198	-134.604	-173.449	-8.13042	-119.246				-1.57661	-17.5432	-22.4333	-0.118063
422.488	2.69687	158.217	-31.4635	27.8677	8.98958				0.162299	20.6208	-4.06939	0.40467
423.241	-115.288	-9.83072	-13.4055	-46.4725	-127.799				-6.93807	-1.28126	-1.73383	-0.674832
423.995	-5.32741	95.8933	-42.6192	173.141	190.011				-0.320606	12.498	-5.51223	2.51419
424.748	-76.6977	22.0396	-126.948	-52.0134	-7.93425				-4.61571	2.87248	-16.419	-0.755292
425.502	12.2474	148.719	0.874816	-12.2474	0.874816				0.737057	19.3829	0.113146	-0.177846
426.255	-26.0561	-39.0842	-41.6898	-0.868538	20.8449				-1.56807	-5.09395	-5.39202	-0.0126121
427.009	-182.749	-60.3416	-141.372	-79.3061	-118.097				-10.9979	-7.86448	-18.2845	-1.15161
427.762	189.067	88.1174	51.3305	207.889	62.4522				11.3782	11.4846	6.63892	3.01877
428.515	35.6598	52.6407	66.2254	81.5081	193.582				2.14603	6.8608	8.56536	1.18359
429.268	20.204	42.0917	143.112	101.02	45.4591				1.21589	5.48593	18.5096	1.46692
430.021	-2.5022	64.2232	30.8605	35.0309	39.2012				-0.150584	8.37038	3.99139	0.508687
430.775	53.7553	37.2152	-14.0591	44.6583	-26.4642				3.23503	4.85036	-1.81835	0.648487
431.528	211.579	163.195	233.721	133.672	104.969				12.7329	21.2696	30.2287	1.94106
432.281	-12.1982	-52.0455	6.50569	77.255	-8.94532				-0.734092	-6.78323	0.841423	1.12183
433.034	67.7987	64.5702	25.0209	33.8993	67.7987				4.08016	8.4156	3.23612	0.492256
433.787	3.20898	-105.094	-154.833	14.4404	15.2427				0.193118	-13.6972	-20.0256	0.209691
434.54	11.1714	137.248	-31.1203	54.261	56.6549				0.6723	17.8879	-4.02499	0.78793
435.293	-23.0493	-55.6361	-47.6881	-76.301	27.8181				-1.38712	-7.2512	-6.16782	-1.10797
436.045	46.759	6.3402	59.4394	127.597	-7.92525				2.81398	0.826335	7.68769	1.85284
436.798	81.52	-8.70602	56.9848	2.37437	74.3969				4.90592	-1.13468	7.37022	0.0344784
437.551	71.1517	118.586	31.623	84.5914	-86.1726				4.28195	15.4556	4.09001	1.22836
438.304	11.0524	65.5248	-26.052	0	-37.1044				0.665139	8.54002	-3.36948	0
439.056	-63.7908	-133.094	-173.259	-191.372	-132.307				-3.83897	-17.3465	-22.4087	-2.77894
439.809	-23.5658	-34.5632	54.2014	-126.47	-105.261				-1.4182	-4.50471	7.01022	-1.83648
440.562	-30.544	-109.645	18.0131	-74.4021	-105.729				-1.83816	-14.2903	2.32976	-1.0804
441.314	75.0383	9.37979	103.959	50.0255	-16.4146				4.51585	1.22249	13.4457	0.726426
442.067	17.9737	-13.2849	51.5768	-46.888	26.5699				1.08167	-1.73146	6.67077	-0.680866
442.819	90.7401	147.061	155.666	144.715	68.0551				5.46079	19.1669	20.1333	2.10142
443.572	-81.5591	-94.1066	-123.123	-95.6751	16.4687				-4.90827	-12.2652	-15.9243	-1.38931
444.324	123.51	-143.964	-48.7745	5.5068	-40.9077				7.43288	-18.7631	-6.30833	0.0799648
445.076	-134.883	-83.612	-126.996	7.88792	-56.0042				-8.11736	-10.8974	-16.4252	0.114541
445.829	-10.2743	10.2743	61.646	84.5656	82.1946				-0.618315	1.33908	7.97308	1.22799
446.581	37.2326	20.5967	-130.71	49.1153	-36.4404				2.24068	2.68443	-16.9056	0.713208
447.333	-22.9978	172.88	73.7517	55.512	28.549				-1.38402	22.5319	9.53879	0.806096
448.085	72.2565	91.3131	-24.6148	107.988	108.782				4.34843	11.9011	-3.1836	1.5681
448.838	98.6436	161.489	134.442	132.055	202.06				5.93643	21.0473	17.3882	1.91759
449.59	62.9759	-28.6979	46.2355	-14.3489	24.7121				3.78992	-3.74027	5.97994	-0.208362
450.342	51.9041	-76.6584	-81.4496	14.3735	6.3882				3.12362	-9.99109	-10.5344	0.208718
451.094	8.80133	-51.2077	-26.404	-113.617	-128.019				0.529669	-6.67404	-3.415	-1.64985
451.846	48.8605	45.6565	113.741	61.6764	84.9052				2.94045	5.95054	14.7109	0.895609
452.598	-20.8049	40.8096	148.835	10.4024	16.0038				-1.25205	5.31882	19.2498	0.151055
453.35	-52.7219	-124.615	21.5681	-88.6687	-94.2604				-3.17283	-16.2415	2.78954	-1.28757
454.101	67.774	79.7341	-52.6245	3.98671	102.06				4.07868	10.392	-6.80627	0.0578914
454.853	70.0218	70.0218	68.4304	74.0003	62.8605				4.21395	9.12612	8.85055	1.07457
455.605	-103.226	-92.1097	-65.9061	14.2929	71.4644				-6.21222	-12.0049	-8.52407	0.207548
456.357	152.368	107.927	270.611	80.9453	130.147				9.16956	14.0664	34.9999	1.17541
457.109	156.242	117.38	172.105	-78.5178	107.863				9.40276	15.2985	22.2594	-1.14017
457.86	163.175	96.6377	-29.3081	101.39	101.39				9.81997	12.595	-3.79062	1.4723
458.612	-42.7114	-83.8409	-30.0562	61.6943	24.5195				-2.5704	-10.9272	-3.88736	0.895869
459.363	42.6541	29.226	-40.2844	40.2844	44.2339				2.56695	3.8091	-5.21025	0.584975
460.115	-33.0838	7.87709	-14.9665	93.7374	37.0223				-1.991	1.02664	-1.93571	1.36117
460.866	35.3287	-62.8066	18.842	157.802	90.2845				2.1261	-8.18575	2.43696	2.29145
461.618	-58.6442	3.12769	60.9899	79.756	25.8034				-3.52924	0.40764	7.88823	1.15815
462.369	-58.3706	-37.3572	-38.1355	-73.1578	-9.3393				-3.51278	-4.86886	-4.93231	-1.06233
463.121	20.8895	75.8213	-13.1527	-61.895	104.448				1.25714	9.88199	-1.70112	-0.898783
463.872	-33.8838	-44.665	84.7096	-33.1137	85.4797				-2.03915	-5.82131	10.956	-0.480848
464.623	-125.807	-29.9176	-61.3694	-58.3009	-36.8216				-7.57115	-3.89923	-7.9373	-0.846593
465.375	2.29585	-124.741	-42.8558	-71.1713	93.3645				0.138165	-16.2578	-5.54283	-1.03349
466.126	74.8663	37.4332	18.3346	81.7418	218.487				4.5055	4.87876	2.37134	1.18698
466.877	-9.92816	22.1474	-8.40076	42.0038	290.972				-0.597483	2.88653	-1.08652	0.609941
467.628	-16.0265	-10.6843	136.607	-46.5531	283.897				-0.964482	-1.39251	17.6682	-0.676002
468.379	46.4919	11.4324	60.2109	75.4541	389.465				2.79791	1.49002	7.78747	1.09568
469.13	-71.4614	5.3216	19.7659	8.36251	423.447				-4.30059	0.693577	2.55646	0.121433
469.881	86.4772	203.297	242.743	108.476	541.62				5.20425	26.4963	31.3956	1.57519
470.632	-23.4521	111.965	-137.687	-24.2086	587.06				-1.41136	14.5927	-17.8079	-0.351536
471.383	51.2717	38.4538	32.4218	-97.2655	867.849				3.08556	5.01178	4.19333	-1.4124
472.134	-11.2767	204.484	227.038	82.6959	1093.09				-0.678639	26.651	29.3643	1.20084
472.885	60.0239	116.296	118.547	-8.25329	1209.48				3.61227	15.1572	15.3325	-0.119847
473.636	-93.5455	132.46	148.176	-74.8364	1527.41				-5.62962	17.2639	19.1646	-1.08671
474.386	174.764	217.334	262.892	33.6084	1928.37				10.5174	28.3257	34.0016	0.488031
475.137	223.781	368.493	458.751	102.193	2181.87				13.4673	48.0266	59.3333	1.48396
475.888	171.345	255.527	404.523	-37.9939	2448				10.3116	33.3036	52.3196	-0.551713
476.638	248.414	337.664	550.378	-13.3876	2732.55				14.9497	44.0087	71.184	-0.194402
477.389	236.819	414.247	363.766	-48.2546	3034.1				14.2519	53.99	47.0482	-0.700711
478.14	339.222	432.545	565.123	50.3648	3289.27				20.4146	56.3747	73.0911	0.731353
478.89	105.651	285.183	343.549	-108.606	3426.63				6.35812	37.1686	44.4335	-1.57708
479.641	246.264	482.205	582.48	204.974	3701.33				14.8203	62.8471	75.336	2.97645
480.391	357.863	323.255	468.314	-86.1521	3838.56				21.5364	42.1306	60.5702	-1.25102
481.141	253.321	527.998	559.663	-55.9663	4109.84				15.245	68.8154	72.3849	-0.812693
481.892	310.357	563.214	671.581	147.438	4170.29				18.6775	73.4051	86.86	2.14097
482.642	293.976	408.464	530.338	-11.8181	4366.8				17.6916	53.2362	68.5922	-0.171612
483.392	345.621	666.818	687.541	-22.2026	4553.76				20.7996	86.9082	88.9242	-0.322406
484.143	338.125	559.834	608.032	88.9802	4629.94				20.3485	72.9646	78.6407	1.29209
484.893	340.088	552.457	646.761	75.7401	4661.73				20.4667	72.0032	83.6499	1.09983
485.643	393.836	665.063	642.77	154.562	5008.41				23.7013	86.6794	83.1337	2.24441
486.393	251.89	485.946	475.544	-46.0683	4878.04				15.1589	63.3346	61.5052	-0.668962
487.143	262.274	595.875	677.603	-25.2615	5082.02				15.7838	77.6619	87.6389	-0.366825
487.893	359.491	660.306	727.153	45.3078	5334.44				21.6344	86.0594	94.0475	0.657919
488.643	405.509	629.058	746.403	100.263	5267.9				24.4037	81.9868	96.5373	1.45593
489.393	263.705	614.322	556.381	-75.026	5378.1				15.8699	80.0662	71.9604	-1.08946
490.143	376.791	660.685	680.751	34.9294	5578.29				22.6755	86.1088	88.046	0.507213
490.893	307.664	636.136	745.378	54.993	5691.04				18.5154	82.9092	96.4047	0.798559
491.643	257.153	684.503	736.528	-2.22965	5779.26				15.4756	89.213	95.26	-0.032377
492.392	352.96	681.399	765.366	76.5366	6090.23				21.2413	88.8085	98.9899	1.1114
493.142	320.171	762.913	829.77	-1.48571	6187.25				19.2681	99.4325	107.32	-0.0215742
493.892	324.714	720.761	766.088	-24.5207	6420.72				19.5415	93.9387	99.0832	-0.356068
494.642	332.656	728.568	866.988	103.443	6609.2				20.0194	94.9562	112.133	1.50211
495.391	315.436	763.609	686.055	78.2998	6589.11				18.9831	99.5232	88.732	1.137
496.141	475.822	899.355	891.886	85.1549	6986.44				28.6352	117.215	115.353	1.23654
496.89	424.082	842.17	885.628	63.6873	7088.02				25.5215	109.762	114.544	0.924809
497.64	349.097	816.812	780.776	30.7806	7229.68				21.0088	106.457	100.983	0.446968
498.389	571.003	1102.19	1054.85	228.401	7464.36				34.3633	143.651	136.431	3.31664
499.139	491.883	869.513	1005.28	123.898	7681.68				29.6018	113.326	130.02	1.79914
499.888	397.241	880.351	948.3	10.4537	7637.18				23.9062	114.738	122.65	0.151799
500.637	434.961	934.195	957.363	156.197	7682.82				26.1762	121.756	123.822	2.26816
501.387	427.776	887.598	991.933	70.7991	8053.21				25.7438	115.683	128.293	1.02808
502.136	447.794	1040.2	908.801	218.024	8237.94				26.9485	135.572	117.541	3.16595
502.885	560.043	1106.75	1048.97	196.311	8632.51				33.7037	144.246	135.67	2.85066
503.634	622.753	1010.13	1136.3	182.989	8612.29				37.4776	131.653	146.966	2.6572
504.383	519.925	932.784	1107.31	-9.53317	8578.39				31.2894	121.572	143.216	-0.138432
505.132	361.613	963.567	912.853	-80.8485	8625.8				21.7621	125.584	118.065	-1.17401
505.881	543.117	1113.35	1072.31	124.602	8813				32.6851	145.106	138.689	1.80935
506.63	490.363	1136.65	1087.1	172.683	8850.57				29.5103	148.143	140.602	2.50755
507.379	395.303	1082.72	1002.79	-6.53994	8759.16				23.7896	141.114	129.698	-0.0949671
508.128	605.375	1150.14	1154.47	163.069	8962.29				36.4318	149.901	149.315	2.36794
508.877	513.364	1158.51	1206.3	81.0956	8885.04				30.8945	150.991	156.018	1.1776
509.626	458.621	1136.08	1194.58	152.392	8828.64				27.6001	148.068	154.503	2.2129
510.375	622.836	1331.26	1255.02	211.448	8880.09				37.4826	173.506	162.32	3.07045
511.124	575.594	1189.9	1303.15	70.2469	8748.61				34.6396	155.082	168.545	1.02006
511.872	562.615	1241.93	1295.96	144.796	8818.87				33.8585	161.864	167.615	2.1026
512.621	606.387	1484.03	1261.57	282.024	8800.87				36.4927	193.418	163.167	4.0953
513.37	588.234	1387.98	1291.12	189.431	8377.71				35.4003	180.899	166.99	2.75075
514.118	581.526	1399.36	1505.42	128.833	8436.75				34.9966	182.383	194.706	1.87079
514.867	649.455	1242.04	1282.76	66.7008	8184.54				39.0846	161.878	165.908	0.96857
515.615	764.841	1399.41	1317.46	197.514	8234.65				46.0286	182.388	170.396	2.86812
516.364	554.69	1356.37	1359.16	182.106	8009.86				33.3815	176.78	175.79	2.64438
517.112	582.855	1325.56	1289.96	148.68	7769.07				35.0765	172.764	166.839	2.159
517.861	597.191	1270.25	1410.85	151.734	7638.9				35.9393	165.555	182.474	2.20334
518.609	334.362	1304.91	1261.3	54.6885	7424.49				20.1221	170.072	163.132	0.794138
519.357	536.216	1401.72	1356.35	170.489	7415.59				32.2698	182.69	175.426	2.47569
520.106	457.308	1288.78	1298.48	123.335	7224.77				27.5211	167.97	167.941	1.79095
520.854	621.076	1426.33	1366.78	189.023	7161.41				37.3767	185.897	176.775	2.74482
521.602	621.302	1544.26	1447.4	242.156	6969.93				37.3903	201.268	187.202	3.51637
522.35	618.742	1461.98	1387.84	219.643	6848.43				37.2362	190.543	179.498	3.18946
523.098	536.093	1495.78	1427.73	236.798	6672				32.2624	194.949	184.658	3.43856
523.846	538.767	1460.4	1483.85	147.626	6579.71				32.4233	190.337	191.916	2.1437
524.594	647.151	1433.27	1302.6	230.928	6671.33				38.9459	186.802	168.474	3.35333
525.342	568.272	1531.71	1413.09	225.516	6530.99				34.1989	199.632	182.765	3.27473
526.09	566.832	1388.29	1405.63	52.7286	6368.36				34.1123	180.939	181.8	0.765677
526.838	664.048	1461.6	1373.06	199.214	6320.91				39.9628	190.494	177.587	2.89281
527.586	587.252	1534.66	1425.29	254.267	6173.46				35.3412	200.016	184.342	3.69224
528.334	557.242	1354.2	1286.21	255.14	5915.87				33.5351	176.497	166.354	3.70491
529.082	633.32	1505.99	1476.33	201.222	6031.72				38.1135	196.279	190.944	2.92197
529.829	618.48	1404.04	1495.3	252.025	5885.03				37.2205	182.992	193.397	3.65968
530.577	606.395	1356.91	1336.72	56.3927	5794.52				36.4932	176.849	172.886	0.818884
531.325	664.254	1503.27	1354.27	158.056	5721.36				39.9752	195.926	175.157	2.29515
532.072	617.706	1477.73	1439.91	93.8465	5690.32				37.1739	192.597	186.233	1.36275
532.82	512.857	1320.27	1268.5	37.0824	5676.41				30.864	172.075	164.063	0.538477
533.567	535.796	1344.44	1402.4	106.028	5679.58				32.2445	175.224	181.382	1.53965
534.315	614.255	1437.27	1308.48	177.624	5640.81				36.9662	187.323	169.234	2.5793
535.062	550.281	1317.15	1345.37	146.036	5498.58				33.1162	171.667	174.005	2.12061
535.81	573.451	1421.96	1312.36	210.006	5364.7				34.5106	185.328	169.736	3.04952
536.557	694.076	1448.79	1550.79	360.948	5417.79				41.7699	188.824	200.574	5.24136
537.304	498.378	1170.48	1119.22	99.6757	5211.61				29.9927	152.551	144.755	1.4474
538.052	574.671	1228.78	1306.79	202.53	5125.52				34.584	160.15	169.015	2.94096
538.799	614.684	1291.99	1341.65	282.15	5211.14				36.9921	168.388	173.525	4.09713
539.546	494.257	1271.78	1192.93	221.941	5106.83				29.7446	165.754	154.29	3.22283
540.293	485.753	1372.31	1290.98	215.648	5097.86				29.2329	178.856	166.972	3.13145
541.04	433.148	1268.87	1142.2	144.868	4988.11				26.0671	165.375	147.728	2.10364
541.787	588.133	1180.67	1172.6	125.4	4805.53				35.3942	153.879	151.66	1.82095
542.535	611.188	1240.76	1295.19	218.439	4726.23				36.7816	161.712	167.515	3.17198
543.282	461.375	1233.77	1213.14	219.632	4712.51				27.7658	160.801	156.903	3.1893
544.029	552.864	1289.52	1262.95	182.32	4651.73				33.2717	168.067	163.346	2.64748
544.775	597.626	1217.39	1120.73	236.837	4611.31				35.9655	158.665	144.952	3.43913
545.522	487.447	1148.88	1212.74	100.573	4450.89				29.3348	149.736	156.852	1.46043
546.269	462.205	1118.09	1172.39	174.611	4281.63				27.8157	145.724	151.632	2.53554
547.016	583.965	1188.58	1232.08	213.826	4234.49				35.1434	154.91	159.353	3.10499
547.763	468.474	1193.42	1135.61	66.7131	4108.05				28.1931	155.542	146.875	0.968748
548.509	516.713	1191.04	1031.2	213.376	4010.29				31.0961	155.232	133.371	3.09846
549.256	620.877	1142.74	1200.81	218.87	4055.8				37.3647	148.936	155.309	3.17824
550.003	434.939	1005.01	1142.36	95.9968	3882.7				26.1749	130.986	147.749	1.39398
550.749	574.711	1179.71	1209.26	175.073	3844.95				34.5864	153.755	156.401	2.54225
551.496	628.568	1193.91	1254.91	162.907	3899.36				37.8276	155.605	162.305	2.36559
552.242	449.491	1127.79	1162.48	93.7362	3649.07				27.0506	146.987	150.351	1.36115
552.989	505.142	1152.19	1156.61	76.4698	3591.14				30.3997	150.169	149.592	1.11043
553.735	417.607	1135.6	1104.83	95.2436	3372.36				25.1318	148.005	142.894	1.38304
554.482	564.038	1160.52	1082.36	131.977	3472.7				33.9441	151.253	139.989	1.91646
555.228	625.745	1082.09	1153.65	184	3396.7				37.6577	141.032	149.209	2.67188
555.974	632.62	1244.81	1164.55	45.2393	3271.82				38.0715	162.239	150.619	0.656924
556.721	607.657	1346.88	1203.69	116.298	3238.17				36.5692	175.542	155.681	1.68878
557.467	628.112	1268.54	1295.35	140.546	3131.87				37.8001	165.332	167.536	2.04089
558.213	584.112	1314.61	1239.62	142.062	3021.52				35.1522	171.337	160.328	2.06289
558.959	639.521	1312.55	1343.92	83.4157	3063.57				38.4867	171.068	173.818	1.21129
559.705	587.412	1316.64	1306.56	61.9086	2912.59				35.3508	171.601	168.986	0.898982
560.451	741.609	1481.78	1375.74	242.187	2937.06				44.6304	193.125	177.933	3.51682
561.197	664.958	1455.66	1200.62	112.958	2783.45				40.0175	189.72	155.284	1.64027
561.943	641.808	1493.53	1337.51	182.259	2690.63				38.6244	194.656	172.989	2.64661
562.689	680.738	1487.62	1370.64	169.832	2623.59				40.9672	193.885	177.274	2.46615
563.435	546.412	1465.12	1413.45	-9.90903	2596.17				32.8834	190.953	182.811	-0.14389
564.181	719.238	1614.23	1521.76	32.468	2531.8				43.2841	210.386	196.82	0.471472
564.927	812.471	1803.55	1540.89	143.583	2613.92				48.895	235.061	199.294	2.08499
565.672	772.989	1668.99	1570.44	85.2664	2425.2				46.5189	217.523	203.115	1.23816
566.418	757.69	1659.5	1716.17	212.685	2356.32				45.5982	216.287	221.964	3.08842
567.164	857.982	1777.05	1803.73	215.549	2404.03				51.6338	231.607	233.288	3.13
567.91	707.396	1690.93	1608.16	157.895	2209.13				42.5715	220.384	207.994	2.2928
568.655	838.364	1863.73	1795.79	121.868	2283.97				50.4532	242.905	232.262	1.76965
569.401	963.53	2009.11	1896.91	240.532	2213.17				57.9858	261.852	245.339	3.49279
570.146	980.134	1979.14	1926.01	182.464	2135.04				58.985	257.947	249.104	2.64958
570.892	867.758	2136.72	1915.39	157.391	1974.41				52.2222	278.485	247.73	2.28549
571.637	971.271	2031.16	1952.31	196.068	2033.25				58.4516	264.726	252.505	2.84713
572.383	853.986	2277.53	2075.85	139.086	1952.76				51.3933	296.836	268.484	2.01968
573.128	892.922	2162.81	2200.01	98.9796	1846.92				53.7366	281.885	284.542	1.43729
573.873	972.878	2407.34	2300.11	85.2156	1902.44				58.5483	313.755	297.489	1.23742
574.619	984.039	2314.84	2237.23	49.8428	1783.66				59.22	301.699	289.356	0.723772
575.364	1155.15	2487.14	2360.52	7.07377	1776.22				69.5174	324.155	305.301	0.102719
576.109	1190.02	2640.46	2514.86	171.016	1761.25				71.6158	344.138	325.263	2.48334
576.854	1257.15	2482.52	2422.49	-8.47517	1687.26				75.656	323.553	313.316	-0.123069
577.599	1131.97	2654.51	2645.99	4.26086	1704.34				68.1225	345.97	342.224	0.0618724
578.344	1307.12	2752.5	2697.62	169.626	1771.8				78.663	358.74	348.901	2.46315
579.089	1305.61	2865.92	2625.49	36.3859	1579.58				78.5724	373.523	339.572	0.528363
579.834	1369.43	2984.46	2922.7	150.085	1693.3				82.4133	388.973	378.013	2.1794
580.579	1346.68	3036.73	2983.96	50.6001	1579.44				81.0442	395.784	385.935	0.734769
581.324	1327.97	3011.86	2980.69	-8.6985	1483.82				79.918	392.543	385.512	-0.126312
582.069	1256.11	3040.53	3110.64	136.596	1546.65				75.5933	396.281	402.319	1.98353
582.814	1409.91	3208.18	3183.41	77.9641	1496.62				84.8492	418.131	411.731	1.13212
583.559	1429.66	3265.41	3276.34	25.5167	1489.45				86.0379	425.589	423.751	0.37053
584.304	1425.14	3302.84	3277.17	87.2835	1515.36				85.7658	430.467	423.857	1.26745
585.048	1436.03	3323.85	3294.51	17.602	1391.29				86.4211	433.205	426.101	0.255601
585.793	1533.53	3447.31	3493	49.3736	1392.04				92.2886	449.297	451.772	0.716959
586.537	1402.56	3347.24	3294.06	-137.376	1235.64				84.4069	436.255	426.043	-1.99485
587.282	1449.66	3581.04	3467.54	40.5345	1272.78				87.2414	466.726	448.48	0.588606
588.027	1601.22	3627.29	3575.21	-34.2268	1226.21				96.3621	472.754	462.405	-0.49701
588.771	1656.53	3740.36	3725.53	169.14	1327.9				99.691	487.491	481.847	2.4561
589.516	1408.28	3621.18	3663.45	92.6988	1281.47				84.751	471.958	473.819	1.34609
590.26	1723.4	3817.43	3815.94	129.758	1267.01				103.715	497.536	493.541	1.88424
591.004	1672.22	3820.4	3897.6	207.622	1221				100.635	497.923	504.103	3.01491
591.749	1555.35	3836.33	3791.4	-27.7072	1011.69				93.6018	499.999	490.366	-0.40234
592.493	1588.2	3847.33	3896.76	-83.8656	1017.62				95.5791	501.433	503.993	-1.21782
593.237	1633.98	3887.57	3937.2	17.2948	1079.05				98.334	506.677	509.224	0.25114
593.982	1587.56	3870.68	3884.23	-57.2095	1080.96				95.5405	504.475	502.373	-0.830746
594.726	1805.88	3968.26	4091.37	124.622	1054.38				108.679	517.194	529.164	1.80965
595.47	1776.52	4089.39	4137.46	196.807	1043.38				106.912	532.98	535.125	2.85786
596.214	1858.95	4167.11	4164.84	140.141	1075.68				111.873	543.111	538.666	2.035
596.958	1833.32	4236.95	4147.82	166.185	992.576				110.33	552.213	536.465	2.41319
597.702	1878.37	4136.03	4196.99	158.789	969.288				113.041	539.06	542.824	2.30579
598.446	1779.18	4293.32	4069.5	24.1962	930.798				107.072	559.559	526.336	0.351356
599.19	1808.42	4211.54	4128.65	41.0659	836.528				108.832	548.901	533.985	0.596322
599.934	1968.58	4198.37	4210.48	77.2288	908.574				118.47	547.184	544.57	1.12145
600.678	1878.55	4150.57	4255.4	62.289	790.007				113.052	540.955	550.379	0.904505
601.421	1897.85	4398.65	4330.98	70.713	809.778				114.213	573.288	560.154	1.02683
602.165	2012.12	4490.74	4388.51	111.322	821.662				121.091	585.29	567.595	1.61652
602.909	1906.9	4272.06	4433.44	3.04495	848.018				114.758	556.789	573.407	0.044216
603.653	1889.7	4446.08	4507.38	-19.1575	727.986				113.723	579.469	582.969	-0.278188
604.396	1975.46	4499.74	4482.71	126.95	747.764				118.884	586.463	579.779	1.84345
605.14	1939.7	4633.89	4540.26	75.6841	777.127				116.732	603.947	587.222	1.09902
605.883	2020.03	4586.1	4617.21	124.453	813.612				121.567	597.718	597.174	1.8072
606.627	2049.54	4514.43	4597.04	3.11716	759.029				123.342	588.378	594.565	0.0452647
607.37	2029.5	4669.49	4612.79	98.6403	699.802				122.137	608.587	596.603	1.43237
608.114	2067.82	4789.21	4691.49	-28.1443	586.339				124.443	624.191	606.782	-0.408686
608.857	2042.05	4743.25	4544.8	100.803	681.207				122.892	618.2	587.808	1.46377
609.601	2011.35	4599.63	4512.38	-3.14397	576.132				121.044	599.481	583.616	-0.0456539
610.344	2195.47	4805	4621.06	132.276	658.251				132.125	626.248	597.672	1.9208
611.087	2032.93	4708.42	4607.13	21.3659	547.601				122.343	613.661	595.87	0.310257
611.831	1984.73	4760.98	4685.56	13.4962	596.214				119.442	620.51	606.014	0.195979
612.574	2048.51	4710.05	4718.81	117.035	487.247				123.28	613.873	610.315	1.69947
613.317	2228.79	4947.21	4833.17	185.799	706.516				134.13	644.782	625.106	2.69801
614.06	2020.79	4718.11	4736.46	-5.5845	390.117				121.612	614.923	612.597	-0.0810931
614.803	2105.52	4847.4	4801.09	130.148	534.962				126.711	631.774	620.956	1.88989
615.546	2089.3	4751.53	4748.34	4.78101	611.969				125.735	619.279	614.134	0.0694255
616.289	2171.48	4764.88	4757.64	37.7718	419.508				130.681	621.019	615.337	0.548489
617.032	2194.57	4816.5	4740.33	137.912	478.684				132.07	627.747	613.098	2.00264
617.775	2362.75	4794.28	4943.05	311.14	511.102				142.192	624.851	639.318	4.5181
618.518	2100.08	4778.03	4775.65	31.0004	429.236				126.384	622.733	617.666	0.450159
619.261	2179.41	4891.68	4813.39	45.5375	448.185				131.158	637.546	622.547	0.661254
620.003	2345.92	4932.31	4990.21	239.659	373.964				141.179	642.84	645.417	3.48011
620.746	2273.84	4774.74	4777.98	31.5138	447.657				136.841	622.305	617.967	0.457615
621.489	2289.3	4943.41	4886.36	154.281	561.679				137.772	644.288	631.986	2.24033
622.232	2171.52	4970.39	4852.66	165.303	412.855				130.683	647.804	627.627	2.40039
622.974	2237.22	4988.26	4885.65	127.452	541.069				134.637	650.133	631.894	1.85074
623.717	2284.75	4952.7	4976.8	109.257	425.779				137.497	645.498	643.682	1.58653
624.459	2149.26	4950.43	4809.13	133.275	382.964				129.343	645.203	621.997	1.9353
625.202	2190.51	4911.56	4934.07	225.08	342.443				131.826	640.136	638.156	3.26841
625.944	2256.57	4909.18	4903.52	163.262	425.128				135.802	639.826	634.204	2.37075
626.687	2119.25	4826.25	4725.22	72.9671	472.281				127.538	629.018	611.144	1.05956
627.429	2323.68	4964.48	4847.77	105.439	414.511				139.84	647.033	626.994	1.53109
628.171	2207.46	4888.75	4812.75	84.9023	310.5				132.846	637.164	622.464	1.23287
628.914	2263.9	4796.76	4829.06	25.8455	303.684				136.243	625.174	624.575	0.375305
629.656	2042.36	4762.01	4874.76	91.0041	273.012				122.91	620.645	630.485	1.32148
630.398	2211.2	4956.4	4718.53	100.325	466.837				133.072	645.98	610.279	1.45684
631.14	2213.91	4673.9	4621.46	92.7842	191.216				133.234	609.162	597.724	1.34733
631.882	2120.44	4785.69	4720.41	141.846	286.11				127.609	623.731	610.521	2.05976
632.624	2207.02	4724.56	4794.47	133.315	360.926				132.819	615.764	620.1	1.93588
633.367	2143.06	4712.43	4657.39	66.5342	375.384				128.97	614.183	602.372	0.96615
634.109	2120.08	4575.96	4653.32	66.6641	245.258				127.588	596.397	601.845	0.968037
634.851	2063.08	4626.96	4625.32	105.736	199.996				124.157	603.044	598.224	1.5354
635.592	2145.79	4540.71	4567.67	255.665	203.389				129.135	591.803	590.767	3.71254
636.334	2103.12	4709.28	4696.17	64.7239	388.343				126.567	613.773	607.387	0.939863
637.076	2262.21	4592.77	4472.53	133.41	266.82				136.141	598.587	578.462	1.93726
637.818	2051.58	4631.13	4497.27	156.161	217.303				123.465	603.587	581.662	2.26763
638.56	2099.59	4379.68	4403.69	157.304	200.356				126.355	570.815	569.558	2.28423
639.301	2163.86	4441.12	4434.5	-58.7734	132.447				130.222	578.823	573.543	-0.853455
640.043	2221.07	4461.99	4485.98	168.752	223.348				133.665	581.543	580.202	2.45046
640.785	2098.14	4310.31	4411.84	28.297	223.88				126.267	561.773	570.613	0.410904
641.526	2111.42	4287.97	4280.46	206.217	203.712				127.067	558.862	553.619	2.99449
642.268	2136.16	4319.97	4309.1	117.886	117.886				128.555	563.033	557.325	1.71183
643.009	1976.62	4321.24	4172.03	17.6035	197.83				118.954	563.199	539.596	0.255622
643.751	2075.19	4247.2	4338.97	-5.89305	138.066				124.886	553.549	561.187	-0.0855736
644.492	2206.81	4309.45	4278.36	84.8448	403.223				132.807	561.661	553.349	1.23204
645.234	2004.68	4345.45	4199.37	207.731	100.488				120.643	566.354	543.132	3.01648
645.975	2159.23	4268.28	4307.4	187.944	260.23				129.944	556.296	557.105	2.72915
646.716	1964.9	4079.77	3955.52	-70.2669	47.1303				118.249	531.727	511.593	-1.02035
647.458	2098.48	4080.61	4162.73	196.759	260.064				126.287	531.836	538.393	2.85715
648.199	2026.65	4172.11	4088.6	233.314	178.214				121.965	543.762	528.805	3.38798
648.94	2029.78	4095.48	4080.94	165.085	214.696				122.153	533.775	527.815	2.39722
649.681	2055.76	4081.38	4028.87	114.496	184.226				123.717	531.938	521.08	1.6626
650.422	2092.51	4014.91	4017.52	100.677	243.013				125.929	523.274	519.612	1.46194
651.163	2017.15	3958.05	3966.72	144.701	163.764				121.393	515.863	513.042	2.10122
651.904	2040.88	3864.01	3900.3	144.296	216.876				122.821	503.607	504.452	2.09533
652.645	2013.06	4005.26	3989.61	184.35	247.829				121.147	522.016	516.002	2.67696
653.386	1867.57	3829.82	3936.66	185.019	180.676				112.391	499.15	509.154	2.68669
654.127	1964.79	3846.84	3862.52	196.827	338.787				118.242	501.369	499.565	2.85815
654.868	1805.61	3675.96	3630.47	76.9835	34.9925				108.663	479.098	469.553	1.11789
655.609	1845.35	3648.4	3556.75	153.339	109.276				111.054	475.506	460.018	2.22665
656.35	1947.05	3788.61	3685.76	191.628	139.765				117.174	493.78	476.704	2.78265
657.091	1783.39	3594.84	3634.3	12.2751	4.38396				107.326	468.525	470.048	0.178248
657.831	1769.06	3544.28	3553.07	78.2537	48.359				106.463	461.935	459.542	1.13633
658.572	1967.86	3585.36	3493.15	182.649	215.139				118.427	467.289	451.793	2.65226
659.312	1807.18	3303.48	3369.53	45.796	47.5574				108.757	430.551	435.803	0.665008
660.053	1788.9	3475.68	3477.44	82.7543	96.8401				107.657	452.995	449.76	1.20168
660.794	1733.23	3329.21	3305.46	192.679	207.636				104.307	433.905	427.517	2.79791
661.534	1862.88	3535.6	3530.32	348.63	257.951				112.109	460.804	456.6	5.06249
662.275	1785.66	3198.4	3249.29	52.6485	-0.877475				107.462	416.855	420.252	0.764514
663.015	1499.17	3247.77	3068.61	145.79	151.937				90.2211	423.29	396.883	2.11702
663.755	1813.1	3243.23	3293.64	221.994	146.817				109.113	422.699	425.989	3.22359
664.496	1721.83	3189.3	3348.06	266.652	58.7686				103.621	415.669	433.026	3.87208
665.236	1675.71	3061.3	3104.38	21.1003	27.2545				100.845	398.987	401.51	0.306399
665.976	1717.67	3047.48	3080.91	206.684	106.42				103.371	397.187	398.474	3.00128
666.716	1755.42	3135.94	3044.84	40.2942	163.805				105.642	408.715	393.809	0.585116
667.457	1809.43	3074.37	3081.4	200.56	151.299				108.893	400.69	398.538	2.91235
668.197	1562.91	3021.87	3012.18	99.5542	153.296				94.057	393.848	389.585	1.44564
668.937	1503.72	2854	2849.62	-9.64487	-53.4852				90.4948	371.97	368.56	-0.140054
669.677	1430.56	2805.8	2826.88	88.6967	-161.586				86.0921	365.687	365.619	1.28797
670.417	1598.98	2888.5	2937.59	160.424	126.235				96.2273	376.466	379.938	2.32953
671.157	1561.66	2815.53	2832.15	148.646	64.7048				93.9815	366.956	366.3	2.15851
671.897	1627.85	2930.31	2910.14	214.007	239.442				97.9652	381.916	376.388	3.10761
672.637	1466.98	2666.76	2782.02	-12.2248	87.3201				88.2835	347.565	359.817	-0.177518
673.376	1619.56	2619.37	2807.65	172.59	156.029				97.4661	341.389	363.131	2.5062
674.116	1746.93	2724.68	2781	205.935	128.489				105.131	355.114	359.685	2.9904
674.856	1642.76	2694.69	2758.68	314.702	159.542				98.8623	351.206	356.799	4.56982
675.596	1544.22	2719.55	2684.33	187.525	133.82				92.9319	354.446	347.183	2.72307
676.335	1334.65	2478.51	2478.51	-60.3874	9.62697				80.3199	323.03	320.562	-0.876891
677.075	1412.9	2579.96	2634.2	153.975	22.7463				85.0289	336.252	340.698	2.23589
677.815	1410.09	2376.78	2396.98	-6.14609	81.6552				84.8599	309.772	310.017	-0.089248
678.554	1413.75	2543.7	2623.9	170.109	-82.8508				85.0804	331.527	339.367	2.47017
679.294	1404.23	2437.53	2507.3	239.337	-30.0275				84.5073	317.69	324.286	3.47544
680.033	1440.07	2530.66	2485	216.011	168.594				86.6644	329.828	321.402	3.13672
680.773	1450.32	2303.97	2502.86	234.973	117.926				87.281	300.282	323.711	3.41206
681.512	1424.04	2359.34	2464.83	129.219	94.9363				85.6998	307.499	318.792	1.8764
682.251	1466.01	2294.33	2491.08	140.541	105.405				88.2256	299.025	322.188	2.04081
682.991	1456.27	2324.57	2381.86	207.157	156.029				87.6391	302.967	308.062	3.00815
683.73	1244.45	2107.62	2270.9	119.15	-20.2996				74.8918	274.692	293.711	1.73018
684.469	1323.59	2295.94	2196.85	153.063	125.635				79.6547	299.236	284.133	2.22264
685.208	1440.79	2198.41	2354.36	183.422	118.737				86.7078	286.524	304.505	2.66349
685.948	1369.8	2244.73	2357.77	191.363	82.7756				82.4355	292.562	304.946	2.7788
686.687	1254.88	2094.41	2087.33	118.669	54.9063				75.5191	272.97	269.968	1.7232
687.426	1218.27	2121.95	2249.39	68.6224	14.2592				73.3162	276.559	290.928	0.996473
688.165	1352.68	2143.59	2130.22	151.585	79.3593				81.4048	279.38	275.515	2.20119
688.904	1197.79	2161.93	2210.27	155.766	71.6167				72.0837	281.77	285.869	2.2619
689.643	1318.24	2087.14	2080.86	224.934	29.573				79.3324	272.022	269.132	3.26629
690.382	1324.77	1971.97	1946.98	97.3042	-64.2743				79.7251	257.012	251.815	1.41296
691.12	1143.92	2005.91	2012.19	102.36	50.2823				68.8419	261.435	260.25	1.48639
691.859	1142.34	1766.18	2035.33	9.00192	-95.4204				68.7469	230.19	263.243	0.130718
692.598	1209.76	2056.86	2073.1	197.567	124.494				72.804	268.076	268.128	2.86889
693.337	1437.92	2053.39	2031.7	391.338	192.506				86.5347	267.624	262.773	5.68265
694.075	1164.75	1887.51	1895.67	147.632	48.9087				70.0954	246.005	245.179	2.14378
694.814	1332.81	1960.6	2044.18	104.48	1.81705				80.209	255.53	264.387	1.51717
695.553	1303.63	1861.15	2077.97	122.984	40.9946				78.4531	242.569	268.758	1.78586
696.291	1357.04	1947.49	1953.88	232.714	97.6484				81.6674	253.822	252.708	3.37926
697.03	1159.09	1702.33	1922.01	154.423	127.767				69.7547	221.869	248.587	2.24239
697.768	1259.04	1734.41	1872.87	227.994	43.3834				75.7698	226.051	242.231	3.31072
698.507	1238.56	1712.94	1909.52	155.05	47.0689				74.5371	223.252	246.971	2.2515
699.245	1063.69	1797.17	1787.92	94.3443	23.1236				64.0132	234.229	231.243	1.36998
699.984	1248.23	1809.52	1992.89	261.561	93.0822				75.1193	235.839	257.754	3.79815
700.722	1010.39	1506.27	1537.96	137.951	-78.2962				60.8061	196.316	198.915	2.00319
701.46	1135.76	1751.78	1813.48	114.978	99.087				68.3508	228.314	234.549	1.66961
702.198	1105.58	1772.12	1730.76	17.8622	-20.6826				66.5343	230.965	223.85	0.259379
702.937	1116.36	1470.19	1684	171.238	-41.627				67.1833	191.614	217.803	2.48657
703.675	1145.74	1749.76	1843.19	205.743	101.928				68.9514	228.05	238.392	2.98761
704.413	1078.06	1760.14	1751.61	144.941	104.206				64.8783	229.404	226.548	2.10471
705.151	1186.89	1559.04	1651.37	-1.90359	-84.7099				71.4278	203.194	213.582	-0.0276423
705.889	1092.89	1584.45	1772.48	134.582	166.08				65.7705	206.505	229.246	1.95428
706.627	949.494	1521.48	1584.4	102.957	-24.786				57.1411	198.298	204.92	1.49505
707.365	1013.29	1452.6	1496.54	106.964	-100.278				60.9803	189.322	193.557	1.55323
708.103	893.009	1403.16	1379.23	13.3999	-17.2285				53.7418	182.878	178.385	0.194582
708.841	1106.58	1541.38	1575.78	151.94	86.9595				66.5948	200.892	203.806	2.20634
709.579	1164.69	1597.51	1476.17	171.981	16.2427				70.092	208.208	190.923	2.49736
710.316	1322.08	1507.8	1607.36	102.435	189.552				79.5632	196.515	207.891	1.48746
711.054	910.564	1411.95	1532.02	150.8	-24.0128				54.7983	184.023	198.146	2.18979
711.792	1084.07	1449.9	1642.39	216.432	247.077				65.2401	188.969	212.421	3.14283
712.53	1238.96	1527.38	1604.99	445.565	92.9459				74.5613	199.067	207.584	6.4701
713.267	1267.7	1557.51	1613.17	275.419	166.979				76.2906	202.994	208.642	3.99939
714.005	972.829	1456.35	1561.54	186.266	56.9414				58.5454	189.81	201.965	2.70479
714.742	957.35	1444.25	1424.89	184.888	12.584				57.6139	188.233	184.291	2.68477
715.48	1080.4	1341.52	1524.01	112.602	-84.4517				65.019	174.844	197.111	1.63511
716.217	1012.53	1440.3	1527.62	212.906	84.3774				60.9345	187.718	197.577	3.09163
716.955	940.357	1458.39	1403.13	167.745	104.594				56.5912	190.076	181.477	2.43584
717.692	988.227	1398.25	1558.47	238.846	152.265				59.472	182.237	201.567	3.46831
718.429	1089.93	1480.05	1309.12	121.662	-70.3827				65.5924	192.898	169.317	1.76666
719.167	961.451	1350.71	1484.86	76.225	-43.7023				57.8607	176.041	192.047	1.10687
719.904	958.805	1256.26	1321.68	185.015	-82.7966				57.7014	163.732	170.941	2.68662
720.641	843.701	1161.37	1332.97	121.55	-23.4929				50.7744	151.364	172.401	1.76504
721.378	1066.27	1187.16	1318.37	111.586	-138.45				64.1688	154.725	170.514	1.62036
722.116	972.278	1094.72	1398.75	200.266	75.7485				58.5122	142.678	180.91	2.90809
722.853	902.695	1186.55	1186.55	-35.4817	-63.6583				54.3247	154.646	153.464	-0.515233
723.59	1101.57	1340.54	1270.32	200.19	-44.0208				66.293	174.716	164.298	2.90698
724.327	989.272	1408.01	1397.54	221.932	334.992				59.535	183.51	180.753	3.2227
725.064	888.398	1315.8	1438.66	176.419	118.663				53.4643	171.491	186.071	2.56181
725.801	845.136	1321.18	1372.56	156.235	-56.622				50.8608	172.193	177.522	2.2687
726.538	832.941	1027.5	1216.81	159.857	182.995				50.1268	133.917	157.378	2.32131
727.274	889.317	1164.98	1181.88	74.9899	-23.2363				53.5196	151.835	152.861	1.08894
728.011	907.724	1160.57	1179.62	95.2158	-17.9852				54.6273	151.261	152.568	1.38264
728.748	668.561	1054.07	1049.84	41.191	-123.573				40.2344	137.379	135.783	0.598139
729.485	789.156	1145.93	1185.33	95.8489	-87.329				47.4919	149.352	153.307	1.39183
730.221	885.912	1079.57	1250.76	201.149	-26.7486				53.3147	140.703	161.769	2.92091
730.958	941.656	1088.26	1262.68	178.701	82.3949				56.6694	141.835	163.31	2.59493
731.695	714.636	1138.72	1247.68	26.7054	-86.5254				43.0072	148.412	161.37	0.387792
732.431	859.419	968.585	1092.74	35.3186	-99.5342				51.7203	126.238	141.331	0.512865
733.168	1002.6	1165.91	1114	116.807	27.0388				60.3368	151.956	144.081	1.69617
733.904	953.49	1089.7	1168.62	171.888	-89.7275				57.3815	142.024	151.145	2.496
734.641	910.721	1056.39	1125.45	7.55337	-147.83				54.8077	137.682	145.562	0.109683
735.377	907.511	959.307	1170.81	126.253	-2.15817				54.6145	125.029	151.428	1.83333
736.114	844.542	819.575	1025.83	146.547	47.7633				50.825	106.817	132.677	2.12802
736.85	896.922	1209.37	1172.23	48.0689	160.594				53.9773	157.62	151.612	0.698014
737.586	933.49	1082.85	1219.03	334.958	243.806				56.178	141.131	157.665	4.86396
738.322	863.495	873.395	988.895	125.399	24.1999				51.9656	113.832	127.9	1.82094
739.059	783.471	967.752	1035.06	152.28	22.0696				47.1497	126.13	133.872	2.21128
739.795	1005.68	1136.91	1091.69	58.4442	180.846				60.5225	148.176	141.196	0.848675
740.531	648.991	1025.25	1004.1	-2.22638	240.449				39.0566	133.623	129.867	-0.0323296
741.267	927.329	1157.77	989.67	311.707	47.8693				55.8072	150.895	128.001	4.52633
742.003	833.507	1053.55	982.427	201.153	163.367				50.1609	137.312	127.064	2.92096
742.739	783.398	985.924	1062.71	318.255	103.489				47.1453	128.498	137.447	4.62142
743.475	653.881	884.531	946.113	22.3932	-33.5898				39.351	115.283	122.367	0.325174
744.211	881.346	985.76	1004.85	167.287	4.49094				53.0399	128.477	129.963	2.4292
744.947	810.485	819.528	946.131	109.647	117.56				48.7754	106.811	122.369	1.5922
745.682	778.003	870.328	955.897	306.247	45.0364				46.8207	113.432	123.632	4.44705
746.418	644.143	856.598	969.605	164.991	15.8211				38.7649	111.643	125.405	2.39585
747.154	590.958	834.159	750.062	-17.0469	9.09166				35.5642	108.718	97.0104	-0.247539
747.89	748.97	823.296	859.886	24.0128	42.3082				45.0734	107.302	111.215	0.348692
748.625	654.839	958.831	947.403	49.1415	69.7124				39.4086	124.967	122.534	0.713589
749.361	461.482	593.01	726.806	-130.394	-112.252				27.7723	77.2886	94.0026	-1.89347
750.097	885.271	985.533	1145.04	158.369	127.607				53.2761	128.447	148.096	2.29969
750.832	828.219	739.522	837.434	95.608	-25.3419				49.8427	96.3839	108.311	1.38833
751.568	618.235	672.649	731.694	-53.2562	-11.5774				37.2057	87.6681	94.6347	-0.773339
752.303	676.189	768.501	804.272	125.776	-132.699				40.6934	100.161	104.022	1.8264
753.039	590.616	800.153	773.673	-37.9929	-75.9857				35.5436	104.286	100.064	-0.551698
753.774	474.009	757.951	618.877	-19.7021	-63.742				28.5261	98.7857	80.0435	-0.286096
754.509	597.576	463.616	758.327	-102.508	11.6486				35.9624	60.4243	98.0794	-1.48853
755.245	661.494	886.262	788.436	154.892	-76.8637				39.8091	115.509	101.974	2.2492
755.98	494.3	736.216	710.628	32.5656	-20.935				29.7472	95.9529	91.9103	0.472889
756.715	723.682	683.026	852.62	113.838	89.4438				43.5516	89.0205	110.275	1.65305
757.45	650.52	744.289	978.71	12.8932	64.4659				39.1487	97.0051	126.583	0.187223
758.185	646.633	837.232	917.915	184.752	-38.5875				38.9148	109.119	118.72	2.68281
758.921	690.288	801.815	934.472	180.79	-2.34792				41.5419	104.503	120.861	2.62527
759.656	638.3	884.435	785.51	74.1936	84.7927				38.4133	115.271	101.595	1.07737
760.391	388.077	463.799	395.176	68.6233	-366.78				23.3547	60.4481	51.1107	0.996487
761.126	616.978	593.519	878.549	116.123	45.7455				37.1301	77.3548	113.628	1.68624
761.86	690.104	734.552	642.148	131.003	-145.039				41.5309	95.736	83.0532	1.90231
762.595	536.728	672.385	666.487	244.182	238.284				32.3006	87.6337	86.2012	3.54579
763.33	539.822	471.01	677.447	10.6778	-105.592				32.4868	61.3879	87.6187	0.155053
764.065	494.093	675.062	636.964	19.0494	-1.19059				29.7348	87.9826	82.3827	0.276618
764.8	416.491	492.965	669.444	64.709	-78.8273				25.0646	64.2494	86.5836	0.939646
765.535	393.686	762.469	789.743	101.979	77.077				23.6922	99.3746	102.143	1.48084
766.269	636.486	549.149	649.646	185.442	-5.98201				38.3041	71.572	84.023	2.69283
767.004	627.633	630.038	780.334	14.4284	-28.8567				37.7713	82.1145	100.926	0.209516
767.738	383.221	472.204	633.56	-151.865	-189.831				23.0624	61.5436	81.9425	-2.20524
768.473	689.414	542.606	627.168	25.8384	-124.494				41.4893	70.7192	81.1157	0.375202
769.208	488.555	521.517	626.292	-30.6082	-51.7986				29.4015	67.9707	81.0024	-0.444465
769.942	892.551	697.791	824.445	237.775	200.734				53.7142	90.945	106.631	3.45275
770.677	548.707	807.986	691.009	114.565	129.037				33.0215	105.307	89.3727	1.66361
771.411	538.173	550.186	623.464	183.796	79.2845				32.3876	71.7072	80.6367	2.66892
772.145	556.748	565.112	555.554	-28.6737	-133.811				33.5054	73.6525	71.8534	-0.416374
772.88	665.097	589.735	817.017	-27.513	168.667				40.0259	76.8618	105.67	-0.399519
773.614	598.356	468.331	598.356	98.7227	-46.9535				36.0094	61.0388	77.3893	1.43356
774.348	544.151	425.647	380.906	-140.27	-77.3903				32.7473	55.4757	49.265	-2.03688
775.082	737.681	666.448	693.01	210.076	-24.1467				44.3941	86.86	89.6315	3.05054
775.816	439.256	475.459	573.205	183.426	74.8184				26.4347	61.9678	74.1364	2.66354
776.551	771.382	889.87	993.849	328.865	463.071				46.4222	115.979	128.541	4.77548
777.285	474.28	525.096	502.108	129.459	-47.186				28.5424	68.4371	64.9409	1.87989
778.019	321.637	627.555	575.561	68.9222	111.243				19.3563	81.7909	74.4411	1.00083
778.753	224.53	492.753	665.095	59.4702	20.6325				13.5124	64.2218	86.0211	0.863573
779.487	602.134	492.99	485.632	-62.5435	-30.6586				36.2368	64.2527	62.81	-0.908201
780.221	412.226	632.489	476.213	109.517	76.2925				24.808	82.434	61.5917	1.5903
780.954	447.996	424.739	608.344	52.6334	78.3381				26.9607	55.3574	78.6812	0.764295
781.688	611.622	592.167	610.406	91.1961	160.505				36.8077	77.1786	78.9478	1.32427
782.422	352.548	354.988	433.061	-78.073	-126.869				21.2165	46.2665	56.0106	-1.13371
783.156	552.666	454.991	535.356	35.8553	-72.947				33.2597	59.3002	69.2412	0.520658
783.889	427.992	549.566	508.628	76.9145	86.8389				25.7568	71.6264	65.7842	1.11688
784.623	313.467	482.541	541.779	130.817	128.349				18.8646	62.8909	70.0719	1.8996
785.357	544.019	562.523	724.125	206.012	20.9713				32.7394	73.3151	93.6558	2.99152
786.09	416.589	313.058	421.519	-35.7429	11.0926				25.0706	40.8017	54.5179	-0.519026
786.824	588.855	471.831	557.732	118.269	-62.2469				35.4376	61.495	72.1351	1.7174
787.557	348.917	263.908	464.377	-86.2777	71.0522				20.998	34.3958	60.0609	-1.25285
788.291	332.638	645.117	485.098	70.5597	-46.6198				20.0184	84.0798	62.7409	1.0246
789.024	510.237	536.629	705.032	46.4995	77.918				30.7064	69.9402	91.1865	0.675223
789.758	534.718	614.863	937.947	197.858	118.965				32.1796	80.1366	121.311	2.87312
790.491	435.325	317.635	78.4597	-205.008	-230.317				26.1981	41.3982	10.1477	-2.97694
791.224	503.78	481.933	557.757	97.6717	-1.28515				30.3178	62.8116	72.1384	1.4183
791.958	516.166	387.449	575.973	213.227	50.7064				31.0631	50.4973	74.4944	3.09629
792.691	396.088	502.577	499.98	29.8689	114.281				23.8368	65.5022	64.6657	0.43373
793.424	230.646	238.334	169.14	-119.167	-137.106				13.8804	31.0627	21.876	-1.73044
794.157	436.302	381.123	426.036	-85.9772	-5.13297				26.2569	49.6727	55.1021	-1.24848
794.89	599.229	597.924	513.065	82.2471	113.579				36.0619	77.9289	66.3581	1.19432
795.623	158.105	348.098	312.225	38.5299	-175.377				9.51487	45.3685	40.3821	0.559497
796.356	317.986	275.232	265.879	-90.8532	-117.575				19.1366	35.8717	34.3879	-1.31929
797.089	369.626	339.155	254.366	37.0951	-60.9419				22.2443	44.203	32.8989	0.538662
797.822	407.097	637.081	601.394	42.2958	87.2352				24.4994	83.0324	77.7822	0.614182
798.555	503.76	534.331	530.343	118.297	55.8256				30.3165	69.6407	68.5928	1.7178
799.288	244.434	390.284	293.05	-125.593	-39.1634				14.7102	50.8667	37.9021	-1.82375
800.021	285.96	563.711	400.892	43.7834	23.2599				17.2092	73.4699	51.85	0.635783
800.753	138.443	361.871	259.067	-178.194	8.22434				8.33158	47.1636	33.5068	-2.58758
801.486	410.825	214.935	446.194	91.1434	-129.233				24.7237	28.0131	57.7093	1.3235
802.219	472.175	415.675	446.616	165.463	153.356				28.4158	54.1761	57.7637	2.40271
802.951	321.586	238.815	189.967	-111.266	-289.021				19.3533	31.1254	24.5696	-1.61571
803.684	479.647	585.616	660.91	146.404	284.442				28.8655	76.3249	85.4798	2.12595
804.417	314.62	145.209	498.267	129.549	-24.2015				18.934	18.9255	64.4442	1.8812
805.149	224.189	322.718	436.954	77.1095	64.2579				13.4918	42.0606	56.5141	1.11972
805.882	464.159	496.51	436.028	136.435	118.15				27.9334	64.7114	56.3944	1.98118
806.614	441.802	300.092	501.543	23.6184	18.0611				26.5879	39.1118	64.8679	0.342965
807.346	540.6	305.313	372.538	1.40052	-138.651				32.5336	39.7923	48.1828	0.0203371
808.079	501.028	462.266	419.198	338.804	48.8107				30.1521	60.2483	54.2176	4.9198
808.811	174.862	252.093	265.208	-123.861	-225.864				10.5233	32.856	34.3011	-1.7986
809.543	185.108	-45.1838	151.584	-51.014	-16.033				11.1399	-5.88893	19.6054	-0.74078
810.276	256.754	253.853	34.8141	87.0353	-161.015				15.4516	33.0853	4.50274	1.26385
811.008	144.22	175.949	200.466	-183.16	-217.773				8.67925	22.9318	25.9276	-2.65968
811.74	360.664	367.965	419.071	46.7257	36.5045				21.705	47.9579	54.2013	0.678509
812.472	294.951	294.951	134.203	-101.758	75.2126				17.7503	38.4418	17.3573	-1.47764
813.204	344.878	227.441	300.281	32.7039	121.896				20.7549	29.6429	38.8374	0.474897
813.936	343.574	463.079	189.713	5.97521	123.986				20.6765	60.3542	24.5368	0.0867666
814.668	225.416	435.904	322.45	244.823	132.861				13.5657	56.8125	41.7045	3.5551
815.4	409.952	468.09	345.85	108.824	134.166				24.6711	61.0075	44.7311	1.58024
816.132	528.878	372.173	491.209	221.496	229.03				31.8282	48.5063	63.5312	3.21637
816.864	150.23	192.719	288.32	-179.062	-183.614				9.04093	25.1176	37.2904	-2.60018
817.596	546.354	607.399	544.828	273.177	393.741				32.8799	79.1639	70.4662	3.96683
818.328	351.872	163.803	330.638	-12.1335	128.919				21.1759	21.3488	42.7636	-0.176192
819.059	620.098	509.149	244.696	91.1909	39.5161				37.3179	66.3588	31.6481	1.32419
819.791	318.691	199.182	367.721	82.7371	-27.579				19.179	25.9599	47.5597	1.20143
820.523	345.047	66.8334	407.218	115.016	-94.8102				20.7651	8.71058	52.6681	1.67015
821.254	153.105	200.457	194.143	-299.896	-105.753				9.21394	26.1261	25.1099	-4.35483
821.986	210.64	421.28	323.087	53.8478	106.112				12.6764	54.9065	41.7869	0.781929
822.717	687.146	268.269	409.464	156.883	149.038				41.3528	34.9642	52.9586	2.27811
823.449	258.732	411.477	328.87	152.745	-1.55863				15.5706	53.6289	42.5349	2.21803
824.18	531.523	338.807	536.186	133.658	-87.0331				31.9874	44.1576	69.3485	1.94086
824.912	365.939	484.239	504.744	85.1756	212.939				22.0224	63.1121	65.2819	1.23684
825.643	223.512	427.729	279.793	307.129	170.448				13.4511	55.747	36.1874	4.45985
826.374	383.75	494.322	419.523	419.523	406.514				23.0943	64.4262	54.2597	6.09194
827.106	206.481	-16.1313	380.699	-17.7445	-103.241				12.4261	-2.10244	49.2384	-0.257669
827.837	234.828	188.502	214.061	169.332	25.5596				14.1321	24.5679	27.686	2.45889
828.568	179.356	320.619	414.266	-180.944	-84.1229				10.7938	41.7872	53.5797	-2.6275
829.299	-192.535	-59.3651	6.41785	-133.17	-242.274				-11.5869	-7.73721	0.830063	-1.93378
830.03	204.131	150.241	60.4229	215.563	156.773				12.2847	19.5813	7.81489	3.13021
830.762	301.405	167.447	251.171	236.101	-28.4661				18.1387	21.8239	32.4856	3.42844
831.493	-16.6252	359.105	48.2132	-3.32505	6.65009				-1.00052	46.8031	6.23573	-0.0482833
832.224	31.1016	58.9293	-16.3692	-211.163	-199.705				1.87171	7.6804	-2.11714	-3.06632
832.955	403.797	482.626	408.623	27.3488	114.221				24.3007	62.9019	52.8499	0.397135
833.685	52.9567	176.522	129.985	-232.688	-86.6563				3.18696	23.0066	16.8118	-3.37889
834.416	201.266	255.707	254.057	155.074	-95.6839				12.1123	33.3269	32.8589	2.25184
835.147	165.84	329.987	241.991	126.918	79.5354				9.98033	43.0081	31.2982	1.84299
835.878	225.136	32.4059	341.115	148.385	-80.162				13.5488	4.22355	44.1186	2.15471
836.609	293.711	273.571	187.975	-60.4206	-28.5319				17.6757	35.6552	24.3121	-0.877374
837.34	-29.5724	-27.9295	154.434	169.22	-129.79				-1.77968	-3.64012	19.9739	2.45726
838.07	238.541	267.75	400.814	173.632	288.846				14.3555	34.8966	51.84	2.52133
838.801	151.259	113.444	147.971	-121.665	-111.8				9.10287	14.7855	19.1381	-1.76671
839.531	468.03	231.481	400.444	177.412	160.516				28.1663	30.1695	51.7921	2.57622
840.262	43.1524	281.353	203.679	60.4133	158.801				2.59693	36.6695	26.3432	0.877268
840.992	22.2626	260.302	268.864	73.638	-73.638				1.33978	33.9258	34.774	1.0693
841.723	70.7158	232.352	180.157	70.7158	28.6231				4.25572	30.283	23.3009	1.02687
842.453	199.781	208.036	411.119	148.597	137.04				12.0229	27.1139	53.1727	2.15779
843.184	89.3034	72.7657	94.2647	-62.8431	-13.2301				5.37433	9.48375	12.1919	-0.912552
843.914	-113.704	165.539	33.4422	-249.145	-153.834				-6.84274	21.5751	4.3253	-3.61785
844.644	332.952	262.586	262.586	154.462	-85.8124				20.0372	34.2235	33.962	2.24296
845.375	34.9106	127.424	178.044	120.441	-205.972				2.10094	16.6074	23.0276	1.74894
846.105	380.91	182.628	320.034	361.777	172.192				22.9234	23.8024	41.3921	5.25341
846.835	117.763	373.769	353.288	93.8689	131.416				7.08703	48.7143	45.6931	1.36308
847.565	299.986	160.886	244.682	51.9529	48.6011				18.0533	20.9688	31.6463	0.754414
848.295	244.065	136.34	336.642	52.1795	-15.1489				14.688	17.7695	43.5401	0.757704
849.025	187.952	-114.48	162.322	66.6374	-95.6845				11.311	-14.9204	20.9942	0.967648
849.755	-214.939	121.337	178.538	131.737	-249.607				-12.9352	15.8141	23.0916	1.91297
850.485	223.452	120.455	111.726	160.606	-134.421				13.4475	15.6992	14.4503	2.33218
851.215	-1.72643	355.645	220.983	220.983	50.0665				-0.103898	46.3521	28.5812	3.20892
851.945	-20.525	148.806	73.548	-205.25	-47.8917				-1.23521	19.3943	9.51244	-2.98046
852.675	-46.0043	517.974	90.3047	-23.8541	57.9313				-2.76856	67.5089	11.6797	-0.346388
853.405	-15.3915	-83.7984	239.424	224.032	319.802				-0.926271	-10.9217	30.9663	3.2532
854.135	123.697	137.441	61.8486	-1.71802	156.34				7.44417	17.9131	7.99929	-0.0249475
854.865	-38.0673	-44.9886	122.854	79.5952	-10.382				-2.29091	-5.86348	15.8895	1.15581
855.594	87.0937	221.218	85.3518	34.8375	-19.1606				5.24135	28.8319	11.0391	0.505879
856.324	222.368	327.424	140.074	119.063	50.7769				13.3822	42.674	18.1167	1.72893
857.053	301.048	266.245	36.5434	290.607	26.1024				18.1172	34.7004	4.7264	4.21994
857.783	148.482	217.543	176.106	-214.09	-293.51				8.9357	28.3529	22.777	-3.10882
858.513	382.088	192.765	187.602	363.155	-165.227				22.9942	25.1235	24.2637	5.27342
859.242	-29.5379	192.865	-93.8264	85.1388	-67.7635				-1.77761	25.1366	-12.1352	1.23631
859.972	-103.751	43.9622	-89.6828	-98.4752	-165.298				-6.24377	5.7297	-11.5993	-1.42997
860.701	416.218	284.503	196.694	207.231	7.02478				25.0482	37.0801	25.4397	3.00922
861.43	68.618	204.095	116.123	-65.0992	244.562				4.12947	26.6002	15.0189	-0.945312
862.16	-24.565	140.371	133.353	-173.709	-105.278				-1.47833	18.2949	17.2474	-2.52245
862.889	-101.906	54.4672	221.383	-110.691	-180.972				-6.13278	7.09885	28.6329	-1.60736
863.618	-109.529	-178.426	47.698	-84.7964	-52.9977				-6.5915	-23.2547	6.16909	-1.23134
864.347	163.033	189.329	203.354	45.5792	126.219				9.81145	24.6758	26.3011	0.661861
865.077	296.295	388.67	360.783	198.692	-20.915				17.8312	50.6564	46.6625	2.88523
865.806	12.261	189.169	425.631	204.933	194.424				0.737872	24.6549	55.0497	2.97586
866.535	232.459	104.695	111.793	-225.361	244.881				13.9895	13.6452	14.459	-3.27249
867.264	327.95	418.047	165.777	311.733	398.225				19.7362	54.4851	21.441	4.52671
867.993	78.0386	96.187	235.93	52.6307	-125.225				4.6964	12.5363	30.5144	0.764255
868.722	-416.605	-161.614	-204.711	-113.13	-220.872				-25.0715	-21.0636	-26.4766	-1.64277
869.451	226.922	280.107	-86.8685	-37.2294	-1.77283				13.6563	36.507	-11.2353	-0.540612
870.18	142.767	135.717	326.074	285.535	218.558				8.59182	17.6884	42.1733	4.14628
870.908	-35.8394	-64.5109	-180.989	103.934	-16.1277				-2.15683	-8.40787	-23.4085	1.50924
871.637	-30.8952	103.59	259.883	316.221	199.91				-1.85929	13.5011	33.6124	4.59188
872.366	494.634	360.748	319.839	-72.5216	215.705				29.7674	47.0173	41.3668	-1.05309
873.095	-50.6042	209.914	91.8372	-144.316	-185.549				-3.04539	27.3586	11.8779	-2.09562
873.823	-90.9789	168.961	59.4148	141.11	271.08				-5.47516	22.0211	7.68451	2.04908
874.552	-77.2501	88.2858	-172.893	-156.339	-178.411				-4.64895	11.5065	-22.3614	-2.27022
875.281	187.487	91.9408	297.456	118.982	270.414				11.2831	11.9829	38.4719	1.72775
876.009	279.951	281.769	378.116	116.343	-5.45359				16.8476	36.7237	48.9042	1.68943
876.738	-115.457	-50.2795	100.559	-134.079	-232.776				-6.94825	-6.55306	13.006	-1.94697
877.466	9.5404	400.697	326.282	-1.90808	-1.90808				0.574147	52.2239	42.2002	-0.0277074
878.195	19.1027	240.694	-82.1415	80.2313	114.616				1.14961	31.3702	-10.6239	1.16505
878.923	28.3039	37.7385	24.53	-109.442	-141.519				1.70334	4.91856	3.17263	-1.58921
879.651	284.611	187.88	301.353	217.644	310.654				17.128	24.4869	38.9759	3.16042
880.38	-84.7573	-64.4893	-31.3234	105.025	101.34				-5.10074	-8.40506	-4.05126	1.52508
881.108	118.936	269.465	89.2022	-63.1849	61.3265				7.15765	35.1201	11.5371	-0.917515
881.836	154.758	181.18	286.869	234.025	166.082				9.31344	23.6137	37.1027	3.3983
882.564	-148.785	-23.1873	85.0201	-148.785	38.6455				-8.95397	-3.02206	10.9962	-2.16052
883.292	219.907	177.469	223.765	-42.4382	158.179				13.2341	23.13	28.941	-0.61625
884.021	-204.422	-47.3199	-98.4255	-261.206	-410.737				-12.3022	-6.16733	-12.73	-3.793
884.749	64.3037	-25.7215	22.047	-126.77	-25.7215				3.86983	-3.35235	2.85148	-1.84084
885.477	152.151	23.5471	94.1886	-19.9245	-141.283				9.15652	3.06896	12.182	-0.289326
886.205	278.722	326.398	12.8359	141.195	157.698				16.7736	42.5403	1.66015	2.0503
886.932	-172.781	118.317	-13.1464	-71.366	-15.0244				-10.398	15.4206	-1.70031	-1.03631
887.66	172.253	-84.2125	-149.286	28.7088	-118.663				10.3663	-10.9756	-19.3081	0.416883
888.388	-154.394	-331.661	-40.028	-51.4646	-242.074				-9.2915	-43.2262	-5.17709	-0.747323
889.116	18.6698	-136.29	46.6745	44.8075	-98.95				1.12356	-17.763	6.03672	0.650655
889.844	-183.974	410.262	207.891	-58.8717	36.7948				-11.0717	53.4705	26.8879	-0.854882
890.572	-40.2032	-299.697	195.534	0	-65.787				-2.41945	-39.0602	25.2897	0
891.299	308.022	141.177	99.007	58.6708	1.83346				18.5369	18.3999	12.8052	0.851965
892.027	94.1316	143.08	329.46	-24.4742	197.676				5.66489	18.648	42.6113	-0.355392
892.755	254.232	190.189	102.857	110.62	172.722				15.2998	24.7878	13.3032	1.60632
893.482	-175.616	-165.859	-189.275	-154.152	-290.741				-10.5686	-21.6169	-24.4801	-2.23845
894.21	53.7199	157.323	391.388	11.5114	-107.44				3.23289	20.5043	50.6208	0.167158
894.937	163.393	-11.2685	125.831	-58.2205	95.7821				9.83309	-1.46865	16.2746	-0.845426
895.665	-43.1535	-45.0298	305.827	-90.0595	153.852				-2.597	-5.86885	39.5546	-1.30776
896.392	-249.17	36.4172	147.586	-5.75009	-153.336				-14.9952	4.74635	19.0882	-0.0834976
897.119	55.4345	122.748	156.404	-95.0305	209.859				3.33608	15.998	20.2288	-1.37995
897.847	50.8807	-160.783	73.2683	-191.312	-130.255				3.06203	-20.9553	9.47627	-2.77806
898.574	40.5438	-70.9516	-152.039	-58.7885	-147.985				2.43995	-9.24731	-19.6642	-0.853674
899.301	430.569	374.233	265.585	146.876	229.368				25.9119	48.7747	34.3498	2.13281
900.028	318.51	81.1112	77.1546	332.358	164.201				19.1681	10.5714	9.97891	4.82621
900.756	211.367	148.74	113.512	113.512	-213.324				12.7202	19.3856	14.6812	1.64832
901.483	299.145	332.824	564.612	188.204	128.771				18.0027	43.3778	73.025	2.73293
902.21	-129.599	360.448	-178.199	16.1999	6.07496				-7.79935	46.9781	-23.0476	0.23524
902.937	-43.5405	74.6408	238.436	-196.969	-257.096				-2.62029	9.72813	30.8385	-2.8602
903.664	-23.0338	125.639	244.996	-349.696	-25.1278				-1.38619	16.3749	31.687	-5.07797
904.391	137.051	24.9183	170.275	220.112	49.8366				8.24778	3.24767	22.0228	3.19626
905.118	98.1582	147.237	186.092	22.4946	116.563				5.90722	19.1898	24.0685	0.326646
905.845	272.431	121.081	359.206	217.945	24.2161				16.3951	15.7808	46.4585	3.1648
906.571	348.434	-28.3609	125.598	291.712	-26.3351				20.969	-3.69635	16.2445	4.23598
907.298	50.1238	-50.1238	446.937	286.123	382.194				3.01648	-6.53276	57.8053	4.15482
908.025	178.36	105.297	-186.956	148.275	-58.0207				10.7338	13.7236	-24.1802	2.15312
908.752	279.65	467.539	152.933	128.901	288.389				16.8295	60.9356	19.7799	1.87179
909.478	-144.202	-256.12	68.8725	-12.9136	-193.704				-8.67815	-33.3808	8.90774	-0.18752
910.205	345.392	347.498	-42.1209	111.62	402.255				20.7859	45.2903	-5.44778	1.62085
910.932	109.558	-18.6041	47.5439	-132.296	-270.794				6.59324	-2.42473	6.14917	-1.92108
911.658	245.437	243.375	18.5625	33	78.3749				14.7705	31.7197	2.40081	0.479196
912.385	73.6617	132.591	-279.915	-530.364	-151.533				4.433	17.2809	-36.2032	-7.70148
913.111	155.334	215.742	-254.575	-64.7225	118.658				9.34809	28.1182	-32.9259	-0.939842
913.837	129.508	173.409	206.335	-173.409	-116.338				7.79388	22.6009	26.6867	-2.51809
914.564	110.941	-286.227	248.507	-28.8446	122.035				6.67647	-37.3047	32.1411	-0.418855
915.29	191.383	-156.186	48.3956	171.584	-347.568				11.5175	-20.3561	6.25932	2.49159
916.017	105.389	138.323	-184.43	-199.8	48.3032				6.34236	18.028	-23.8536	-2.90131
916.743	185.186	95.8611	-8.71465	87.1465	-69.7172				11.1446	12.4938	-1.12712	1.26546
917.469	117.882	423.503	37.1111	329.634	13.098				7.09422	55.1962	4.79982	4.78664
918.195	290.634	-168.612	239.606	219.639	363.847				17.4905	-21.9756	30.9899	3.1894
918.921	-22.4218	349.78	123.32	94.1714	179.374				-1.34935	45.5877	15.9498	1.36747
919.647	147.636	-265.745	-65.8685	-283.916	-20.4419				8.88483	-34.6353	-8.5192	-4.12277
920.373	250.498	75.1493	113.863	29.6043	170.794				15.0751	9.79441	14.7266	0.429887
921.099	63.5366	-444.756	-222.378	-129.342	-167.918				3.82367	-57.9662	-28.7616	-1.87819
921.825	550.876	564.478	444.328	367.25	158.688				33.152	73.5698	57.4678	5.33288
922.551	136.679	150.347	116.177	-13.6679	168.571				8.22543	19.5951	15.026	-0.198473
923.277	-236.447	-2.31811	46.3621	-217.902	-37.0897				-14.2295	-0.302125	5.99632	-3.16418
924.003	-517.129	-191.267	-35.4198	-210.157	-110.982				-31.1211	-24.9283	-4.58107	-3.05172
924.729	163.418	28.4206	378.941	-42.6309	-99.4721				9.83462	3.70413	49.011	-0.619048
925.455	-160.7	-262.319	37.8118	-174.879	-602.625				-9.67101	-34.1887	4.89044	-2.53944
926.18	537.915	619.771	334.443	212.827	236.215				32.372	80.7764	43.2557	3.09049
926.906	178.694	-115.211	-169.289	-21.1611	-270.392				10.7539	-15.0157	-21.8953	-0.307283
927.632	104.896	30.9921	42.9122	-257.473	-30.9921				6.31273	4.03929	5.55012	-3.73879
928.357	-356.973	-258.498	-297.888	-448.062	-393.901				-21.4828	-33.6907	-38.5278	-6.50636
929.083	444.75	176.889	432.115	85.9177	422.007				26.7653	23.0544	55.8883	1.24762
929.808	-228.706	40.6588	-50.8235	58.447	299.859				-13.7636	5.29917	-6.57334	0.848715
930.534	-328.194	50.4914	-106.032	-123.704	-285.276				-19.7509	6.58067	-13.7138	-1.79632
931.259	-139.559	-201.862	-309.023	-244.228	-27.4133				-8.39873	-26.3092	-39.968	-3.54646
931.985	-39.3861	-51.6942	118.158	-172.314	64.0024				-2.37028	-6.73744	15.2822	-2.50219
932.71	-113.958	-247.735	-195.711	-331.965	-279.941				-6.85806	-32.2879	-25.3125	-4.8205
933.435	-250.831	-243.152	-7.67849	-15.357	-145.891				-15.0951	-31.6907	-0.99311	-0.223
934.161	-302.229	-196.989	-59.3665	-242.863	-196.989				-18.1883	-25.6741	-7.67826	-3.52664
934.886	486.707	250.469	185.005	463.937	85.3871				29.2903	32.6443	23.928	6.73687
935.611	40.8643	14.5944	-204.321	-58.3776	99.2419				2.45924	1.90212	-26.4262	-0.847707
936.336	-118.13	-304.184	-67.9247	-35.439	103.364				-7.10912	-39.6451	-8.78514	-0.514613
937.062	-23.5422	64.7409	-67.6837	-114.768	-173.623				-1.41678	8.43786	-8.75398	-1.66656
937.787	-263.791	173.862	251.8	71.9429	-182.855				-15.8751	22.6599	32.567	1.04469
938.512	165.737	9.38136	12.5085	165.737	240.788				9.97417	1.2227	1.6178	2.40669
939.237	142.993	302.613	103.088	-139.668	232.779				8.6054	39.4404	13.3331	-2.02813
939.962	593.941	-235.468	-249.525	-186.265	-400.647				35.7437	-30.6891	-32.2728	-2.70478
940.686	55.062	58.7328	264.297	-312.018	289.993				3.31366	7.65479	34.1833	-4.53084
941.411	-165.262	184.042	236.625	-63.8513	390.62				-9.94557	23.9867	30.6043	-0.927192
942.136	-207.639	-33.3706	-107.528	-111.235	181.685				-12.4959	-4.34928	-13.9073	-1.61526
942.861	266.042	43.733	123.91	389.952	-419.108				16.0106	5.69983	16.0261	5.66254
943.586	-303.136	-75.7841	-454.705	-198.482	-617.099				-18.2429	-9.87714	-58.8099	-2.88218
944.31	230.637	-106.166	431.987	-475.918	-574.763				13.8799	-13.8369	55.8718	-6.91086
945.035	-52.7954	-150.844	-131.988	-369.568	-301.688				-3.17726	-19.6599	-17.0709	-5.36653
945.76	-46.3614	169.992	-11.5904	301.349	-115.904				-2.79006	22.1555	-1.49906	4.37592
946.484	964.25	266.133	366.415	258.419	431.984				58.0291	34.6858	47.3909	3.75253
947.209	-272.331	-410.362	-231.295	-358.135	-152.953				-16.3891	-53.4836	-29.9149	-5.20051
947.933	248.882	151.493	180.349	533.833	367.912				14.9778	19.7445	23.3257	7.75185
948.658	94.8343	379.337	358.263	-17.5619	-84.2972				5.70718	49.44	46.3365	-0.255018
949.382	70.8607	74.4037	-269.271	-240.926	-311.787				4.26444	9.69723	-34.8265	-3.49852
950.107	-18.1017	-296.868	7.24069	206.36	445.303				-1.08937	-38.6916	0.936486	2.99657
950.831	414.858	157.866	440.557	268.006	84.4401				24.9664	20.5751	56.9801	3.89174
951.555	339.442	-32.8492	178.846	237.244	47.4488				20.4278	-4.28132	23.1313	3.44505
952.279	-295.645	-67.6777	-238.653	39.1818	-96.1735				-17.7921	-8.82061	-30.8665	0.568963
953.004	-31.0734	372.881	245.135	-6.9052	176.083				-1.87002	48.5986	31.7049	-0.100271
953.728	-17.0669	129.709	580.276	191.15	501.768				-1.0271	16.9053	75.051	2.77571
954.452	-6.88878	-151.553	0	-451.215	-368.55				-0.414571	-19.7523	0	-6.55214
955.176	-49.3901	-31.7508	-67.0295	137.587	479.79				-2.97233	-4.13816	-8.66936	1.99791
955.9	180.325	243.97	-286.399	-328.829	7.07158				10.8521	31.7972	-37.0419	-4.77495
956.624	27.8746	80.1396	27.8746	6.96866	-108.014				1.67751	10.4448	3.60521	0.101193
957.348	-10.3748	69.1656	169.456	276.662	-62.249				-0.624363	9.01453	21.9168	4.01744
958.072	289.485	231.588	405.28	61.3028	194.126				17.4214	30.1835	52.4175	0.890184

## Sheet: 5daysold
wavelength	larva_1	larva_2	larva_3	background	Ref.Green	RefAVE(502-512)	AVE(502-512)	correction factor	larva_1	larva_2	larva_3	background
196.11	-1039.92	-75.9064	-447.848	-834.97	-1153.78	8875.78	1047.54	0.118022	-122.733	-12.0367	-47.5181	-0.11233
196.875	854.776	680.795	582.458	468.992	45.3863		1407.46	0.158573	100.883	107.956	61.8007	0.0630945
197.641	-317.028	117.964	-250.674	-1651.5	-265.419		941.748	0.106103	-37.4164	18.7059	-26.5973	-0.222179
198.407	433.24	1292.62	752.843	348.013	553.979		1.19408	0.000134532	51.132	204.974	79.8791	0.0468188
199.172	592.324	605.941	129.358	-95.3166	878.274		↑	↑	69.9075	96.0859	13.7253	-0.0128231
199.938	1668.04	641.05	784.959	1151.27	1131.65		larva_1	AVE/Ref.AVE	196.866	101.653	83.2867	0.154883
200.703	125.267	-369.537	-682.704	-833.024	-313.167		larva_2	→	14.7843	-58.5985	-72.437	-0.112068
201.469	263.552	652.89	-353.399	-449.236	-263.552		larva_3	after correction	31.105	103.531	-37.4968	-0.0604366
202.234	-74.6473	-798.152	-1159.9	-648.857	-1148.42		background		-8.81004	-126.565	-123.07	-0.0872921
203	253.267	352.371	-170.68	275.29	-611.144				29.8911	55.8766	-18.1097	0.0370354
203.765	200.281	247.716	-31.6233	-31.6233	284.61				23.6376	39.2811	-3.35534	-0.00425435
204.53	337.91	373.215	353.041	-368.171	196.694				39.881	59.1817	37.4588	-0.0495308
205.296	-448.694	-815.369	-135.091	-53.0713	-492.116				-52.9559	-129.295	-14.3336	-0.0071398
206.061	124.512	788.577	189.074	-341.256	258.247				14.6952	125.047	20.0614	-0.0459098
206.826	136.73	-66.1595	-216.121	-882.127	445.474				16.1372	-10.4911	-22.9311	-0.118674
207.591	-130.932	-291.43	-190.063	-371.678	206.957				-15.4529	-46.2129	-20.1663	-0.0500027
208.356	672.315	368.558	133.653	162.004	490.061				79.3481	58.4433	14.181	0.0217947
209.122	213.939	116.694	-260.616	-105.024	19.449				25.2495	18.5045	-27.6522	-0.0141292
209.887	-422.878	-97.2993	-714.775	-475.269	-138.464				-49.909	-15.429	-75.8399	-0.063939
210.652	320.834	-82.9121	674.111	374.907	79.3072				37.8655	-13.1476	71.5254	0.050437
211.417	337.366	73.0381	222.592	-90.4281	295.63				39.8168	11.5819	23.6178	-0.0121655
212.181	-251.855	-238.423	-339.164	-638.032	-97.3839				-29.7245	-37.8074	-35.9864	-0.0858358
212.946	-71.3578	-227.048	100.55	-460.582	-392.468				-8.42181	-36.0036	10.6686	-0.0619631
213.711	-3.13346	-266.344	354.081	50.1353	184.874				-0.369818	-42.235	37.5691	0.00674481
214.476	-433.367	-278.809	-572.771	-378.817	-454.58				-51.1469	-44.2116	-60.7728	-0.050963
215.241	-190.784	-352.217	-181.979	-120.341	-211.33				-22.5168	-55.8521	-19.3085	-0.0161897
216.005	-85.4089	-93.9498	-45.5514	-239.145	-14.2348				-10.0802	-14.8979	-4.83315	-0.0321727
216.77	234.988	-364.922	-60.8204	-229.459	-107.818				27.7338	-57.8668	-6.45324	-0.0308696
217.535	5.36944	185.246	174.507	-142.29	289.95				0.633714	29.375	18.5157	-0.0191426
218.299	-140.769	-398.847	-273.718	-331.069	-260.684				-16.6139	-63.2463	-29.0424	-0.0445394
219.064	-116.31	-288.248	151.709	-268.02	-12.6424				-13.7272	-45.7083	16.0968	-0.0360573
219.828	468.131	419.112	220.585	517.15	541.66				55.2499	66.4599	23.4048	0.0695733
220.593	90.3258	232.946	228.192	-28.5239	194.914				10.6605	36.9389	24.2118	-0.00383739
221.357	-180.041	-115.411	-459.335	-369.314	-265.445				-21.2488	-18.301	-48.7369	-0.0496846
222.122	150.195	-100.877	-56.0431	-210.722	-190.546				17.7264	-15.9964	-5.94635	-0.0283489
222.886	139.435	217.867	161.221	-191.723	-198.259				16.4564	34.5478	17.1061	-0.0257929
223.65	122.85	-31.7717	2.11811	-258.41	59.3071				14.4991	-5.03813	0.224738	-0.0347644
224.415	-125.523	-141.985	-102.888	290.144	63.7905				-14.8145	-22.515	-10.9167	0.0390336
225.179	3.99694	-151.884	-91.9296	-209.839	51.9602				0.471728	-24.0847	-9.75403	-0.0282301
225.943	291.155	312.506	289.214	-73.7593	83.4645				34.3628	49.5551	30.6865	-0.00992299
226.707	67.8558	320.43	103.669	-18.8488	356.243				8.0085	50.8116	10.9996	-0.00253577
227.471	131.905	-34.8083	331.595	58.6246	31.1443				15.5678	-5.51966	35.1833	0.00788689
228.235	247.809	112.316	397.565	180.063	247.809				29.247	17.8104	42.1829	0.0242242
228.999	-392.191	-149.241	-211.714	-445.988	-46.8547				-46.2873	-23.6656	-22.4635	-0.0599996
229.763	-28.7412	99.7488	-118.346	-248.527	380.398				-3.3921	15.8175	-12.5569	-0.0334348
230.527	-224.412	-90.7548	-118.806	-219.462	23.1012				-26.4856	-14.3913	-12.6057	-0.0295246
231.291	4.83329	-148.221	-186.887	-257.775	12.8888				0.570436	-23.5038	-19.8293	-0.0346791
232.055	-203.11	-160.599	-107.066	-318.048	-61.4054				-23.9715	-25.4666	-11.36	-0.0427877
232.819	-232.72	10.7883	-86.3068	-397.628	-124.837				-27.4661	1.71074	-9.15742	-0.0534937
233.582	18.1316	-51.3728	13.5987	-43.818	-75.5483				2.13993	-8.14634	1.44286	-0.00589493
234.346	-25.2196	-86.0434	-57.8568	-134.999	-7.41753				-2.97648	-13.6442	-6.13879	-0.0181617
235.11	107.973	48.1499	26.2636	-61.2817	4.37726				12.7432	7.63527	2.78665	-0.00824435
235.874	163.748	104.856	228.386	54.5827	160.875				19.3259	16.6274	24.2324	0.00734313
236.637	-82.1434	-72.2295	-232.267	-19.8277	-21.244				-9.69475	-11.4536	-24.6443	-0.00266746
237.401	-86.7262	-106.309	141.28	-64.3452	25.1786				-10.2356	-16.8578	14.9902	-0.0086565
238.164	121.661	51.1527	-218.436	-143.781	59.4478				14.3587	8.11144	-23.1768	-0.0193431
238.928	116.312	109.47	24.6308	-50.6299	151.89				13.7274	17.359	2.6134	-0.00681135
239.691	-255.042	-238.762	-203.491	-230.623	-109.885				-30.1006	-37.8613	-21.591	-0.0310262
240.455	-44.4083	-368.724	-107.657	-379.489	-312.204				-5.24117	-58.4696	-11.4227	-0.0510535
241.218	-248.349	-116.163	-216.304	-405.904	-209.628				-29.3107	-18.4203	-22.9505	-0.054607
241.981	-55.6968	-188.308	9.2828	-19.8917	-106.089				-6.57346	-29.8606	0.984935	-0.00267607
242.744	-25.0462	-88.3207	264.962	-243.871	-65.911				-2.95601	-14.0053	28.1133	-0.0328084
243.508	-41.9725	125.918	136.411	-264.952	-36.726				-4.9537	19.9671	14.4736	-0.0356445
244.271	151.553	-78.3897	-22.2104	-185.522	118.891				17.8867	-12.4305	-2.3566	-0.0249587
245.034	52.1031	-9.11805	134.166	-212.32	1.30258				6.14933	-1.44588	14.2354	-0.0285639
245.797	80.5569	220.882	-84.4548	-27.2854	296.242				9.50751	35.0259	-8.96093	-0.00367076
246.56	151.661	-16.8512	-10.37	-106.292	-146.476				17.8994	-2.67215	-1.10029	-0.0142997
247.323	16.8153	-107.359	-50.446	-398.394	37.5111				1.98458	-17.0243	-5.35248	-0.0535968
248.086	-32.2786	20.6583	-38.7344	25.8229	-173.014				-3.8096	3.27585	-4.10984	0.00347401
248.849	252.769	322.41	154.757	-81.2473	79.9577				29.8324	51.1255	16.4202	-0.0109304
249.612	-104.435	-73.4916	-83.8062	-257.865	90.2528				-12.3257	-11.6538	-8.8921	-0.0346911
250.375	-99.3469	76.123	-95.4763	-196.113	-10.3218				-11.7252	12.071	-10.1303	-0.0263835
251.138	277.728	184.721	136.926	-11.6258	73.6301				32.778	29.2918	14.5283	-0.00156404
251.901	6.47077	45.2954	-157.887	-204.476	-54.3545				0.763696	7.18263	-16.7523	-0.0275086
252.663	-208.797	-85.5938	-229.547	-191.938	-115.422				-24.6427	-13.5729	-24.3557	-0.0258218
253.426	-75.415	-218.444	-228.846	-75.415	-167.733				-8.90065	-34.6392	-24.2812	-0.0101457
254.189	69.1292	-9.13027	57.3903	-92.607	-138.258				8.15878	-1.44781	6.08929	-0.0124586
254.951	-27.4979	-19.6414	119.158	-17.0225	-13.0942				-3.24537	-3.11459	12.643	-0.00229007
255.714	59.197	238.103	90.7687	74.9828	71.0364				6.98656	37.7567	9.63085	0.0100876
256.477	160.079	181.247	31.7513	175.955	111.129				18.8929	28.7408	3.36891	0.0236716
257.239	-82.5361	-49.2554	-126.467	-274.233	-190.366				-9.7411	-7.81058	-13.4185	-0.0368931
258.001	-18.7686	45.581	-353.923	-237.289	-67.0309				-2.21512	7.22791	-37.5524	-0.031923
258.764	-1.35124	51.347	91.8842	113.504	-36.4834				-0.159476	8.14225	9.74921	0.0152699
259.526	-320.182	-51.7741	-113.086	-99.4607	-114.448				-37.7886	-8.20997	-11.9987	-0.0133807
260.289	-412.178	-140.141	-21.9828	-78.3138	-166.245				-48.6462	-22.2225	-2.33245	-0.0105357
261.051	-169.123	48.519	-206.552	-144.171	-105.356				-19.9603	7.69381	-21.9159	-0.0193956
261.813	-190.282	-275.63	-60.1628	-289.621	-278.428				-22.4576	-43.7074	-6.38347	-0.0389633
262.575	-217.513	-199.151	-298.021	-387.003	-357.342				-25.6713	-31.58	-31.6209	-0.0520643
263.338	37.0919	-116.982	-59.9177	-75.6104	-121.262				4.37767	-18.5502	-6.35746	-0.010172
264.1	-246.591	96.6174	-181.698	-85.081	-233.612				-29.1032	15.3209	-19.2788	-0.0114461
264.862	-18.9582	-217.29	-122.499	-390.831	-126.874				-2.23749	-34.4563	-12.9975	-0.0525793
265.624	185.812	70.7854	2.94939	-13.2723	72.2601				21.9299	11.2246	0.31294	-0.00178554
266.386	32.8019	-7.45498	25.3469	-80.5138	-98.4057				3.87136	-1.18216	2.68939	-0.0108317
267.148	191.453	-123.615	-393.459	7.53753	-235.171				22.5958	-19.6021	-41.7473	0.00101404
267.91	13.7092	-91.3949	-80.7321	-31.9882	111.197				1.618	-14.4928	-8.56594	-0.00430344
268.672	-55.3621	-10.7649	19.9919	-115.338	109.186				-6.53397	-1.70702	2.1212	-0.0155166
269.433	-72.9268	-82.2365	-181.541	108.614	26.3778				-8.60698	-13.0405	-19.2621	0.0146121
270.195	-76.6772	-31.2968	-20.3429	-169.003	-194.04				-9.04961	-4.96283	-2.15845	-0.0227363
270.957	63.0341	200.133	179.647	160.737	316.746				7.43943	31.7357	19.0611	0.0216243
271.719	-160.184	-220.451	-153.84	-285.476	-142.738				-18.9053	-34.9576	-16.3229	-0.0384057
272.48	-22.3311	181.839	146.747	22.3311	143.557				-2.63557	28.8347	15.5703	0.00300425
273.242	-99.3823	-258.073	40.0735	-137.853	11.2206				-11.7293	-40.9235	4.25193	-0.0185456
274.004	-167.333	120.673	-102.974	-146.417	45.0513				-19.7491	19.1355	-10.9259	-0.0196977
274.765	101.725	80.7341	33.9083	-179.23	30.679				12.0058	12.8023	3.59778	-0.0241122
275.527	-260.601	-25.8982	32.3728	-202.33	-176.432				-30.7567	-4.10676	3.43486	-0.0272199
276.288	-165.36	-236.692	6.4847	-4.86353	235.07				-19.5161	-37.5329	0.688047	-0.0006543
277.05	-72.9837	-42.1684	167.052	60.0089	-14.5967				-8.61371	-6.68677	17.7247	0.00807312
277.811	-228.662	-244.879	-53.5167	35.6778	-34.0561				-26.9872	-38.8312	-5.67829	0.00479981
278.572	254.272	288.283	158.718	129.566	118.229				30.0098	45.714	16.8405	0.0174307
279.334	-111.57	135.824	232.841	105.102	389.685				-13.1677	21.538	24.7052	0.0141396
280.095	-40.3349	-95.1905	-188.768	-179.087	56.4689				-4.76042	-15.0946	-20.0288	-0.024093
280.856	-93.3874	-19.3215	-19.3215	41.8633	-85.3367				-11.0218	-3.06387	-2.05008	0.00563196
281.617	337.256	-229.655	-19.2717	-9.63587	165.416				39.8037	-36.4171	-2.04479	-0.00129633
282.379	-155.451	125.002	-80.1294	20.8336	139.425				-18.3467	19.8219	-8.50198	0.00280279
283.14	321.232	-14.3835	250.913	145.434	-36.7579				37.9126	-2.28084	26.6227	0.0195655
283.901	135.443	-114.728	20.7148	-277.26	-109.948				15.9853	-18.1928	2.19791	-0.0373004
284.662	-131.749	85.7163	-76.1923	-282.546	-4.76202				-15.5493	13.5923	-8.08424	-0.0380115
285.423	-192.858	135.949	53.7472	-252.928	-45.8432				-22.7615	21.5578	5.70275	-0.0340269
286.184	169.832	116.366	191.847	-105.359	193.419				20.0439	18.4525	20.3556	-0.0141741
286.945	-107.908	-217.379	-107.908	12.511	-132.93				-12.7355	-34.4705	-11.4494	0.00168314
287.706	146.136	-7.77321	80.8414	37.3114	-34.2021				17.2473	-1.23262	8.57753	0.00501958
288.466	-32.457	92.7343	-129.828	-241.109	-250.383				-3.83065	14.7051	-13.7752	-0.0324369
289.227	-164.358	-238.088	-385.549	-233.48	9.21631				-19.3979	-37.7543	-40.908	-0.0314105
289.988	1.52648	-189.283	-123.645	-196.916	-68.6916				0.180159	-30.0152	-13.1191	-0.0264915
290.749	218.386	37.9143	357.911	294.215	282.082				25.7745	6.01218	37.9755	0.0395814
291.509	-7.53052	-206.336	-4.51831	-13.5549	-99.4029				-0.888769	-32.7193	-0.479407	-0.00182357
292.27	-92.7346	55.3416	-91.2389	-86.7517	68.8031				-10.9447	8.77568	-9.68073	-0.0116709
293.03	-87.6298	-46.0428	-102.482	-69.8068	47.528				-10.3423	-7.30114	-10.8737	-0.00939125
293.791	-120.95	-91.4499	-148.975	-41.2999	-206.5				-14.2748	-14.5015	-15.8067	-0.00555617
294.551	-210.927	-32.2249	-156.73	-190.42	5.85908				-24.8941	-5.11	-16.6296	-0.0256176
295.312	75.6532	-331.71	-187.678	-322.981	-104.751				8.92877	-52.6003	-19.9133	-0.0434513
296.072	-47.6829	-232.635	-92.4758	-143.049	-83.8062				-5.62764	-36.8895	-9.81198	-0.0192446
296.833	-86.1174	-77.5057	-76.0704	-183.717	-114.823				-10.1638	-12.2903	-8.07131	-0.0247158
297.593	27.0958	-189.671	-109.809	-320.872	-185.393				3.19791	-30.0767	-11.6511	-0.0431676
298.353	-104.881	-136.062	-124.723	-113.385	-128.975				-12.3783	-21.5757	-13.2335	-0.0152539
299.114	-56.372	101.47	152.204	-63.4185	21.1395				-6.65315	16.0903	16.1494	-0.00853182
299.874	-25.2242	-53.2511	-204.597	-330.718	-194.787				-2.97702	-8.44419	-21.7083	-0.0444921
300.634	-112.916	47.397	164.496	-22.3045	62.7313				-13.3267	7.51589	17.4535	-0.00300067
301.394	129.046	29.1395	49.9534	-205.364	-24.9767				15.2303	4.62074	5.30022	-0.0276281
302.154	89.8414	-139.6	-74.6375	-197.651	-174.154				10.6033	-22.1367	-7.91927	-0.0265904
302.914	134.979	101.923	307.147	130.847	41.3202				15.9306	16.1622	32.5892	0.0176031
303.674	39.813	75.5074	237.505	-245.742	45.3044				4.69882	11.9734	25.2001	-0.0330602
304.434	-104.017	-142.338	-105.385	94.4361	364.058				-12.2763	-22.571	-11.1817	0.0127047
305.194	-254.957	-2.72681	-61.3532	-5.45362	85.8945				-30.0906	-0.432398	-6.50977	-0.000733686
305.954	624.706	357.169	517.419	478.036	418.281				73.7292	56.6373	54.8998	0.0643111
306.714	298.877	269.124	236.667	-16.2286	143.353				35.2741	42.6759	25.1111	-0.00218327
307.474	-1.3479	115.92	-20.2185	-140.182	-136.138				-0.159082	18.3817	-2.14525	-0.018859
308.233	-1.34383	96.7558	-79.286	-134.383	149.165				-0.158602	15.3428	-8.41249	-0.0180788
308.993	-158.263	-9.38851	-9.38851	6.70608	-29.5067				-18.6786	-1.48876	-0.99615	0.000902182
309.753	172.684	-48.1909	-52.2068	103.075	-13.3864				20.3806	-7.64177	-5.5393	0.0138669
310.512	-255.339	-36.0951	-308.814	-221.918	-216.571				-30.1358	-5.72371	-32.7661	-0.0298551
311.272	-218.876	-254.911	-197.523	-204.196	-282.938				-25.8323	-40.422	-20.9578	-0.0274709
312.032	-154.577	-38.6442	-310.486	-261.182	-231.865				-18.2435	-6.12793	-32.9436	-0.0351373
312.791	-199.545	18.6242	164.957	-247.436	-23.9454				-23.5507	2.95329	17.5025	-0.033288
313.551	-114.245	-9.29904	5.31374	-89.0051	-70.4071				-13.4835	-1.47458	0.563805	-0.011974
314.31	-332.765	-131.25	-285.038	-246.591	-238.636				-39.2737	-20.8127	-30.2434	-0.0331744
315.069	-509.333	-511.979	-552.991	-390.268	-504.042				-60.1127	-81.1861	-58.6741	-0.0525036
315.829	-237.643	-220.48	-84.4953	-348.543	-223.12				-28.0472	-34.9622	-8.96522	-0.0468902
316.588	-7.90684	119.92	94.8821	-76.4328	192.4				-0.933184	19.0161	10.0673	-0.0102827
317.347	61.8146	-34.1953	77.597	130.205	-107.847				7.2955	-5.42245	8.23329	0.0175168
318.107	152.399	63.0616	14.4516	-145.83	10.5103				17.9865	9.99986	1.53336	-0.0196188
318.866	-119.415	-427.794	-251.952	-303.13	-280.822				-14.0936	-67.8366	-26.733	-0.0407807
319.625	-226.666	-273.833	-298.727	-174.258	-111.368				-26.7516	-43.4226	-31.6959	-0.0234432
320.384	108.506	-151.647	47.063	-222.242	13.0731				12.8062	-24.0472	4.99354	-0.0298987
321.143	-215.26	-88.7133	-56.0981	-103.064	-57.4027				-25.4055	-14.0675	-5.95219	-0.0138654
321.902	-286.284	-437.234	-510.106	-612.909	-356.554				-33.7879	-69.3335	-54.1239	-0.0824559
322.661	-27.2585	-131.1	6.49012	-140.187	-29.8546				-3.21711	-20.789	0.688622	-0.0188596
323.42	-124.309	-64.7442	-71.2186	-98.4112	16.8335				-14.6712	-10.2667	-7.55652	-0.0132395
324.179	-205.535	-264.997	-130.56	-224.925	-151.242				-24.2577	-42.0214	-13.8528	-0.0302596
324.938	-95.481	19.3543	143.222	85.1587	241.283				-11.2689	3.06906	15.1963	0.0114566
325.697	-79.8846	-96.6346	-135.289	21.9039	-50.25				-9.42817	-15.3236	-14.3545	0.00294677
326.455	0	-50.2504	-123.693	-51.5388	-108.232				0	-7.96835	-13.1242	-0.00693363
327.214	73.4873	-153.421	-132.793	-12.8925	-36.099				8.67314	-24.3284	-14.0897	-0.00173446
327.973	-122.532	116.083	-82.5477	-349.538	12.8981				-14.4615	18.4076	-8.75858	-0.0470241
328.731	116.197	15.493	-21.9484	20.6573	-6.4554				13.7139	2.45677	-2.32879	0.00277907
329.49	23.247	247.968	140.773	-61.992	139.482				2.74366	39.321	14.9365	-0.00833991
330.249	77.3758	-10.3168	-219.231	-242.444	21.9231				9.13207	-1.63596	-23.2612	-0.0326165
331.007	-14.1578	-126.133	-118.411	-234.247	-23.1673				-1.67093	-20.0013	-12.5637	-0.0315137
331.766	15.4161	137.46	84.7884	-136.175	41.1095				1.81944	21.7974	8.99632	-0.01832
332.524	-234.487	-60.2234	-174.263	-338.276	-278.053				-27.6747	-9.5498	-18.4899	-0.045509
333.283	177.711	117.622	237.8	85.6592	148.305				20.9738	18.6516	25.2313	0.0115239
334.041	177.439	114.889	-16.595	16.595	28.0839				20.9418	18.2182	-1.76078	0.00223256
334.799	147.803	157.996	202.592	-61.1598	188.576				17.444	25.0539	21.4956	-0.00822795
335.558	-244.058	-8.89794	-141.096	-265.667	-92.7928				-28.8043	-1.41097	-14.9707	-0.0357407
336.316	-188.964	-34.2419	-82.4342	-51.9969	-2.53644				-22.302	-5.42984	-8.74653	-0.00699526
337.074	-144.191	29.0911	21.5021	-161.898	-6.32414				-17.0177	4.61306	2.28144	-0.0217805
337.832	39.0943	45.3999	118.544	87.0164	83.2331				4.614	7.19919	12.5779	0.0117065
338.59	-3.77164	-118.178	69.1468	-159.666	-216.241				-0.445138	-18.7399	7.3367	-0.0214802
339.348	41.3363	117.746	-52.6098	3.75785	196.661				4.8786	18.6713	-5.58207	0.000505551
340.106	11.2277	-59.8812	47.4059	-143.465	-39.9208				1.32512	-9.49553	5.02992	-0.0193007
340.864	11.1802	-83.2301	79.5034	72.05	19.8759				1.31951	-13.1981	8.43557	0.00969303
341.622	-19.7882	7.42058	-157.069	-134.807	49.4705				-2.33545	1.1767	-16.6655	-0.0181359
342.38	102.28	-50.5237	121.996	-189.772	-83.7954				12.0713	-8.01169	12.9442	-0.0255304
343.138	71.2611	86.0048	100.748	52.8315	9.82912				8.4104	13.638	10.6897	0.00710753
343.896	-56.3856	223.091	72.3207	-109.094	-87.03				-6.65476	35.3762	7.67346	-0.0146766
344.654	26.9272	-83.2296	-145.652	-290.079	-255.808				3.17801	-13.198	-15.4541	-0.039025
345.412	-179.759	-130.845	-190.764	-209.107	-28.1255				-21.2155	-20.7484	-20.2407	-0.0281316
346.169	-216.287	-140.525	-224.84	-347.036	8.55371				-25.5266	-22.2835	-23.8563	-0.0466875
346.927	140.619	78.2573	72.1434	55.0247	-30.5693				16.5961	12.4095	7.65465	0.00740258
347.685	-93.0564	0	-51.4259	-144.482	-101.627				-10.9827	0	-5.45645	-0.0194375
348.442	56.4209	-67.4598	165.583	334.846	159.45				6.65892	-10.6973	17.5689	0.0450475
349.2	8.61146	-159.927	-252.193	-56.5896	-7.38125				1.01634	-25.3601	-26.7585	-0.00761312
349.957	80.2292	51.8404	19.7487	48.1375	128.367				9.46884	8.22049	2.0954	0.00647604
350.715	126.252	6.18881	91.5945	-9.9021	178.238				14.9005	0.981379	9.71847	-0.00133215
351.472	-55.8696	-4.96619	-55.8696	-78.2175	-26.0725				-6.59386	-0.787503	-5.92794	-0.0105228
352.23	104.602	138.225	205.469	94.6402	141.96				12.3454	21.9187	21.8009	0.0127321
352.987	0	-97.3346	38.6842	-137.267	-78.6164				0	-15.4346	4.10452	-0.0184668
353.744	-132.532	41.26	-136.283	-86.2708	-117.528				-15.6417	6.54271	-14.4601	-0.0116062
354.501	76.4457	13.7853	-184.222	-284.478	0				9.0223	2.18597	-19.5465	-0.0382714
355.259	6.28064	-41.4522	-55.2696	-265.043	-43.9644				0.741255	-6.5732	-5.86428	-0.0356568
356.016	-22.6661	42.8137	59.1836	-46.5914	-16.3699				-2.6751	6.78909	6.27957	-0.00626803
356.773	80.7768	-2.52427	-111.068	41.6505	8.83496				9.53346	-0.400282	-11.7847	0.00560333
357.53	250.316	155.5	202.276	84.703	16.4349				29.5429	24.658	21.4621	0.0113953
358.287	-170.814	-175.875	59.4685	-184.732	-183.467				-20.1598	-27.889	6.3098	-0.0248524
359.044	112.541	-85.9862	-126.45	-130.244	75.8702				13.2823	-13.6351	-13.4168	-0.017522
359.801	-133.718	-121.104	-151.379	-268.698	-121.104				-15.7818	-19.2037	-16.0618	-0.0361486
360.558	-77.9266	-216.184	-241.321	-157.11	-296.624				-9.19708	-34.2809	-25.6049	-0.0211364
361.315	143.88	58.8031	130.118	128.866	23.7715				16.981	9.32458	13.8059	0.0173367
362.072	-58.4056	63.3763	72.075	14.9121	259.718				-6.89316	10.0498	7.64739	0.00200615
362.829	51.7429	-7.39184	78.8463	-59.1348	33.2633				6.10682	-1.17215	8.36585	-0.00795552
363.585	-4.87832	-53.6615	-10.9762	-98.7859	-3.65874				-0.57575	-8.50926	-1.16461	-0.0132899
364.342	-156.554	-40.9449	27.698	-167.392	-63.8258				-18.4769	-6.49275	2.93885	-0.0225196
365.099	-90.359	5.94467	38.0459	-145.05	191.418				-10.6644	0.942664	4.03679	-0.0195139
365.856	-69.3132	86.9352	-236.135	-173.87	-178.57				-8.1805	13.7856	-25.0547	-0.0233911
366.612	-8.14947	36.0905	-62.8673	-164.154	208.394				-0.961819	5.72298	-6.67043	-0.0220839
367.369	148.332	86.9134	27.8123	35.9242	26.6535				17.5065	13.7821	2.95097	0.00483296
368.125	-23.1243	-119.09	-352.645	-60.1231	-56.6545				-2.72918	-18.8845	-37.4168	-0.00808849
368.882	3.46746	-124.829	-127.14	-190.71	-16.1815				0.409238	-19.7944	-13.49	-0.0256567
369.638	-113.472	-77.5779	-56.7361	-105.367	78.7358				-13.3922	-12.3018	-6.01988	-0.0141752
370.395	-59.0341	45.1437	-129.643	-4.63012	33.5684				-6.96734	7.15857	-13.7556	-0.0006229
371.151	21.9129	5.76656	21.9129	130.324	3.45994				2.58622	0.914421	2.32503	0.0175328
371.907	-70.0792	21.828	212.535	-34.4652	-42.5071				-8.27091	3.46132	22.5507	-0.00463668
372.664	-246.627	-202.097	-173.552	-37.6791	-324.268				-29.1074	-32.0471	-18.4144	-0.00506904
373.42	-60.052	-72.5156	151.83	40.7901	121.237				-7.08748	-11.499	16.1096	0.00548757
374.176	138.466	-27.0178	88.9336	14.6346	110.323				16.3421	-4.28429	9.43614	0.00196883
374.932	-162.385	-67.1937	-208.3	-105.27	-108.63				-19.165	-10.6551	-22.1013	-0.0141622
375.688	42.2688	181.311	-41.1564	33.3701	-85.6499				4.98866	28.751	-4.36683	0.00448935
376.444	88.2136	-56.2362	151.066	14.3347	19.8481				10.4112	-8.91754	16.0286	0.00192848
377.2	180.497	172.84	247.226	37.1933	73.2928				21.3027	27.4077	26.2315	0.0050037
377.956	-3.25187	-72.6252	-117.067	-121.403	-36.8546				-0.383794	-11.5164	-12.4212	-0.0163326
378.712	-178.461	121.482	-12.9008	-210.713	-119.332				-21.0624	19.2638	-1.36882	-0.0283477
379.468	110.387	99.6699	30.0081	-4.28688	206.842				13.0281	15.8049	3.18396	-0.000576722
380.224	-74.9801	-1.07114	37.49	-68.5532	-173.525				-8.84932	-0.169854	3.97781	-0.00922261
380.98	38.5098	-53.4859	-86.6472	16.0458	-44.9282				4.54502	-8.48142	-9.19354	0.00215867
381.736	36.3941	69.5769	103.83	46.0278	87.7739				4.29531	11.033	11.0167	0.00619222
382.492	-73.835	-52.4335	-83.4656	-170.141	-150.88				-8.71417	-8.31454	-8.85597	-0.0228895
383.247	-9.59539	106.615	143.931	19.1908	3.19846				-1.13247	16.9063	15.2715	0.00258177
384.003	-196.652	-344.407	-260.431	-148.818	-194.526				-23.2093	-54.6137	-27.6326	-0.0200208
384.759	-204.201	-138.603	43.3796	-192.563	-227.478				-24.1003	-21.9787	4.60271	-0.0259059
385.514	295.685	278.849	207.295	104.174	195.721				34.8975	44.2179	21.9947	0.0140147
386.27	-98.048	-210.699	-103.263	-70.9284	68.8422				-11.5719	-33.4112	-10.9566	-0.00954214
387.025	133.214	-47.5025	-82.6131	-75.3845	-37.1759				15.7222	-7.53262	-8.76552	-0.0101416
387.781	-141.667	-209.953	-83.5736	-211.992	-157.974				-16.7199	-33.2929	-8.86742	-0.0285197
388.536	-201.847	-8.0337	-112.472	-182.767	-36.1516				-23.8224	-1.27393	-11.9336	-0.024588
389.291	-141.149	-114.499	-92.7835	-241.829	-40.4694				-16.6588	-18.1564	-9.84463	-0.0325338
390.047	19.442	137.066	45.6888	-25.2747	70.9634				2.29459	21.735	4.84773	-0.00340025
390.802	-68.0612	-23.0066	-85.3161	-82.4403	41.2201				-8.03274	-3.64822	-9.05231	-0.0110909
391.557	51.104	17.0347	45.4258	-98.4225	-94.637				6.03141	2.70124	4.81982	-0.013241
392.313	143.361	-7.49601	102.133	-130.243	-86.2041				16.9198	-1.18866	10.8366	-0.0175219
393.068	-81.7131	-76.1418	-109.57	-189.426	-90.9987				-9.64397	-12.074	-11.6257	-0.0254839
393.823	-134.445	-137.208	-208.113	-229.293	-213.639				-15.8675	-21.7574	-22.0815	-0.0308473
394.578	-72.2204	23.7687	-20.112	-86.8473	-6.39927				-8.52362	3.76908	-2.13395	-0.0116837
395.333	100.78	75.3579	213.363	24.514	2.72378				11.8943	11.9497	22.6385	0.00329792
396.088	-1.80531	156.159	-69.5043	34.3008	-100.194				-0.213066	24.7626	-7.37463	0.00461456
396.843	14.3706	57.4823	18.8614	-16.1669	56.5841				1.69605	9.11514	2.00125	-0.00217497
397.598	-76.8237	-66.9974	-9.82629	-49.1314	29.4789				-9.06691	-10.624	-1.0426	-0.00660976
398.353	98.6192	-38.2038	-109.281	41.7577	155.481				11.6393	-6.05809	-11.595	0.00561775
399.108	-39.8401	39.8401	38.0694	-56.6614	-45.1521				-4.70202	6.31756	4.03929	-0.00762278
399.863	-68.7119	7.04738	41.4033	-103.949	24.6658				-8.10954	1.11752	4.39303	-0.0139844
400.617	54.4152	83.3782	-50.0269	-2.633	66.7025				6.42221	13.2215	-5.30801	-0.000354222
401.372	-96.4417	-113.1	-91.1813	-251.625	-73.6464				-11.3823	-17.9346	-9.67462	-0.0338517
402.127	-309.071	-171.609	-152.346	-233.773	-136.586				-36.4772	-27.2125	-16.1644	-0.03145
402.881	-17.4593	45.3942	40.1564	84.6776	29.6808				-2.06059	7.19829	4.26072	0.0113919
403.636	19.2005	3.491	82.0384	-28.8007	77.6747				2.26608	0.553578	8.70454	-0.00387462
404.391	-84.6415	-84.6415	-146.596	-167.538	-82.8963				-9.98959	-13.4219	-15.5543	-0.0225392
405.145	-94.9115	-22.6394	-22.6394	-40.0544	18.2857				-11.2017	-3.59	-2.40212	-0.0053886
405.9	-172.538	-146.396	-155.981	-137.682	-4.35701				-20.3633	-23.2144	-16.5501	-0.0185226
406.654	34.9607	-10.4882	22.7245	-186.166	-110.126				4.12614	-1.66315	2.41114	-0.0250453
407.408	20.9965	1.74971	-93.6093	-141.726	32.3696				2.47805	0.277456	-9.93224	-0.0190667
408.163	-48.201	-108.671	-134.963	-131.457	46.4482				-5.68879	-17.2323	-14.32	-0.0176852
408.917	-143.572	-119.79	-103.055	-190.255	-39.6364				-16.9447	-18.9954	-10.9344	-0.0255953
409.671	-90.2169	-104.369	-124.712	-130.903	-80.4876				-10.6476	-16.55	-13.2323	-0.0176106
410.426	-95.0667	-55.0854	-37.3159	-311.854	-143.933				-11.22	-8.73505	-3.95934	-0.0419544
411.18	36.6564	-89.4058	-0.894058	-127.85	0.894058				4.32627	-14.1773	-0.0948624	-0.0172
411.934	12.5933	25.1866	38.6794	43.177	60.2679				1.48629	3.99391	4.10401	0.00580869
412.688	-13.55	3.61332	52.3931	-84.0097	169.826				-1.5992	0.572975	5.55908	-0.011302
413.442	209.52	115.19	47.1646	-3.62804	-85.259				24.728	18.2661	5.00431	-0.000488088
414.196	-47.2955	-147.344	-71.8528	-20.9192	-127.334				-5.58192	-23.3647	-7.62381	-0.0028143
414.95	-57.4937	-137.802	-101.298	-167.005	-166.093				-6.78554	-21.8517	-10.7481	-0.0224676
415.704	-55.864	-76.0116	8.24223	73.2642	115.391				-6.5932	-12.0534	0.874527	0.00985639
416.458	-59.666	-236.828	-103.727	-233.156	-107.399				-7.04191	-37.5545	-11.0058	-0.031367
417.212	-123.158	-70.7696	-56.0642	-202.199	-86.3941				-14.5353	-11.2221	-5.9486	-0.0272022
417.966	170.982	12.8696	108.473	23.9008	135.131				20.1797	2.04078	11.5093	0.00321542
418.72	-115.583	-101.823	-72.4687	-120.17	-106.41				-13.6414	-16.1464	-7.68916	-0.0161667
419.473	50.2729	106.03	132.538	-15.5389	195.607				5.93332	16.8135	14.0627	-0.00209048
420.227	21.8563	89.2466	77.4078	114.746	-23.6777				2.57953	14.1521	8.21322	0.015437
420.981	-44.4393	-68.9262	20.8593	-75.2747	-89.7855				-5.24483	-10.9298	2.21323	-0.0101269
421.734	-6.32366	-35.2318	122.86	80.4008	24.3913				-0.746333	-5.58681	13.0358	0.0108165
422.488	92.5927	156.419	96.1885	95.2895	106.077				10.928	24.8038	10.2059	0.0128195
423.241	-118.862	-168.91	-14.2992	-73.2836	-139.418				-14.0284	-26.7845	-1.51719	-0.00985899
423.995	129.634	-7.10321	-17.758	-158.934	13.3185				15.2996	-1.12638	-1.88418	-0.0213818
424.748	-28.2107	91.6846	13.2237	-148.988	88.1583				-3.32949	14.5387	1.40308	-0.0200436
425.502	-90.106	-36.7423	-6.99853	-115.476	-0.874816				-10.6345	-5.82633	-0.742566	-0.0155352
426.255	-114.647	11.291	-105.093	-97.2763	-63.4033				-13.5309	1.79045	-11.1507	-0.0130868
427.009	22.4126	47.4113	-69.8239	-49.9973	74.996				2.64519	7.51814	-7.40854	-0.00672625
427.762	-8.55509	-162.547	-39.3534	-97.528	-113.783				-1.00969	-25.7755	-4.17552	-0.0131206
428.515	82.3572	75.5648	63.6782	50.9426	28.0184				9.71998	11.9825	6.75646	0.00685341
429.268	98.4947	2.5255	106.913	115.331	186.887				11.6246	0.400477	11.3438	0.0155158
430.021	-25.022	-146.796	-28.3583	22.5198	-0.834068				-2.95316	-23.2779	-3.00891	0.00302964
430.775	-66.1604	-10.7511	-7.44304	-85.1815	3.30802				-7.8084	-1.70483	-0.789731	-0.0114596
431.528	-56.585	18.0416	-92.6682	-44.2839	49.2044				-6.6783	2.86091	-9.8324	-0.00595761
432.281	-0.813211	38.2209	38.2209	22.7699	10.5717				-0.095977	6.0608	4.05536	0.00306328
433.034	-213.082	-187.253	-93.6267	-241.331	-159.811				-25.1484	-29.6933	-9.9341	-0.0324668
433.787	58.564	44.1235	58.564	-31.2876	110.71				6.91185	6.9968	6.21382	-0.00420919
434.54	25.5346	61.4426	-37.5039	-47.0794	-82.1895				3.01365	9.74314	-3.97929	-0.00633369
435.293	73.9166	113.657	82.6594	15.896	13.5116				8.72381	18.0229	8.77043	0.00213853
436.045	49.1365	-43.5889	-45.1739	-129.182	-20.6057				5.79921	-6.91202	-4.7931	-0.0173791
436.798	-110.012	7.1231	-20.5779	22.9522	0				-12.9839	1.12953	-2.18338	0.00308781
437.551	23.7172	-5.53402	-11.8586	-74.314	67.1988				2.79916	-0.877546	-1.25824	-0.00999761
438.304	-74.2089	25.2626	-92.3664	-113.682	-80.5245				-8.7583	4.00596	-9.80037	-0.0152938
439.056	-45.6774	14.9633	11.8131	-6.30033	-128.369				-5.39095	2.37277	1.25341	-0.000847596
439.809	-120.971	-51.8448	-19.6382	-197.167	-55.7724				-14.2773	-8.22118	-2.08367	-0.0265253
440.562	-84.5834	-28.9777	-37.5926	-57.9553	-81.4507				-9.98273	-4.59507	-3.9887	-0.00779685
441.314	75.0383	-6.25319	72.6934	-135.225	-6.25319				8.85619	-0.991587	7.713	-0.0181921
442.067	-85.9614	-73.4579	-97.6834	-56.2656	-3.90733				-10.1454	-11.6484	-10.3645	-0.00756953
442.819	-7.82242	-7.04018	172.875	-74.313	128.288				-0.92322	-1.11638	18.3426	-0.00999748
443.572	-1.56844	3.13689	-12.5476	-6.27378	-47.0533				-0.185111	0.497426	-1.33134	-0.000844024
444.324	45.6278	80.242	106.203	-34.6142	60.5748				5.3851	12.7242	11.2684	-0.00465672
445.076	-33.9181	97.0214	-44.9611	-65.4697	-33.1293				-4.00309	15.385	-4.77052	-0.00880778
445.829	-71.9203	-47.42	45.049	-39.5166	-37.1457				-8.4882	-7.51953	4.77984	-0.00531626
446.581	-2.37655	68.1277	45.1544	82.3869	81.5947				-0.280485	10.8032	4.79102	0.0110837
447.333	27.756	-75.3378	101.508	-50.7539	-38.8584				3.27583	-11.9465	10.7703	-0.00682802
448.085	161.982	139.749	49.2297	-117.516	69.8744				19.1174	22.1604	5.22343	-0.0158097
448.838	-15.1147	-141.601	-108.19	-136.828	-92.2795				-1.78388	-22.4541	-11.4793	-0.0184078
449.59	-96.4567	-142.692	-118.777	-137.909	41.4525				-11.384	-22.6271	-12.6026	-0.0185532
450.342	-9.5823	-13.5749	-27.1499	10.3808	-73.4643				-1.13093	-2.15262	-2.88069	0.00139655
451.094	-116.818	-76.8116	-96.0145	-64.0097	-89.6136				-13.7871	-12.1802	-10.1874	-0.00861136
451.846	-40.8506	-87.3081	-144.98	-198.646	-140.975				-4.82128	-13.8447	-15.3828	-0.0267243
452.598	-62.4147	-62.4147	-68.016	-51.212	-1.60038				-7.36632	-9.89728	-7.21671	-0.00688966
453.35	-3.19527	-41.5385	57.5148	-202.9	-54.3196				-0.377113	-6.58688	6.10251	-0.0272965
454.101	-75.7474	-51.8272	-55.8139	-150.697	-12.7575				-8.93988	-8.21839	-5.92203	-0.0202736
454.853	-89.9143	-81.1616	2.38711	-119.355	-114.581				-10.6119	-12.87	0.25328	-0.0160571
455.605	-70.6704	-111.961	-69.0823	-45.2608	-46.0548				-8.34068	-17.754	-7.32985	-0.00608903
456.357	77.7709	196.808	163.478	173.001	203.157				9.1787	31.2084	17.3455	0.0232741
457.109	-82.4833	-65.828	-42.0348	-80.8971	-100.725				-9.73487	-10.4385	-4.46002	-0.0108833
457.86	46.7346	22.1791	-10.2975	-0.792112	227.336				5.51573	3.51701	-1.09259	-0.000106564
458.612	-11.8643	66.44	18.1919	-81.4681	-73.5585				-1.40025	10.5356	1.93022	-0.0109601
459.363	-52.9227	-57.662	-107.425	-136.651	66.3508				-6.24606	-9.14364	-11.3982	-0.018384
460.115	-14.9665	-6.30167	113.43	-15.7542	54.3519				-1.76638	-0.999275	12.0353	-0.00211944
460.866	-105.201	-192.345	-128.754	-154.661	-48.6751				-12.4161	-30.5008	-13.6612	-0.0208069
461.618	-58.6442	-70.373	-41.4419	-164.986	-111.033				-6.92132	-11.1593	-4.39711	-0.0221958
462.369	77.8275	238.152	136.198	116.741	252.161				9.18538	37.7645	14.4511	0.0157054
463.121	125.337	64.216	-24.758	25.5317	205.801				14.7926	10.1829	-2.6269	0.00343483
463.872	60.8369	141.696	-7.70087	5.39061	77.7788				7.18011	22.4692	-0.817087	0.00072521
464.623	104.328	-65.9721	-32.2189	-66.7392	75.9446				12.313	-10.4614	-3.41853	-0.00897856
465.375	-6.12226	-60.4574	-76.5283	-215.045	286.216				-0.722564	-9.5869	-8.1199	-0.0289304
466.126	205.5	113.827	177.235	48.1283	227.655				24.2536	18.0499	18.8052	0.00647481
466.877	4.58223	102.336	42.0038	-109.974	180.998				0.540805	16.2278	4.45673	-0.014795
467.628	117.527	141.949	277.792	74.7902	418.214				13.8709	22.5092	29.4746	0.0100617
468.379	64.0217	124.995	-5.33514	-76.9785	256.849				7.55599	19.8208	-0.566076	-0.0103561
469.13	116.315	-6.84205	51.6955	-158.127	339.062				13.7277	-1.08496	5.48506	-0.0212732
469.881	238.192	109.993	115.303	18.9643	565.895				28.1119	17.4419	12.234	0.00255131
470.632	132.391	37.0695	123.313	-5.29564	725.503				15.6251	5.87822	13.0839	-0.000712433
471.383	181.713	111.591	115.361	-48.2557	948.527				21.4462	17.6954	12.2402	-0.00649195
472.134	124.796	159.378	143.59	-68.4121	993.854				14.7287	25.273	15.2354	-0.00920362
472.885	170.318	209.333	102.041	-162.815	1340.03				20.1013	33.1946	10.8268	-0.0219038
473.636	323.293	175.866	249.954	-145.931	1674.09				38.1558	27.8875	26.5209	-0.0196324
474.386	365.211	354.008	336.831	43.3175	1945.55				43.1031	56.1361	35.7388	0.00582759
475.137	189.468	126.063	203.641	-83.5449	2111.75				22.3614	19.9902	21.6069	-0.0112395
475.888	295.756	254.037	292.776	-34.269	2531.44				34.9058	40.2835	31.0645	-0.00461028
476.638	236.514	342.871	301.964	-71.4004	2786.85				27.9139	54.37	32.0394	-0.00960564
477.389	284.331	298.436	227.91	-27.468	2989.56				33.5574	47.3239	24.182	-0.00369533
478.14	481.428	406.622	392.549	-19.9978	3258.9				56.8193	64.4792	41.6507	-0.00269034
478.89	337.639	329.512	358.326	-50.2395	3540.41				39.8489	52.2517	38.0195	-0.00675882
479.641	331.793	280.918	238.153	-211.61	3551.66				39.1589	44.546	25.2688	-0.0284683
480.391	368.908	347.554	439.597	-80.2614	3785.54				43.5394	55.1126	46.6426	-0.0107977
481.141	474.977	468.35	495.597	-25.0376	4095.11				56.0579	74.2676	52.5844	-0.00336836
481.892	426.096	485.072	370.07	-13.2694	4192.41				50.2889	76.9193	39.2656	-0.00178517
482.642	593.122	511.873	538.463	-53.9202	4512.31				70.0017	81.1692	57.1327	-0.007254
483.392	379.665	492.158	458.114	-91.7708	4513.05				44.8089	78.0429	48.6073	-0.0123461
484.143	527.949	567.249	574.664	-16.313	4776.01				62.3098	89.9504	60.9737	-0.00219463
484.893	590.327	576.961	538.349	-52.721	4791.68				69.6718	91.4905	57.1205	-0.00709267
485.643	558.058	639.798	491.181	-141.187	4948.22				65.8633	101.455	52.1158	-0.0189941
486.393	537.959	479.259	445.079	-245.202	5081.63				63.4911	75.9975	47.2243	-0.0329876
487.143	549.81	583.987	558.725	-11.8878	5194.96				64.8898	92.6045	59.2826	-0.00159929
487.893	597.172	702.642	631.338	34.9093	5422.08				70.4796	111.42	66.987	0.00469642
488.643	555.532	517.655	556.275	-136.655	5345.14				65.5652	82.0861	59.0225	-0.0183845
489.393	536.325	693.805	450.899	-169.366	5471.7				63.2983	110.019	47.8418	-0.0227851
490.143	762.501	761.014	584.881	-51.2793	5855.5				89.9921	120.676	62.0578	-0.00689871
490.893	655.457	780.306	622.759	-13.3767	5799.53				77.3586	123.736	66.0767	-0.00179959
491.643	738.758	856.929	651.058	-15.6076	6066.88				87.1899	135.886	69.0793	-0.00209972
492.392	832.243	791.374	587.028	-156.789	6248.51				98.2232	125.49	62.2856	-0.0210931
493.142	753.256	786.685	663.37	-20.0571	6367.76				88.901	124.747	70.3857	-0.00269833
493.892	896.122	948.136	898.351	165.701	6694.16				105.762	150.349	95.3179	0.0222921
494.642	813.406	952.571	727.824	-69.9544	6638.23				96.0001	151.052	77.2244	-0.00941111
495.391	774.795	988.068	721.849	14.1685	6890.38				91.4431	156.681	76.5905	0.00190612
496.141	729.793	915.042	752.949	16.4334	6995.4				86.1318	145.101	79.8903	0.00221082
496.89	814.448	953.061	732.778	29.2212	7270.84				96.123	151.13	77.7501	0.00393119
497.64	936.931	1130.62	862.607	63.0627	7393.35				110.579	179.286	91.5254	0.00848395
498.389	779.119	1120.97	761.087	-83.3965	7498.92				91.9534	177.755	80.7538	-0.0112195
499.139	862.836	1037.93	637.296	-91.2543	7684.65				101.834	164.587	67.6192	-0.0122766
499.888	883.338	1105.11	828.083	-23.8942	7900.01				104.254	175.24	87.8622	-0.00321453
500.637	786.966	1020.14	690.557	-110.609	7758.3				92.8795	161.767	73.2703	-0.0148804
501.387	877.909	1235.63	896.541	29.8102	8243.25				103.613	195.938	95.1258	0.00401042
502.136	977.805	1263.37	886.778	-43.3112	8409.71				115.403	200.336	94.09	-0.00582674
502.885	937.108	1154.16	833.397	-128.158	8476.2				110.6	183.019	88.426	-0.0172413
503.634	949.625	1265.43	804.266	-10.33	8700.83				112.077	200.663	85.3352	-0.00138972
504.383	881.452	1180.65	654.122	-159.864	8487.46				104.031	187.219	69.4045	-0.0215068
505.132	986.351	1214.93	796.725	-45.5691	8877.9				116.411	192.655	84.5351	-0.00613051
505.881	919.121	1334.7	999.745	-43.2441	8876.77				108.477	211.648	106.076	-0.00581772
506.63	1115.52	1444.86	1027.36	67.7618	9104.13				131.656	229.115	109.006	0.00911614
507.379	987.531	1435.88	930.125	51.5929	9055.64				116.551	227.692	98.6892	0.00694089
508.128	1052.01	1407.73	952.437	-32.4694	9227.09				124.161	223.228	101.057	-0.00436818
508.877	1034.69	1490.86	949.253	-20.2739	9110.22				122.117	236.409	100.719	-0.00272749
509.626	1156.3	1544.87	1100.69	91.7242	9081.42				136.47	244.974	116.787	0.0123399
510.375	1213.31	1602.4	1086.73	123.704	9099.44				143.197	254.097	115.305	0.0166422
511.124	1246.52	1621.41	1061.59	93.9015	9048.95				147.118	257.112	112.638	0.0126328
511.872	1006.37	1572.59	924.245	-8.64454	8787.89				118.774	249.369	98.0653	-0.00116297
512.621	1249.37	1578.04	1118.77	81.0908	8792.97				147.454	250.235	118.705	0.0109093
513.37	1096.71	1445.66	898.731	-67.6541	8492.36				129.436	229.243	95.3582	-0.00910164
514.118	1086.18	1671.98	1058.42	-7.8296	8396.18				128.193	265.13	112.302	-0.00105333
514.867	1223.08	1720.88	1098.81	65.2966	8393.07				144.351	272.885	116.587	0.00878449
515.615	1187.18	1594.82	1115.74	51.8299	8194.03				140.114	252.895	118.384	0.00697278
516.364	1178.45	1747.1	1031.93	39.7702	8033.58				139.084	277.043	109.491	0.00535037
517.112	1303.22	1708.08	1159.43	97.7242	8171.14				153.809	270.855	123.019	0.013147
517.861	1343.33	1923.12	1178.37	103.012	7919.4				158.543	304.955	125.029	0.0138584
518.609	1228.07	1932.1	1172	135.683	7648.09				144.94	306.378	124.353	0.0182537
519.357	1280.73	1860.26	1202.36	128.554	7544.14				151.155	294.986	127.574	0.0172947
520.106	1140.5	1793.89	1061.51	-85.9185	7522.02				134.604	284.463	112.63	-0.0115588
520.854	1268.46	1838.3	1208.22	1.38478	7304.04				149.707	291.505	128.196	0.000186298
521.602	1209.39	1890.89	1063.41	32.518	7144.28				142.735	299.844	112.831	0.00437472
522.35	1233.33	1804.95	1167.5	74.831	7018.87				145.56	286.217	123.876	0.0100672
523.098	1121.49	1904.1	1162.46	140.967	6980.32				132.361	301.939	123.341	0.0189646
523.846	1238.96	1874.99	1106.51	19.3156	6659.04				146.224	297.323	117.404	0.00259856
524.594	1399.4	1997.46	1217.56	83.6595	6761.9				165.16	316.743	129.187	0.0112549
525.342	1331.71	1837.23	1136.54	13.1034	6579.95				157.172	291.335	120.591	0.00176282
526.09	1329.32	1867.7	1173.9	110.314	6531.4				156.889	296.167	124.555	0.0148407
526.838	1213.27	1839.97	1141.33	126.584	6376.94				143.193	291.769	121.099	0.0170296
527.586	1174.5	1745.73	1104.15	9.05609	6219.44				138.618	276.826	117.153	0.00121833
528.334	1155.84	1879.2	1126.4	17.5233	6213.07				136.415	297.991	119.515	0.00235745
529.082	1325.24	1945.15	1131.79	237.936	6266.83				156.408	308.448	120.086	0.03201
529.829	1273.46	1780.32	1041.8	17.5505	6046.5				150.297	282.311	110.538	0.00236111
530.577	1216.97	1699.44	1101.4	-13.2279	5930.98				143.629	269.485	116.862	-0.00177958
531.325	1278.38	1781.79	1091.77	87.0354	5984.55				150.877	282.543	115.84	0.0117091
532.072	1243.82	1837.71	1023.21	58.1288	5859.1				146.798	291.411	108.566	0.00782019
532.82	1205.53	1737.98	981.634	-7.69635	5611.34				142.279	275.596	104.155	-0.00103541
533.567	1199.53	1615.16	1034.84	83.4089	5713.51				141.572	256.121	109.799	0.0112212
534.315	1215.77	1756.43	1061.5	48.1214	5538.91				143.488	278.522	112.629	0.00647387
535.062	1221.91	1737.62	1212.03	100.179	5507.05				144.212	275.539	128.6	0.0134773
535.81	1248.02	1459.44	1071.95	13.4347	5450.96				147.294	231.427	113.737	0.0018074
536.557	1262.6	1731.27	1139.2	159.074	5628.93				149.016	274.532	120.873	0.0214005
537.304	1210.35	1663.16	1072.94	108.219	5346.18				142.848	263.732	113.842	0.014559
538.052	1299.63	1696.1	1069.9	54.3898	5333.78				153.385	268.956	113.52	0.00731717
538.799	1285.51	1697.22	1086.13	92.8505	5269.44				151.719	269.133	115.242	0.0124914
539.546	1271.05	1655.8	1025.75	-35.0433	5174.73				150.012	262.565	108.835	-0.00471445
540.293	1288.08	1676.54	1107.28	164.822	5174.1				152.022	265.853	117.486	0.0221738
541.04	1151.66	1589.18	872.847	12.3756	4967.73				135.922	252.001	92.6118	0.00166492
541.787	1205.6	1700.6	1011.27	38.1333	4939.73				142.288	269.669	107.299	0.00513015
542.535	1139.27	1513.63	1060.57	3.67742	4804.19				134.459	240.02	112.53	0.000494732
543.282	1225.67	1614.81	1072.37	-14.0034	4844.44				144.656	256.066	113.781	-0.00188391
544.029	1141.16	1509.49	997.96	97.434	4783.12				134.682	239.364	105.887	0.013108
544.775	1234.36	1660.07	1101.55	50.9089	4710.18				145.682	263.243	116.878	0.00684888
545.522	1109.97	1509.32	1086.48	104.243	4511.09				131.001	239.338	115.279	0.0140241
546.269	1312.51	1675.67	1035.19	231.836	4468.71				154.906	265.717	109.837	0.0311894
547.016	1122.22	1381.02	1035.21	1.47466	4273.56				132.447	218.992	109.839	0.000198389
547.763	1104.47	1509.94	1023.68	21.4965	4222.2				130.352	239.436	108.615	0.00289196
548.509	1274.31	1595.49	1063.16	252.78	4161.21				150.397	253.002	112.805	0.0340071
549.256	1098.82	1520.18	906.749	-31.2672	4036.45				129.685	241.06	96.2089	-0.00420644
550.003	1044.89	1471.7	1032.33	41.3525	3932.18				123.32	233.373	109.534	0.00556323
550.749	1227.72	1583.78	1013.5	76.8251	3930.64				144.899	251.145	107.536	0.0103354
551.496	1014.64	1501.87	949.919	-48.3514	3810.09				119.75	238.156	100.789	-0.00650482
552.242	1091.62	1583.92	982.384	-70.8557	3688.19				128.836	251.167	104.234	-0.00953236
552.989	1116.17	1708.07	1099.99	60.2935	3681.58				131.732	270.854	116.712	0.00811141
553.735	1075.52	1680.68	986.87	-38.0974	3567.97				126.935	266.511	104.71	-0.00512533
554.482	1199.59	1686.21	928.266	19.1699	3491.87				141.579	267.388	98.492	0.00257897
555.228	1080.63	1686.66	1001.78	27.746	3456.57				127.539	267.459	106.292	0.00373273
555.974	1057.29	1640.29	923.027	-11.6747	3364.49				124.783	260.106	97.9362	-0.00157062
556.721	1202.96	1775.73	1024.88	-37.07	3282.51				141.976	281.582	108.743	-0.00498711
557.467	1235.21	1948.09	1232.32	-59.4062	3228.94				145.783	308.914	130.753	-0.00799204
558.213	1141.54	1837.43	1069.43	79.3239	3072.72				134.727	291.367	113.47	0.0106716
558.959	1219.15	1986.29	1189.92	33.5089	3047.88				143.887	314.972	126.255	0.00450802
559.705	1405.9	2140.89	1158.99	17.9967	2951.46				165.928	339.487	122.972	0.00242113
560.451	1286.17	2169.65	1187.29	129.692	2954.97				151.797	344.048	125.975	0.0174477
561.197	1357.62	2295.38	1154.44	49.7298	2910.61				160.23	363.986	122.49	0.00669025
561.943	1361.63	2321.15	1242.48	134.744	2719.71				160.702	368.071	131.831	0.0181274
562.689	1339.63	2431.91	1317.79	106.409	2719.43				158.106	385.636	139.821	0.0143155
563.435	1359.66	2632.97	1300.91	150.051	2699.5				160.47	417.518	138.031	0.0201867
564.181	1487.88	2807.78	1377.07	125.637	2711.79				175.603	445.238	146.111	0.0169022
564.927	1500.27	2847.15	1313.26	5.60325	2601.31				177.065	451.481	139.341	0.000753817
565.672	1569.74	2987.82	1417.38	53.1168	2486.01				185.264	473.787	150.388	0.00714591
566.418	1499.99	3013.97	1479.7	-36.3803	2428.38				177.032	477.934	157.001	-0.00489432
567.164	1720.18	3245.87	1638.73	100.402	2406.14				203.019	514.707	173.875	0.0135073
567.91	1603.99	3281.01	1571.29	72.3394	2268.95				189.306	520.279	166.719	0.00973197
568.655	1814.71	3609.8	1668.32	27.3151	2304.28				214.176	572.417	177.015	0.00367476
569.401	1712.47	3718.78	1640.95	-17.5315	2132.53				202.11	589.697	174.11	-0.00235855
570.146	1849.11	4019.81	1939.99	144.713	2272.76				218.236	637.433	205.84	0.0194686
570.892	1916.09	4156.81	1921.71	12.6475	2092.46				226.142	659.157	203.9	0.00170149
571.637	1809.97	4257.68	1859.51	-30.0033	2027.67				213.617	675.153	197.3	-0.00403641
572.383	1954.15	4390.24	2010.48	83.4514	1924.25				230.634	696.173	213.319	0.0112269
573.128	1964.15	4491.99	2037.86	9.82776	2046.28				231.813	712.308	216.223	0.00132215
573.873	2010.38	4595.25	2006.83	-107.23	1808.7				237.269	728.683	212.931	-0.0144258
574.619	2168.87	4900.26	2185.96	37.0261	1821.4				255.975	777.049	231.938	0.0049812
575.364	2326.56	5317.35	2384.57	-4.95164	1895.77				274.586	843.188	253.01	-0.000666154
576.109	2355.91	5470.38	2388.55	4.96727	1791.06				278.049	867.455	253.433	0.000668257
576.854	2419.66	5496.85	2350.45	72.7452	1688.68				285.574	871.652	249.39	0.00978656
577.599	2417.33	5653.45	2592.02	-53.2607	1700.79				285.298	896.484	275.022	-0.00716528
578.344	2622.07	5959.71	2641.31	84.8128	1683.43				309.463	945.048	280.252	0.01141
579.089	2576.26	6230.55	2656.88	-14.269	1678.75				304.057	987.997	281.904	-0.00191964
579.834	2748.92	6470.16	2850.89	102.69	1612.15				324.434	1025.99	302.489	0.013815
580.579	2664.45	6390.06	2796.74	26.0229	1531.01				314.465	1013.29	296.743	0.00350091
581.324	2682.76	6731.91	2806.72	-68.8631	1512.09				316.626	1067.5	297.802	-0.0092643
582.069	2928.51	6891.97	3129.43	6.50459	1490.27				345.629	1092.88	332.042	0.000875076
582.814	3004.17	7134.08	3100.35	-17.4873	1342.15				354.559	1131.27	328.957	-0.0023526
583.559	3021.17	7313.81	3151.67	-73.6338	1541.94				356.566	1159.77	334.403	-0.00990612
584.304	3139.27	7541.59	3365.18	106.354	1576.24				370.504	1195.89	357.057	0.014308
585.048	3065.68	7568.86	3089.15	-158.418	1353.15				361.819	1200.22	327.769	-0.0213123
585.793	3259.39	7826.08	3291.08	-50.1105	1337.51				384.681	1241	349.194	-0.00674147
586.537	3178.11	8004.72	3354.63	-35.4518	1265.19				375.087	1269.33	355.937	-0.0047694
587.282	3321.62	8060.47	3561.88	-16.9508	1323.64				392.025	1278.17	377.927	-0.00228043
[truncated: 505 more rows]

## Sheet: 6daysold
wavelength	larva_1	larva_2	larva_3	background	Ref.Green	RefAVE(502-512)	AVE(502-512)	correction factor	larva_1	larva_2	larva_3	background
[truncated: 1,024 more rows]

[truncated: 8 more sheets: 7daysold, 8daysold, 9daysold, 12daysold, 16daysold, 21daysold, greenish larvae, adults]
