# Supplementary material for: Can Acropora tenuis larvae attract native Symbiodiniaceae cells by green fluorescence at the initial establishment of symbiosis?
Source: PLoS One. 2021 Jun 1;16(6):e0252514. doi: 10.1371/journal.pone.0252514 (PMC8168901; doi:10.1371/journal.pone.0252514)
Supplement: S3 Dataset — These data were used for Fig 6 and S3 and S5 Appendices. (XLSX) [file pone.0252514.s010.xlsx]

## Sheet: 1dayold
wavelength	larva_1	larva_2	larva_3	background	Ref.UvBlue	Ref.AVE(429-439)	AVE(429-439)	correction factor	larva_1	larva_2	larva_3	background
196.11	-258.082	-1404.27	-698.339	-652.795	-774.245	2334.52	606.681	0.259874	-67.0688	-399.58	-195.971	-19.8305
196.875	506.814	-438.735	-597.587	-83.2083	-121.03		664.28	0.284547	131.708	-124.841	-167.697	-2.52768
197.641	-29.491	-169.573	-162.201	-648.802	-368.638		655.123	0.280624	-7.66395	-48.2516	-45.5174	-19.7092
198.407	667.616	-191.762	930.401	134.944	-369.319		70.9175	0.0303778	173.496	-54.5653	261.093	4.09929
199.172	-639.983	-1279.97	-728.491	-1470.6	-231.483		↑	↑	-166.315	-364.21	-204.432	-44.6735
199.938	32.7066	196.24	-6.54133	405.562	732.629		larva_1	AVE/Ref.AVE	8.49961	55.8394	-1.83566	12.3201
200.703	-206.69	663.914	-125.267	281.85	-144.057		larva_2	→	-53.7134	188.915	-35.1529	8.56199
201.469	89.8472	221.623	-191.674	-311.47	-329.44		larva_3	after correction	23.349	63.0622	-53.7884	-9.46178
202.234	-591.436	57.421	-465.11	-218.2	694.794		background		-153.699	16.339	-130.521	-6.62843
203	-27.529	55.058	396.418	137.645	-192.703				-7.15408	15.6666	111.244	4.18135
203.765	158.117	15.8117	700.984	126.493	484.891				41.0904	4.49916	196.713	3.84259
204.53	272.346	-524.518	-181.564	60.5213	-655.647				70.7756	-149.25	-50.9512	1.8385
205.296	-53.0713	511.415	-506.59	183.337	91.6687				-13.7919	145.522	-142.162	5.56939
206.061	-539.553	142.958	-225.967	-27.6694	106.066				-140.216	40.6784	-63.4117	-0.840535
206.826	13.2319	229.353	110.266	242.585	101.445				3.43863	65.2617	30.9433	7.3692
207.591	-781.369	-489.94	-135.156	-1127.71	-253.417				-203.058	-139.411	-37.928	-34.2572
208.356	737.116	-149.853	-129.603	109.352	-76.9517				191.557	-42.6403	-36.3697	3.32188
209.122	-299.514	-252.837	198.38	-462.886	-373.42				-77.836	-71.9439	55.6701	-14.0615
209.887	624.961	452.816	232.021	-59.8765	22.4537				162.411	128.847	65.1108	-1.81892
210.652	457.819	241.527	620.038	367.697	288.39				118.975	68.7256	173.998	11.1698
211.417	466.053	166.944	-532.135	-90.4281	73.0381				121.115	47.5035	-149.33	-2.74701
212.181	154.471	312.3	33.5806	80.5935	228.348				40.143	88.864	9.42354	2.44825
212.946	480.043	110.28	389.224	-113.524	-188.125				124.751	31.3799	109.226	-3.4486
213.711	347.814	601.624	256.944	34.468	200.541				90.3879	171.19	72.1046	1.04706
214.476	-42.4275	-287.901	-215.168	-221.229	-221.229				-11.0258	-81.9213	-60.3814	-6.72045
215.241	-440.271	-369.828	-270.033	-587.028	-416.79				-114.415	-105.233	-75.7778	-17.8326
216.005	589.321	609.25	105.338	392.881	-68.3271				153.149	173.36	29.5603	11.9349
216.77	-359.393	-22.1165	-24.8811	-85.7015	-33.1748				-93.397	-6.29319	-6.98223	-2.60342
217.535	18.7931	99.3347	480.565	182.561	534.26				4.88383	28.2654	134.858	5.5458
218.299	-49.53	-265.898	-145.983	-109.487	-10.4274				-12.8716	-75.6604	-40.9664	-3.32598
219.064	586.609	589.138	376.745	442.485	402.03				152.445	167.637	105.724	13.4417
219.828	4.9019	122.547	-406.858	-44.1171	-259.801				1.27388	34.8705	-114.174	-1.34018
220.593	439.744	-135.489	87.9488	-68.9329	225.815				114.278	-38.5529	24.6806	-2.09403
221.357	69.2464	69.2464	136.185	-41.5479	-76.1711				17.9954	19.7039	38.2167	-1.26213
222.122	22.4172	103.119	271.248	354.192	235.381				5.82566	29.3423	76.1189	10.7596
222.886	211.331	228.76	117.648	-10.8933	259.261				54.9194	65.093	33.0149	-0.330916
223.65	160.976	216.047	334.662	182.158	27.5354				41.8336	61.4756	93.9142	5.53355
224.415	88.4836	43.2129	218.122	-41.1551	238.7				22.9946	12.2961	61.2104	-1.2502
225.179	35.9725	105.919	163.875	7.99388	171.868				9.34831	30.1389	45.9872	0.242836
225.943	-477.494	-184.398	-372.679	-176.634	-194.103				-124.088	-52.47	-104.583	-5.36576
226.707	47.1221	173.409	267.653	-162.1	7.53953				12.2458	49.3431	75.11	-4.92424
227.471	-40.3044	-133.737	-40.3044	-32.9763	21.9842				-10.4741	-38.0545	-11.3104	-1.00175
228.235	-155.104	65.9636	-1.7828	-126.579	-28.5248				-40.3074	18.7698	-0.500297	-3.84519
228.999	-171.801	-354.013	-265.51	-314.1	-183.948				-44.6465	-100.733	-74.5086	-9.54167
229.763	-91.2955	99.7488	349.966	125.109	11.8346				-23.7253	28.3832	98.209	3.80053
230.527	-75.904	19.8011	118.806	-19.8011	-21.4511				-19.7255	5.63433	33.3399	-0.601513
231.291	54.7773	46.7218	186.887	-209.442	144.999				14.2352	13.2945	52.4451	-6.3624
232.055	261.367	81.8738	277.111	75.5759	48.8094				67.9224	23.297	77.7642	2.29583
232.819	328.274	251.214	403.792	44.6946	161.825				85.3099	71.4823	113.314	1.35772
233.582	-10.5768	-338.456	-125.41	-203.98	-128.432				-2.74863	-96.3067	-35.1931	-6.19648
234.346	-111.263	-69.7248	-69.7248	40.0547	-130.549				-28.9144	-19.84	-19.5665	1.21677
235.11	23.3454	26.2636	208.65	151.745	157.582				6.06687	7.47322	58.5521	4.60968
235.874	-21.5458	58.8919	84.7468	91.9288	-117.784				-5.5992	16.7575	23.782	2.79259
236.637	162.87	8.49759	-11.3301	69.397	109.052				42.3258	2.41796	-3.17951	2.10813
237.401	81.1309	2.79762	74.1369	102.113	125.893				21.0838	0.796054	20.8046	3.10197
238.164	-12.4426	170.048	77.4203	-98.1579	-56.6827				-3.2335	48.3867	21.726	-2.98182
238.928	164.205	205.256	-32.841	-30.1043	281.885				42.6727	58.4051	-9.21599	-0.914502
239.691	-21.7057	18.9925	65.117	184.498	196.708				-5.64075	5.40425	18.2734	5.60465
240.455	-207.239	-181.67	-324.315	-94.1995	-278.561				-53.856	-51.6938	-91.0108	-2.86157
241.218	-8.01125	177.583	30.7098	-44.0619	189.6				-2.08192	50.5306	8.61792	-1.3385
241.981	-17.2395	50.3923	183.004	-55.6968	54.3707				-4.4801	14.339	51.3553	-1.69195
242.744	-76.4568	-224.097	-313.736	-39.5466	-48.7741				-19.8691	-63.7662	-88.042	-1.20134
243.508	2.62328	-38.0376	-74.7636	157.397	52.4657				0.681724	-10.8235	-20.9805	4.78138
244.271	54.8728	22.2104	44.4208	120.198	61.4053				14.26	6.31991	12.4656	3.65134
245.034	138.073	205.807	178.453	263.121	349.091				35.8817	58.5618	50.0783	7.99303
245.797	57.1694	20.7889	-23.3875	118.237	92.2507				14.8569	5.91541	-6.5631	3.59177
246.56	-129.625	-10.37	-90.7374	-77.7749	-80.3674				-33.6862	-2.95075	-25.4631	-2.36263
247.323	28.4567	190.143	-31.0437	-135.816	-113.827				7.39516	54.1045	-8.71161	-4.1258
248.086	-132.988	76.1776	74.8865	-40.0255	108.456				-34.5602	21.6761	21.015	-1.21589
248.849	-45.1374	-14.186	-256.638	-127.674	-2.57928				-11.73	-4.03659	-72.019	-3.87847
249.612	-112.171	1.28933	-216.607	-5.1573	201.135				-29.1504	0.366874	-60.7851	-0.156668
250.375	-99.3469	-52.899	58.0599	224.498	-78.7034				-25.8177	-15.0523	16.293	6.81976
251.138	-113.675	-58.129	32.2939	-2.58351	-15.5011				-29.5411	-16.5404	9.06245	-0.0784814
251.901	-10.3532	-22.0006	106.121	34.9422	23.2948				-2.69054	-6.26021	29.78	1.06147
252.663	33.7188	25.9375	-168.594	29.8281	-116.719				8.76263	7.38044	-47.3115	0.906113
253.426	-91.0181	140.428	-66.3132	54.6109	-80.6161				-23.6533	39.9583	-18.6091	1.65896
254.189	-106.955	9.13027	-93.9113	-134.345	-159.128				-27.7947	2.59799	-26.3538	-4.08112
254.951	-87.7314	-13.0942	-161.059	-2.61885	124.395				-22.7991	-3.72593	-45.1971	-0.0795548
255.714	-203.901	-215.74	-49.9885	-115.763	102.608				-52.9885	-61.3882	-14.028	-3.51662
256.477	140.235	82.0241	85.993	232.843	66.1484				36.4434	23.3397	24.1317	7.07324
257.239	130.46	50.5867	-82.5361	219.653	129.129				33.9033	14.3943	-23.1616	6.67256
258.001	-89.8213	-139.424	132.721	5.36247	151.49				-23.3422	-39.6727	37.2448	0.1629
258.764	-129.719	-72.9669	-136.475	24.3223	-32.4297				-33.7106	-20.7625	-38.2982	0.738857
259.526	51.7741	51.7741	-54.499	114.448	193.472				13.4547	14.7322	-15.2938	3.47668
260.289	145.636	-13.7393	-12.3653	41.2178	-97.5488				37.8471	-3.90947	-3.47002	1.25211
261.051	110.901	47.1328	-2.77252	116.446	37.429				28.8202	13.4115	-0.778035	3.53736
261.813	272.832	324.6	257.441	176.291	72.7551				70.9019	92.3638	72.2442	5.35534
262.575	57.9092	121.468	159.603	-14.1242	-25.4236				15.0491	34.5634	44.7886	-0.429062
263.338	-134.101	-47.0782	-51.358	-38.5185	-164.06				-34.8495	-13.3959	-14.4123	-1.17011
264.1	-56.24	335.998	187.467	82.1969	190.351				-14.6153	95.6072	52.6077	2.49696
264.862	116.666	-132.707	126.874	-16.0416	103.541				30.3184	-37.7615	35.604	-0.487307
265.624	-25.0698	28.0192	141.571	38.3421	98.8046				-6.515	7.97278	39.7282	1.16475
266.386	-162.519	-254.96	-380.204	-256.451	-96.9147				-42.2344	-72.5482	-106.694	-7.79043
267.148	-197.483	-96.4804	70.8528	39.1952	39.1952				-51.3208	-27.4532	19.883	1.19066
267.91	47.2207	-108.151	3.0465	-277.231	-178.22				12.2714	-30.7739	0.854921	-8.42167
268.672	-221.449	-36.9081	149.17	-287.576	27.6811				-57.5487	-10.5021	41.8608	-8.73591
269.433	187.748	-46.549	32.5843	107.063	-141.199				48.7907	-13.2454	9.14394	3.25233
270.195	187.781	18.7781	162.743	-65.7233	48.51				48.7994	5.34325	45.6697	-1.99653
270.957	-178.071	-170.192	-201.709	-81.9443	-18.9102				-46.2761	-48.4276	-56.6045	-2.48929
271.719	-131.636	-60.2672	-271.203	-33.3056	-215.693				-34.2089	-17.1489	-76.106	-1.01175
272.48	84.5391	-177.054	-43.0671	87.7292	89.3243				21.9695	-50.38	-12.0857	2.66502
273.242	-57.7058	-315.779	-115.412	-174.72	-362.264				-14.9963	-89.854	-32.3873	-5.30762
274.004	168.942	9.65384	284.788	212.385	144.808				43.9037	2.74697	79.9185	6.45178
274.765	8.07342	137.248	69.4314	-41.9818	129.175				2.09807	39.0535	19.4841	-1.27531
275.527	-113.305	6.47456	101.974	179.669	61.5083				-29.445	1.84232	28.6165	5.45795
276.288	-152.39	50.2564	-243.176	-35.6658	-121.588				-39.6023	14.3003	-68.2412	-1.08345
277.05	-235.17	-6.48744	74.6056	107.043	63.2526				-61.1146	-1.84598	20.9361	3.25173
277.811	-30.8126	40.5429	-113.52	-175.145	-40.5429				-8.0074	11.5364	-31.8565	-5.32053
278.572	9.71742	119.848	285.044	-228.359	-77.7394				2.52531	34.1024	79.9904	-6.93706
279.334	17.7865	219.905	103.485	134.207	231.224				4.62224	62.5734	29.0404	4.07691
280.095	153.273	-22.5876	-66.1493	93.5771	-72.6029				39.8316	-6.42722	-18.5631	2.84267
280.856	27.3722	204.486	4.83038	6.44051	114.319				7.11332	58.1859	1.35552	0.195648
281.617	-43.3614	-48.1794	-93.1468	-81.9049	-107.601				-11.2685	-13.7093	-26.1393	-2.48809
282.379	198.721	129.81	110.579	189.105	84.9371				51.6424	36.9369	31.031	5.7446
283.14	-222.146	-76.7122	294.063	121.461	-35.1598				-57.7299	-21.8282	82.5214	3.68972
283.901	-195.994	-27.0887	-203.962	-202.368	98.7939				-50.9339	-7.70799	-57.2366	-6.1475
284.662	136.511	-112.701	-195.243	107.939	-234.926				35.4757	-32.0687	-54.7898	3.27895
285.423	-112.237	44.2624	-45.8432	23.712	-238.701				-29.1674	12.5947	-12.8647	0.720318
286.184	220.152	64.4732	3.14503	34.5954	221.725				57.2119	18.3456	0.882572	1.05093
286.945	-159.516	-182.974	-89.1412	0	14.0749				-41.454	-52.0647	-25.0152	0
287.706	149.246	211.431	169.456	366.896	343.576				38.7851	60.1621	47.5535	11.1455
288.466	-131.374	-117.463	-256.565	-52.5494	77.2785				-34.1406	-33.4238	-71.9983	-1.59634
289.227	39.9374	417.806	118.276	21.5047	242.696				10.3787	118.885	33.1911	0.653266
289.988	25.9501	-64.1121	264.081	277.819	65.6386				6.74377	-18.2429	74.1075	8.43954
290.749	72.7955	-86.4446	-130.425	-163.79	-115.259				18.9177	-24.5975	-36.6005	-4.97557
291.509	177.72	200.312	-6.02442	210.855	200.312				46.1849	56.9981	-1.6906	6.4053
292.27	40.3844	23.9315	4.48716	77.7774	-28.4187				10.4949	6.80964	1.25921	2.36271
293.03	87.6298	224.273	148.525	-120.305	157.437				22.7727	63.8162	41.6798	-3.65461
293.791	85.5499	147.5	-236	47.1999	126.85				22.2322	41.9706	-66.2272	1.43383
294.551	165.519	-16.1125	30.7601	0	-48.3374				43.0141	-4.58475	8.63205	0
295.312	-40.7364	103.296	-80.0178	24.7328	193.498				-10.5863	29.3925	-22.455	0.751328
296.072	138.714	-144.494	-36.1234	67.9119	117.04				36.0481	-41.1152	-10.1371	2.06302
296.833	25.8352	-106.211	-41.6234	-213.858	182.282				6.71391	-30.2221	-11.6805	-6.49654
297.593	-92.6963	-15.6871	59.8961	-99.8268	-32.8002				-24.0894	-4.46371	16.8083	-3.03252
298.353	26.9289	155.904	168.66	113.385	82.204				6.99813	44.3621	47.3301	3.44438
299.114	84.5579	-63.4185	47.9162	71.8742	8.45579				21.9744	-18.0455	13.4464	2.18338
299.874	224.215	271.861	207.399	220.011	156.951				58.2678	77.3572	58.2013	6.68346
300.634	-94.794	-391.722	-202.134	-264.866	-136.615				-24.6345	-111.463	-56.7238	-8.04604
301.394	-144.31	142.922	-47.1782	-117.946	-47.1782				-37.5024	40.6681	-13.2394	-3.58293
302.154	320.665	210.091	236.352	228.059	469.94				83.3324	59.7806	66.3261	6.92793
302.914	145.998	-128.093	19.2827	-41.3202	79.8857				37.9411	-36.4483	5.41121	-1.25522
303.674	-164.743	-52.1688	-21.9658	53.5416	63.1517				-42.8126	-14.8445	-6.16413	1.62648
304.434	203.927	120.44	258.673	333.948	231.3				52.9954	34.2709	72.5899	10.1446
305.194	-104.982	99.5285	264.5	24.5413	233.142				-27.2821	28.3205	74.2252	0.74551
305.954	-6.79028	308.279	177.905	220.005	54.3222				-1.76462	87.7198	49.9246	6.68327
306.714	175.81	242.077	100.076	156.877	147.41				45.6885	68.8822	28.0839	4.76556
307.474	-110.528	-55.264	-140.182	128.051	-150.965				-28.7234	-15.7252	-39.3384	3.8899
308.233	118.257	84.6613	161.26	17.4698	24.1889				30.7319	24.0901	45.2534	0.530694
308.993	-57.6722	-33.5304	24.1419	56.331	-56.331				-14.9875	-9.54097	6.7748	1.71121
309.753	-88.3499	140.557	-18.7409	109.768	184.732				-22.9599	39.995	-5.25915	3.33451
310.512	136.359	9.35799	-139.033	-26.7371	-104.275				35.4363	2.66279	-39.016	-0.812215
311.272	14.6807	34.6999	-84.0806	48.046	49.3806				3.81514	9.87375	-23.595	1.45953
312.032	183.893	221.205	77.2885	111.935	101.275				47.7891	62.9432	21.689	3.40034
312.791	90.4603	19.9545	49.2211	69.1755	309.96				23.5083	5.67799	13.8126	2.1014
313.551	-207.236	-115.574	-112.917	53.1374	66.4218				-53.8552	-32.8862	-31.6872	1.6142
314.31	-91.4772	-343.371	9.2803	30.4924	-46.4015				-23.7726	-97.7052	2.60428	0.926292
315.069	25.1359	239.453	-17.1983	5.29178	-123.034				6.53218	68.1356	-4.82625	0.160753
315.829	68.6524	-40.9274	63.3715	-38.2869	-59.4108				17.841	-11.6458	17.7836	-1.16307
316.588	68.526	100.153	3.95342	-32.9452	-96.1999				17.8081	28.4983	1.10943	-1.0008
317.347	220.954	165.716	240.682	173.607	143.357				57.4203	47.1539	67.5413	5.2738
318.107	-82.7683	48.61	-65.6891	-106.416	48.61				-21.5093	13.8318	-18.434	-3.2327
318.866	164.031	11.8103	297.881	-95.7944	-20.996				42.6275	3.36058	83.5927	-2.91002
319.625	-74.6818	31.445	120.539	227.976	172.947				-19.4079	8.94757	33.8262	6.92541
320.384	66.6726	-168.642	48.3703	32.6827	135.96				17.3265	-47.9867	13.5739	0.992827
321.143	120.024	146.116	104.369	-40.4428	123.938				31.1911	41.5769	29.2884	-1.22856
321.902	-145.745	36.4362	-114.514	-113.212	16.9168				-37.8753	10.3678	-32.1353	-3.43914
322.661	106.438	-54.517	46.7289	46.7289	140.187				27.6605	-15.5126	13.1133	1.41952
323.42	-22.013	-121.719	78.9879	80.2828	-37.5516				-5.72062	-34.6348	22.1659	2.43882
324.179	-153.828	12.9267	202.949	-63.3408	109.877				-39.9759	3.67825	56.9525	-1.92416
324.938	201.284	86.449	81.2879	65.8045	104.513				52.3086	24.5988	22.8114	1.999
325.697	124.981	135.289	59.2693	-14.1731	188.115				32.4793	38.4959	16.6324	-0.430547
326.455	124.982	179.097	105.655	204.867	70.8659				32.4795	50.9616	29.6493	6.22341
327.214	-108.297	58.0163	127.636	-174.049	-139.239				-28.1436	16.5084	35.8177	-5.28722
327.973	-190.892	198.63	65.7802	-127.691	-20.6369				-49.6078	56.5197	18.4595	-3.87897
328.731	60.6808	32.277	5.16432	142.019	125.235				15.7694	9.18433	1.44923	4.31422
329.49	-6.45749	91.6964	126.567	-46.494	228.595				-1.67814	26.0919	35.5177	-1.41238
330.249	-109.616	-74.7966	-113.485	-30.9503	-20.6336				-28.4863	-21.2832	-31.8465	-0.940203
331.007	19.3061	-47.6216	303.749	95.2433	190.487				5.01715	-13.5506	85.2393	2.89328
331.766	46.2482	80.9344	7.70804	88.6424	30.8322				12.0187	23.0296	2.16306	2.69276
332.524	194.765	-3.84404	93.5384	11.5321	129.416				50.6144	-1.09381	26.2491	0.350321
333.283	81.8237	173.875	178.989	76.7097	219.901				21.2639	49.4757	50.2287	2.33027
334.041	-47.232	-177.439	-139.143	-24.2543	-154.461				-12.2744	-50.4897	-39.0469	-0.736791
334.799	85.3689	198.769	81.5464	128.69	76.4497				22.1852	56.5592	22.8839	3.90933
335.558	-49.5742	166.519	-64.8278	-39.4052	-3.8134				-12.8831	47.3823	-18.1923	-1.19704
336.316	-92.5799	-27.9008	8.87753	78.6295	114.14				-24.0591	-7.93909	2.49125	2.38859
337.074	172.017	99.9215	270.673	58.1821	137.866				44.7027	28.4324	75.9575	1.76745
337.832	85.7553	49.1832	215.649	310.232	237.088				22.2856	13.9949	60.5164	9.42418
338.59	-25.1443	-47.7742	28.9159	-22.6299	41.4881				-6.53435	-13.594	8.11452	-0.687446
339.348	-32.568	-93.9461	-15.0314	-51.3572	-141.545				-8.46358	-26.7321	-4.21817	-1.56012
340.106	72.3564	91.0693	209.584	72.3564	-49.901				18.8036	25.9135	58.8144	2.19803
340.864	-59.6276	-34.7827	-47.2052	154.038	127.951				-15.4957	-9.89732	-13.2469	4.67933
341.622	-1.23676	102.651	101.415	-131.097	-126.15				-0.321403	29.2091	28.4594	-3.98243
342.38	-9.85828	49.2914	290.819	126.925	121.996				-2.56191	14.0257	81.611	3.85571
343.138	81.0902	45.4597	240.813	187.982	63.8893				21.0733	12.9354	67.5781	5.71048
343.896	155.673	243.929	227.994	-136.061	105.417				40.4555	69.4093	63.9807	-4.13323
344.654	57.5263	-19.5834	28.1512	-90.5733	104.037				14.9496	-5.5724	7.8999	-2.75142
345.412	138.182	128.399	143.073	221.335	-15.897				35.9099	36.5356	40.1498	6.72369
346.169	-73.3175	15.8855	-100.201	-39.1027	120.974				-19.0533	4.52016	-28.1187	-1.18785
346.927	-254.336	-245.777	-171.188	25.6782	-63.584				-66.0954	-69.935	-48.0395	0.780046
347.685	47.7526	90.6075	154.278	139.585	33.0595				12.4097	25.7821	43.2941	4.24027
348.442	78.4986	152.091	69.9128	55.1943	35.5697				20.3998	43.2771	19.6192	1.67668
349.2	81.1938	-201.754	-126.712	173.459	-57.8198				21.1002	-57.4086	-35.5583	5.26932
349.957	154.287	145.647	161.693	307.34	187.613				40.0952	41.4434	45.3749	9.3363
350.715	44.5595	77.9791	33.4196	136.154	-129.965				11.5799	22.1887	9.37835	4.13606
351.472	106.773	-36.0049	-48.4203	-58.3527	-65.802				27.7476	-10.2451	-13.5879	-1.77263
352.23	-27.3959	-41.0938	155.658	57.2822	-79.697				-7.11947	-11.6931	43.6815	1.74011
352.987	32.4449	-58.6503	-78.6164	82.36	-89.8473				8.43158	-16.6888	-22.0617	2.50192
353.744	212.551	30.0072	-16.2539	1.2503	81.2696				55.2366	8.53847	-4.56125	0.0379814
354.501	109.029	-25.0642	221.818	80.2053	194.247				28.3338	-7.13193	62.2475	2.43646
355.259	-59.038	3.76838	-140.686	-26.3787	-46.4767				-15.3424	1.07228	-39.48	-0.801326
356.016	-190.143	-62.9613	-124.663	-169.996	-84.3681				-49.4133	-17.9154	-34.9836	-5.16409
356.773	-137.573	-184.272	-131.262	-137.573	47.9612				-35.7516	-52.434	-36.8354	-4.17916
357.53	-77.1177	-98.6095	-24.0203	-257.902	-91.0241				-20.0409	-28.059	-6.74067	-7.83449
358.287	110.08	172.079	43.0198	-69.5908	99.9577				28.6069	48.9646	12.0724	-2.11401
359.044	36.6706	-11.3805	-55.6381	-61.9606	169.443				9.52974	-3.23829	-15.6134	-1.88223
359.801	-133.718	-80.7357	119.842	26.4914	-12.615				-34.75	-22.9731	33.6306	0.80475
360.558	153.339	-46.5046	81.6973	21.367	-12.5688				39.849	-13.2327	22.9262	0.649082
361.315	-17.5158	171.405	-36.2828	26.2737	-65.0588				-4.55191	48.7727	-10.1818	0.798138
362.072	-105.627	49.7069	-100.656	-39.7655	-16.1547				-27.4498	14.1439	-28.2466	-1.20799
362.829	50.5109	197.116	64.0626	-66.5266	245.163				13.1265	56.0887	17.9775	-2.02093
363.585	80.4922	106.103	-50.0027	-70.7356	40.2461				20.9178	30.1914	-14.032	-2.14879
364.342	-10.8383	-89.1153	-75.8684	-6.0213	-2.40852				-2.81661	-25.3575	-21.2905	-0.182914
365.099	183.096	112.949	70.1471	154.561	1.18893				47.5819	32.1392	19.685	4.69524
365.856	5.874	159.773	223.212	135.102	187.968				1.5265	45.4629	62.6387	4.1041
366.612	-37.2547	223.528	247.977	-67.5242	88.48				-9.68154	63.6043	69.5883	-2.05124
367.369	-163.397	-207.433	-117.043	-5.79423	-44.0361				-42.4627	-59.0245	-32.8452	-0.176016
368.125	15.0308	33.5302	-21.9681	-18.4994	90.1847				3.90611	9.54092	-6.16477	-0.561972
368.882	-104.024	49.7003	-39.2979	-91.3098	-84.3749				-27.0331	14.1421	-11.0279	-2.77379
369.638	-53.2624	39.3679	-27.7891	17.3682	63.6833				-13.8415	11.202	-7.7983	0.527607
370.395	-219.931	31.2533	-83.3422	-208.356	-190.993				-57.1544	8.89304	-23.3879	-6.32938
371.151	40.366	-3.45994	229.509	43.8259	70.3521				10.4901	-0.984515	64.4059	1.33133
371.907	35.614	-85.0142	2.29768	39.0606	9.19072				9.25517	-24.1905	0.644785	1.18657
372.664	-12.5597	74.2164	10.2761	74.2164	-60.5149				-3.26394	21.118	2.88373	2.25453
373.42	280.998	171.092	138.233	304.792	309.325				73.0242	48.6836	38.7915	9.25892
374.176	-29.2693	-70.9217	-79.9277	-49.5326	-64.1673				-7.60633	-20.1806	-22.4296	-1.50469
374.932	-81.7523	-197.102	-87.3518	-26.8775	-182.543				-21.2453	-56.0846	-24.513	-0.816479
375.688	126.806	-15.5727	102.335	204.67	263.624				32.9537	-4.43117	28.7177	6.21742
376.444	103.651	-51.8255	-43.0041	63.9549	-61.7495				26.9362	-14.7468	-12.068	1.94281
377.2	-95.1712	76.5745	-20.7845	4.37569	-59.0718				-24.7325	21.7891	-5.83264	0.132924
377.956	-242.807	-251.478	-188.609	-144.166	-208.12				-63.0992	-71.5574	-52.9282	-4.37946
378.712	139.759	67.7292	-18.2761	-3.2252	-183.836				36.3196	19.2721	-5.12872	-0.0979744
379.468	-81.4506	-175.762	-27.8647	-189.694	-68.59				-21.1669	-50.0125	-7.81951	-5.76249
380.224	-115.684	-19.2806	-43.9169	-83.5492	-24.6363				-30.0632	-5.48623	-12.3242	-2.53804
380.98	124.087	-97.3443	90.926	94.1352	148.691				32.2471	-27.699	25.5161	2.85962
381.736	8.56331	-29.9716	153.069	2.14083	41.7461				2.22538	-8.52832	42.9549	0.0650336
382.492	52.4335	57.7839	129.479	199.033	-9.63065				13.6261	16.4422	36.3349	6.0462
383.247	2.13231	-37.3154	-19.1908	23.4554	-41.58				0.554132	-10.618	-5.3854	0.712523
384.003	205.156	24.4487	31.8895	47.8343	-58.4642				53.3148	6.95679	8.94898	1.4531
384.759	55.018	90.9913	211.608	-44.4376	29.6251				14.2977	25.8913	59.3822	-1.34992
385.514	-82.0764	-88.3899	-54.7176	-23.1497	-14.7317				-21.3295	-25.1511	-15.3551	-0.703238
386.27	-74.0575	9.38758	-5.21532	-29.2058	-20.8613				-19.2456	2.67121	-1.46355	-0.887208
387.025	-28.9146	-169.357	124.952	-67.1232	-57.8292				-7.51416	-48.19	35.0647	-2.03905
387.781	197.723	-39.7484	38.7292	133.514	188.55				51.3831	-11.3103	10.8684	4.05586
388.536	245.028	93.3917	98.4128	97.4086	72.3033				63.6764	26.5743	27.617	2.95906
389.291	3.94824	104.628	100.68	110.551	24.6765				1.02604	29.7716	28.2533	3.35828
390.047	68.0471	-135.122	-44.7167	-94.2939	-31.1073				17.6837	-38.4486	-12.5486	-2.86444
390.802	156.253	234.859	92.0264	-14.3791	137.081				40.6061	66.8284	25.8248	-0.436806
391.557	27.4447	130.599	195.899	155.205	70.9778				7.13218	37.1616	54.9739	4.71478
392.313	36.543	12.181	-89.9521	-55.2831	7.49601				9.49659	3.46607	-25.2427	-1.67938
393.068	-4.64279	-156.926	-123.498	-150.426	-71.499				-1.20654	-44.6529	-34.6566	-4.56962
393.823	-87.4813	-128.92	-89.323	-153.783	33.1508				-22.7341	-36.6837	-25.0662	-4.67159
394.578	50.28	-92.3324	90.504	31.9964	66.7353				13.0665	-26.2729	25.3976	0.971979
395.333	1.81585	130.741	45.3963	39.9487	-68.0944				0.471893	37.202	12.7393	1.21355
396.088	-130.885	-5.41592	-37.0088	-24.3716	20.761				-34.0135	-1.54108	-10.3856	-0.740357
396.843	118.557	105.085	48.5007	52.0933	186.817				30.81	29.9016	13.6105	1.58248
397.598	100.049	25.0124	87.5433	-53.5979	-17.866				26.0003	7.11719	24.5668	-1.62819
398.353	84.4038	183.911	55.973	10.6615	22.2115				21.9344	52.3314	15.7074	0.323874
399.108	23.904	34.5281	-44.2668	-51.3494	31.8721				6.21204	9.82485	-12.4223	-1.55988
399.863	-55.4981	-35.2369	-81.9257	53.7362	-5.28553				-14.4225	-10.0265	-22.9904	1.63239
400.617	-21.064	208.884	177.288	118.485	85.1335				-5.47398	59.4374	49.7514	3.59931
401.372	40.3302	-19.2883	-20.1651	16.6581	109.593				10.4808	-5.48844	-5.65881	0.506037
402.127	83.1776	95.4354	161.102	72.671	60.4132				21.6157	27.1558	45.2091	2.20758
402.881	133.564	76.8209	64.5994	170.228	162.371				34.7097	21.8592	18.1282	5.17116
403.636	22.6915	-80.2929	-158.84	-69.8199	-34.0372				5.89693	-22.8471	-44.5745	-2.12098
404.391	11.3437	66.3171	-76.7882	134.379	74.1704				2.94794	18.8703	-21.5486	4.08215
405.145	-58.3401	-81.8503	40.9252	30.4762	47.0204				-15.1611	-23.2903	11.4846	0.925799
405.9	-117.639	-121.996	-164.695	-120.254	-191.709				-30.5714	-34.7137	-46.2175	-3.65304
406.654	49.819	89.1498	121.489	0.874018	133.725				12.9467	25.3673	34.0926	0.0265507
407.408	-160.973	-60.3649	-77.8619	-87.4853	-51.6163				-41.8327	-17.1766	-21.8499	-2.65761
408.163	-77.1215	-173.523	-49.0773	-87.6381	-73.616				-20.0419	-49.3756	-13.7723	-2.66225
408.917	54.6101	128.598	9.68889	-140.048	9.68889				14.1918	36.5922	2.71894	-4.25436
409.671	-92.8703	-199.892	9.72927	-4.42239	-53.0687				-24.1346	-56.8787	2.73027	-0.134343
410.426	16.881	-54.1969	-25.7657	18.658	107.505				4.38694	-15.4216	-7.23049	0.566788
411.18	40.2326	11.6228	8.04652	-30.398	158.248				10.4554	3.30722	2.25805	-0.923424
411.934	-33.2823	134.928	72.8612	-53.9713	44.0765				-8.6492	38.3934	20.4466	-1.63953
412.688	93.043	133.693	51.4898	51.4898	84.913				24.1795	38.0419	14.4493	1.56415
413.442	13.6052	96.1432	-115.19	20.8613	68.9328				3.53563	27.3572	-32.3252	0.633719
414.196	20.0096	10.0048	60.0289	79.129	162.806				5.19999	2.84684	16.8456	2.40377
414.95	175.219	155.142	274.692	149.666	424.358				45.5348	44.1451	77.0852	4.54653
415.704	111.728	181.329	66.8536	109.896	421.269				29.0352	51.5966	18.7607	3.33841
416.458	70.6812	16.5229	80.7785	-28.4561	469.066				18.3682	4.70154	22.6684	-0.864433
417.212	-118.562	42.278	63.4169	-99.2613	607.516				-30.8112	12.0301	17.7963	-3.01534
417.966	98.3608	89.1682	246.362	-29.4163	656.352				25.5614	25.3725	69.1351	-0.893603
418.72	237.587	147.689	345.832	10.0906	998.05				61.7428	42.0245	97.0487	0.306529
419.473	235.826	209.318	169.1	-29.2497	1038.36				61.285	59.5608	47.4535	-0.888541
420.227	292.328	235.866	346.969	81.0505	1104.65				75.9686	67.115	97.368	2.46214
420.981	302.913	308.354	119.714	-50.7877	1297.81				78.7192	87.7412	33.5946	-1.54282
421.734	216.811	219.521	173.449	-142.734	1376.75				56.3436	62.4641	48.674	-4.33595
422.488	459.368	511.507	505.214	186.983	1688.24				119.378	145.548	141.775	5.68014
423.241	421.827	192.146	267.217	1.7874	1575.6				109.622	54.6745	74.9876	0.0542974
423.995	294.783	214.872	319.644	-39.0676	1682.57				76.6065	61.1412	89.7	-1.18679
424.748	520.134	291.804	516.608	30.8554	1870.72				135.169	83.0319	144.973	0.937319
425.502	271.193	490.772	561.632	-3.49926	2027.82				70.476	139.648	157.608	-0.1063
426.255	317.016	482.039	409.95	-39.0842	2070.59				82.3844	137.163	115.042	-1.18729
427.009	334.465	412.909	453.424	-84.4783	1961.96				86.9188	117.492	127.242	-2.56626
427.762	568.913	555.225	611.689	43.631	2244				147.846	157.988	171.655	1.32541
428.515	472.917	450.842	416.88	118.017	2181.19				122.899	128.286	116.987	3.5851
429.268	601.912	617.907	554.769	17.6785	2267.06				156.421	175.824	155.682	0.537035
430.021	622.215	500.441	624.717	28.3583	2360.41				161.698	142.399	175.311	0.861463
430.775	450.718	604.541	526.802	-9.09705	2272.61				117.13	172.02	147.833	-0.276349
431.528	558.47	684.761	735.605	215.679	2392.15				145.132	194.847	206.429	6.55186
432.281	593.644	558.676	583.885	-56.9248	2381.08				154.273	158.97	163.852	-1.72925
433.034	620.681	645.702	677.987	82.327	2392.32				161.299	183.732	190.26	2.50091
433.787	596.069	661.853	616.927	116.326	2506.22				154.903	188.328	173.125	3.53372
434.54	552.984	497.127	527.449	128.471	2364.34				143.706	141.456	148.015	3.90266
435.293	611.998	689.093	653.327	-11.1272	2241.34				159.042	196.079	183.339	-0.338021
436.045	660.966	750.521	684.742	125.219	2287.23				171.768	213.558	192.155	3.80388
436.798	561.934	598.341	623.667	38.7813	2428.98				146.032	170.256	175.016	1.17809
437.551	597.674	809.548	768.438	113.843	2359.07				155.32	230.354	215.642	3.45829
438.304	805.245	887.349	832.087	157.891	2321				209.262	252.492	233.504	4.79639
439.056	702.487	773.365	666.26	31.5016	2241.34				182.558	220.059	186.969	0.956951
439.809	563.223	684.98	750.178	84.8369	2202.62				146.367	194.909	210.518	2.57716
440.562	758.901	808.242	771.432	13.3141	2139.65				197.219	229.983	216.483	0.404452
441.314	804.317	941.105	905.15	65.6585	2215.19				209.021	267.789	254.007	1.99456
442.067	818.196	706.446	775.997	80.4911	2131.84				212.628	201.017	217.764	2.44514
442.819	687.591	725.138	711.84	30.5074	2030.7				178.687	206.336	199.76	0.926749
443.572	726.19	843.823	780.301	50.9744	1850.76				188.718	240.107	218.971	1.54849
444.324	728.471	762.299	832.314	-17.3071	1856.58				189.311	216.91	233.567	-0.525751
445.076	666.529	722.533	727.266	-85.1895	1841.83				173.214	205.595	204.089	-2.58787
445.829	731.058	657.557	629.895	78.243	1783.78				189.983	187.106	176.764	2.37685
446.581	731.184	840.505	833.375	-5.54527	1793.5				190.016	239.163	233.865	-0.168453
447.333	902.467	777.168	874.711	84.0611	1850.93				234.528	221.141	245.465	2.55359
448.085	921.071	894.074	967.919	44.4655	1872.32				239.363	254.406	271.622	1.35076
448.838	1030.98	966.548	946.66	160.694	1899.69				267.926	275.028	265.656	4.88152
449.59	611.424	812.309	799.554	53.4099	1682.01				158.893	231.14	224.374	1.62248
450.342	962.223	990.97	896.744	255.528	1778.32				250.057	281.977	251.648	7.76238
451.094	964.146	1000.95	1076.16	132.02	1860.28				250.557	284.818	301.997	4.01048
451.846	881.892	926.748	754.534	184.228	1740.56				229.181	263.703	211.741	5.59645
452.598	755.377	916.215	847.399	-26.4062	1555.57				196.303	260.706	237.801	-0.802162
453.35	702.959	816.391	659.823	-35.9468	1506.57				182.681	232.302	185.162	-1.09198
454.101	786.178	1032.56	834.816	125.183	1599.47				204.307	293.811	234.27	3.80277
454.853	878.455	794.906	826.734	18.3011	1503.08				228.288	226.188	232.002	0.555949
455.605	826.605	883.777	756.729	21.4393	1597.63				214.813	251.476	212.356	0.651279
456.357	831.673	892.779	879.288	114.276	1518.12				216.13	254.037	246.75	3.47144
457.109	731.246	774.867	728.074	-59.4832	1490.25				190.032	220.486	204.315	-1.80697
457.86	765.18	842.015	842.807	36.4372	1637.3				198.851	239.593	236.512	1.10688
458.612	739.54	848.691	726.094	26.8924	1555.8				192.187	241.493	203.76	0.816931
459.363	816.747	936.811	921.803	151.659	1489.73				212.252	266.567	258.68	4.60707
460.115	886.173	994.089	868.055	91.3742	1456.47				230.293	282.865	243.597	2.77575
460.866	690.088	754.465	739.548	-16.4867	1374.68				179.336	214.681	207.535	-0.500831
461.618	786.614	903.902	724.842	150.911	1428.57				204.421	257.202	203.408	4.58434
462.369	807.071	1044.45	923.812	121.411	1415.68				209.737	297.194	259.244	3.6882
463.121	718.755	799.992	720.303	-7.73687	1285.87				186.786	227.635	202.134	-0.235029
463.872	767.007	869.428	921.024	51.5958	1282.96				199.325	247.393	258.462	1.56737
464.623	761.747	744.871	787.829	-39.123	1208.98				197.958	211.951	221.084	-1.18847
465.375	1046.14	994.868	964.257	256.37	1450.98				271.865	283.087	270.594	7.78795
466.126	769.29	935.065	811.306	97.0206	1381.21				199.918	266.07	227.672	2.94727
466.877	757.595	865.278	851.531	71.7883	1289.13				196.879	246.212	238.96	2.18077
467.628	810.481	880.692	871.534	82.4218	1214.2				210.623	250.598	244.574	2.50379
468.379	929.077	897.828	886.396	73.9298	1226.32				241.443	255.474	248.744	2.24583
469.13	837.771	919.116	773.912	85.1455	1122.86				217.715	261.532	217.179	2.58653
469.881	840.498	931.526	865.531	189.643	1234.2				218.424	265.063	242.889	5.76094
470.632	787.537	882.859	887.398	77.165	1160.5				204.661	251.215	249.025	2.3441
471.383	931.185	1028.45	953.805	231.477	1302.15				241.991	292.642	267.661	7.03176
472.134	823.2	786.363	792.377	28.5677	1103.61				213.928	223.757	222.36	0.867823
472.885	772.058	767.556	826.079	-22.509	955.131				200.638	218.406	231.818	-0.683773
473.636	771.563	855.38	853.883	18.7091	957.158				200.509	243.396	239.62	0.568341
474.386	793.905	926.845	822.285	135.927	1023.19				206.315	263.731	230.753	4.12917
475.137	834.704	845.147	755.634	57.4371	912.281				216.918	240.484	212.049	1.74481
475.888	736.038	835.865	881.309	94.6122	835.865				191.277	237.843	247.317	2.87411
476.638	702.848	954.98	1021.92	-21.5689	973.574				182.652	271.737	286.775	-0.655215
477.389	832.949	938.367	772.817	34.8918	674.08				216.462	267.009	216.871	1.05994
478.14	787.321	980.633	776.951	129.615	716.958				204.604	279.036	218.031	3.93743
478.89	845.944	990.752	992.23	144.808	910.96				219.839	281.916	278.444	4.39895
479.641	801.464	802.938	763.123	-34.6539	778.607				208.28	228.474	214.151	-1.05271
480.391	716.462	928.529	680.381	-106.77	701.735				186.19	264.21	190.931	-3.24343
481.141	765.855	832.867	838.022	-36.0836	689.269				199.026	236.99	235.169	-1.09614
481.892	799.852	967.195	850.718	106.893	793.218				207.861	275.212	238.732	3.24716
482.642	717.951	895.223	777.781	96.7609	667.724				186.577	254.733	218.264	2.93938
483.392	781.532	908.827	754.889	-10.3612	536.563				203.1	258.604	211.84	-0.314751
484.143	733.345	836.414	789.7	120.123	662.903				190.578	237.999	221.609	3.64908
484.893	822.745	1013.58	843.537	81.6805	657.157				213.81	288.411	236.717	2.48127
485.643	873.87	952.638	902.851	24.5219	691.814				227.096	271.07	253.362	0.744921
486.393	762.356	769.786	806.938	-62.4151	713.316				198.117	219.04	226.446	-1.89603
487.143	597.361	754.131	737.785	-65.3828	422.016				155.239	214.586	207.04	-1.98618
487.893	759.834	772.461	845.251	24.5108	604.599				197.461	219.801	237.198	0.744584
488.643	809.532	1004.12	964.012	137.398	692.187				210.376	285.718	270.525	4.17384
489.393	833.458	789.63	745.803	-6.68549	570.495				216.594	224.687	209.291	-0.20309
490.143	854.655	910.393	898.502	174.647	593.799				222.103	259.05	252.142	5.30539
490.893	766.93	836.043	764.7	65.3971	656.944				199.305	237.893	214.593	1.98662
491.643	803.418	1073.21	811.593	113.712	592.344				208.787	305.377	227.753	3.45433
492.392	796.575	781.714	774.283	-23.0353	506.033				207.009	222.434	217.283	-0.699762
493.142	681.942	791.142	749.542	-21.5428	546.742				177.219	225.117	210.34	-0.654424
493.892	622.678	832.962	848.567	91.3955	463.665				161.818	237.017	238.128	2.77639
494.642	791.08	886.337	1189.23	147.351	466.611				205.581	252.205	333.725	4.47619
495.391	721.849	832.96	1047.73	13.4228	531.693				187.59	237.016	294.017	0.407756
496.141	605.795	832.128	695.432	21.6622	434.738				157.43	236.779	195.155	0.658051
496.89	759.752	778.483	714.047	6.74336	241.262				197.44	221.515	200.379	0.204848
497.64	710.206	839.334	725.221	-14.2642	333.331				184.564	238.83	203.515	-0.433314
498.389	749.066	919.616	840.727	227.65	501.882				194.663	261.674	235.928	6.91551
499.139	655.102	859.126	718.906	175.09	465.174				170.244	244.462	201.742	5.31884
499.888	618.262	795.228	777.307	53.7619	480.87				160.67	226.28	218.131	1.63317
500.637	763.798	803.408	696.536	105.377	510.444				198.491	228.607	195.465	3.20113
501.387	694.577	653.588	572.355	-60.3656	248.915				180.503	185.976	160.617	-1.83377
502.136	797.22	836.126	810.433	184.256	447.794				207.177	237.917	227.427	5.59729
502.885	647.457	852.657	805.246	98.526	408.92				168.257	242.621	225.972	2.993
503.634	598.404	756.305	689.16	134.29	400.657				155.51	215.204	193.395	4.07945
504.383	540.458	797.12	714.988	-25.6662	435.593				140.451	226.818	200.643	-0.779684
505.132	604.893	840.824	712.936	-43.3642	419.677				157.196	239.254	200.067	-1.31731
505.881	731.485	932.314	845.093	84.2894	474.952				190.094	265.287	237.153	2.56053
506.63	606.214	750.481	678.347	2.91449	359.939				157.539	213.547	190.361	0.0885357
507.379	717.94	774.62	695.414	103.186	373.503				186.574	220.416	195.15	3.13456
508.128	605.375	770.608	660.933	99.5729	297.276				157.321	219.274	185.474	3.02481
508.877	600.252	698.002	610.389	32.5831	285.283				155.99	198.614	171.29	0.989802
509.626	571.29	782.906	643.514	89.5575	322.84				148.464	222.773	180.586	2.72056
510.375	527.9	656.639	514.235	16.5418	207.132				137.188	186.845	144.307	0.502504
511.124	610.001	754.079	658.744	116.839	390.659				158.524	214.571	184.86	3.54932
511.872	693.724	851.487	666.35	184.417	240.606				180.281	242.288	186.994	5.60218
512.621	682.455	715.465	706.854	115.536	323.646				177.352	203.583	198.36	3.50974
513.37	518.444	633.812	593.219	71.9269	235.721				134.73	180.349	166.472	2.18498
514.118	592.203	848.444	647.722	22.0652	291.119				153.898	241.422	181.766	0.670294
514.867	766.708	847.452	778.644	197.996	304.717				199.248	241.14	218.507	6.01469
515.615	598.845	727.72	635.967	119.769	158.291				155.624	207.07	178.468	3.63832
516.364	461.195	654.464	637.719	84.4245	262.344				119.853	186.226	178.959	2.56463
517.112	591.929	707.104	596.118	65.6148	249.895				153.827	201.204	167.285	1.99323
517.861	523.412	675.146	638.953	3.48014	170.527				136.021	192.111	179.306	0.105719
518.609	537.886	704.721	600.882	98.9932	292.134				139.783	200.526	168.622	3.0072
519.357	589.837	675.769	660.645	35.7477	129.929				153.283	192.288	185.393	1.08594
520.106	577.178	665.175	556.391	80.3754	259.834				149.994	189.274	156.137	2.44163
520.854	638.385	750.553	607.228	216.026	308.114				165.9	213.568	170.403	6.5624
521.602	491.23	719.548	619.918	102.397	207.562				127.658	204.745	173.964	3.1106
522.35	542.525	538.368	593.798	51.966	88.6886				140.988	153.191	166.634	1.57861
523.098	502.761	664.561	536.787	15.2773	165.967				130.655	189.099	150.636	0.46409
523.846	434.6	700.19	558.772	17.2461	167.632				112.941	199.237	156.805	0.523897
524.594	486.746	608.433	551.047	-55.3121	152.8				126.493	173.128	154.637	-1.68026
525.342	493.1	726.891	699.305	159.999	186.895				128.144	206.835	196.242	4.86041
526.09	580.708	743.057	652.863	97.1316	301.108				150.911	211.434	183.209	2.95064
526.838	461.375	551.298	516.713	22.8267	78.164				119.9	156.87	145.002	0.693424
527.586	553.118	714.734	636.016	122.605	101.707				143.741	203.375	178.482	3.72448
528.334	489.952	637.148	585.98	-2.80373	173.13				127.326	181.299	164.44	-0.0851712
529.082	605.078	739.226	544.358	168.744	267.59				157.244	210.344	152.76	5.12607
529.829	450.697	638.838	538.449	52.6515	163.571				117.124	181.779	151.102	1.59944
530.577	488.737	603.611	617.535	29.2407	112.089				127.01	171.756	173.295	0.888267
531.325	489.487	622.477	543.101	114.887	101.657				127.205	177.124	152.407	3.49001
532.072	490.943	570.783	525.961	139.369	110.655				127.583	162.414	147.597	4.23373
532.82	520.553	630.401	454.784	100.752	184.712				135.278	179.379	127.623	3.06063
533.567	548.519	721.699	558.415	21.9125	210.643				142.546	205.357	156.705	0.665654
534.315	443.707	631.947	491.829	-6.369	133.041				115.308	179.818	138.019	-0.193476
535.062	473.383	509.363	450.807	23.2811	-10.5823				123.02	144.938	126.508	0.70723
535.81	493.55	652.645	598.906	67.8807	171.116				128.261	185.708	168.068	2.06207
536.557	325.995	655.556	535.715	32.1001	81.3203				84.7176	186.536	150.335	0.975131
537.304	520.449	695.594	617.989	88.9961	97.5398				135.251	197.929	173.423	2.70351
538.052	401.482	556.064	434.403	70.1342	125.24				104.335	158.226	121.904	2.13052
538.799	487.285	602.448	453.456	20.8734	79.1748				126.633	171.425	127.251	0.634087
539.546	513.969	588.436	584.055	146.014	124.112				133.567	167.438	163.9	4.43558
540.293	319.479	494.466	397.17	42.8392	106.735				83.0243	140.699	111.456	1.30136
541.04	515.409	503.761	546.712	67.702	62.6062				133.942	143.344	153.421	2.05664
541.787	492.066	621.133	395.266	27.8667	187				127.875	176.742	110.921	0.846528
542.535	476.594	519.252	469.239	10.2968	58.8388				123.855	147.752	131.68	0.312794
543.282	454.005	541.71	455.479	-45.6953	2.94808				117.984	154.142	127.818	-1.38812
544.029	424.428	509.314	411.88	40.5975	134.341				110.298	144.924	115.584	1.23326
544.775	424.241	478.101	292.911	-89.275	-134.281				110.249	136.042	82.1978	-2.71198
545.522	260.608	455.146	451.476	-128.469	-16.1504				67.7253	129.51	126.695	-3.9026
546.269	374.166	453.401	342.618	44.0195	-22.0097				97.236	129.014	96.147	1.33721
547.016	407.743	542.675	508.758	70.7837	110.6				105.962	154.416	142.77	2.15025
547.763	440.307	537.411	422.516	-40.7691	88.2096				114.424	152.919	118.568	-1.23848
548.509	423.779	573.217	365.788	43.8648	96.6514				110.129	163.107	102.649	1.33252
549.256	373.717	501.02	439.974	31.2672	149.636				97.1195	142.564	123.467	0.949829
550.003	324.174	541.274	386.203	24.3684	31.0144				84.2444	154.018	108.378	0.740259
550.749	417.367	587.269	521.524	-42.1061	131.489				108.463	167.106	146.352	-1.27909
551.496	517.732	595.838	503.599	52.8146	95.2151				134.545	169.544	141.322	1.60439
552.242	371.992	554.298	422.92	-41.3325	-36.904				96.6712	157.724	118.682	-1.25559
552.989	433.819	663.229	385.29	58.823	78.6757				112.738	188.72	108.122	1.78691
553.735	243.237	446.18	328.224	-54.2156	26.3751				63.2111	126.959	92.1076	-1.64695
554.482	406.255	492.519	460.815	112.808	126.816				105.575	140.145	129.316	3.42684
555.228	270.158	332.222	167.206	-16.0635	-46.7301				70.2072	94.5327	46.9221	-0.487973
555.974	394.02	734.774	575.706	176.579	209.414				102.396	209.078	161.557	5.36409
556.721	266.032	329.996	400.502	-18.8984	21.8059				69.1348	93.8993	112.39	-0.574093
557.467	484.668	481.045	481.77	146.342	16.6627				125.953	136.88	135.196	4.44555
558.213	271.865	476.664	346.862	64.1802	28.1239				70.6506	135.633	97.3378	1.94965
558.959	276.627	320.83	367.885	48.4809	51.3328				71.8881	91.2911	103.237	1.47274
559.705	346.257	408.165	469.354	143.254	53.9901				89.9831	116.142	131.712	4.35173
560.451	222.124	374.029	420.603	3.58265	23.6455				57.7244	106.429	118.031	0.108833
561.197	477.406	581.838	437.622	158.425	231.599				124.065	165.56	122.807	4.8126
561.943	477.278	485.079	399.978	188.642	156.729				124.032	138.028	112.243	5.73053
562.689	217.752	257.215	349.53	-74.698	35.9396				56.588	73.1897	98.0867	-2.26916
563.435	320.628	485.543	331.953	-36.805	92.0124				83.3229	138.16	93.154	-1.11805
564.181	382.558	508.901	318.328	83.2876	139.048				99.417	144.806	89.3306	2.53009
564.927	421.644	535.11	444.057	174.401	148.486				109.574	152.264	124.613	5.29792
565.672	294.938	416.547	367.624	94.3522	36.3431				76.6467	118.527	103.164	2.86621
566.418	275.651	377.795	389.689	-66.464	40.578				71.6345	107.501	109.356	-2.01903
567.164	209.932	383.354	339.121	-15.4465	-43.531				54.5558	109.082	95.1655	-0.46923
567.91	297.009	424.994	331.787	68.8615	61.2102				77.1849	120.931	93.1076	2.09186
568.655	359.999	376.108	226.926	30.1167	56.031				93.5545	107.02	63.6809	0.914879
569.401	160.588	340.812	224.403	-91.8649	-117.812				41.7328	96.977	62.9729	-2.79065
570.146	371.221	466.298	355.84	143.315	93.679				96.4706	132.684	99.8575	4.35359
570.892	293.703	359.751	274.029	94.1535	37.2398				76.3257	102.366	76.8991	2.86018
571.637	423.535	482.147	449.352	145.132	175.136				110.066	137.193	126.099	4.4088
572.383	319.201	490.972	342.846	114.746	80.6696				82.9522	139.705	96.2109	3.48572
573.128	246.396	457.693	220.423	-75.1122	-52.6487				64.032	130.235	61.856	-2.28174
573.873	437.44	483.599	399.803	102.969	108.65				113.679	137.606	112.194	3.12797
574.619	344.627	427.936	280.544	114.638	128.167				89.5597	121.768	78.7274	3.48246
575.364	190.992	356.518	291.439	-23.3434	74.2746				49.6338	101.446	81.785	-0.709122
576.109	331.388	498.856	304.423	104.313	169.597				86.1191	141.948	85.4284	3.16879
576.854	286.037	321.35	332.65	139.134	49.4385				74.3336	91.4392	93.3498	4.22659
577.599	377.086	477.216	423.955	144.869	102.971				97.9949	135.79	118.972	4.40081
578.344	381.301	501.037	388.429	87.6637	94.7908				99.0904	142.569	109.002	2.66303
579.089	243.286	236.865	335.321	-89.8946	-79.9063				63.2238	67.3992	94.0992	-2.7308
579.834	418.658	473.234	453.127	138.595	135.723				108.798	134.657	127.158	4.21021
580.579	291.312	339.02	133.006	52.7686	24.5772				75.7044	96.4672	37.3247	1.603
581.324	258.055	278.352	238.484	6.52388	-79.7362				67.062	79.2042	66.9244	0.198181
582.069	140.933	173.456	207.424	-116.36	-75.8869				36.6248	49.3563	58.2082	-3.53476
582.814	96.18	286.354	330.072	74.3209	-14.5727				24.9947	81.4811	92.6263	2.2577
583.559	226.005	459.3	306.929	48.1172	29.1619				58.7328	130.692	86.1318	1.46169
584.304	278.721	319.795	213.441	35.2068	-66.0127				72.4323	90.9967	59.8968	1.06951
585.048	295.567	404.113	330.038	91.6771	94.6108				76.8102	114.989	92.6166	2.78495
585.793	321.297	397.936	354.458	111.275	109.064				83.4967	113.232	99.4695	3.38028
586.537	320.543	306.51	250.378	180.952	105.617				83.3009	87.2166	70.2622	5.49692
587.282	311.747	272.687	232.889	23.5837	59.6963				81.015	77.5922	65.3544	0.716421
588.027	222.474	250.004	285.719	-24.554	-40.1792				57.8152	71.1379	80.1797	-0.745896
588.771	110.534	265.579	246.291	0.741841	19.2879				28.725	75.5697	69.1153	0.0225355
589.516	301.086	342.615	260.298	-17.7982	-40.7874				78.2444	97.4899	73.046	-0.540669
590.26	103.658	218.501	136.47	-104.403	-43.9985				26.9379	62.1739	38.2968	-3.17154
591.004	56.965	139.414	159.652	14.9908	-43.4733				14.8037	39.6699	44.8022	0.455387
591.749	137.038	200.69	150.518	-71.1402	-21.7165				35.6128	57.1058	42.2389	-2.16108
592.493	169.229	199.93	226.886	-121.306	35.9424				43.9782	56.8894	63.6698	-3.685
593.237	149.638	334.617	325.593	110.536	186.483				38.887	95.2142	91.3694	3.35785
593.982	381.648	295.081	267.229	46.6709	96.3529				99.1804	83.9643	74.9909	1.41776
594.726	219.032	338.367	243.957	12.8398	-41.5406				56.9208	96.2814	68.4602	0.390046
595.47	280.188	375.587	331.267	38.3098	61.5962				72.8135	106.872	92.9617	1.16377
596.214	268.919	309.825	270.434	79.5395	-10.6053				69.8852	88.1598	75.8904	2.41623
596.958	197.911	323.305	287.046	79.3154	35.5031				51.4319	91.9954	80.5522	2.40943
597.702	158.789	414.657	241.57	-3.01021	29.3496				41.2651	117.989	67.7903	-0.0914436
598.446	156.519	261.622	228.352	27.2208	-7.56132				40.6753	74.4436	64.0811	0.826907
599.19	105.707	189.36	174.15	82.8923	-108.749				27.4704	53.8817	48.8707	2.51809
599.934	314.972	332.387	236.229	74.9574	49.2144				81.8532	94.5796	66.2917	2.27704
600.678	72.1641	214.973	280.301	-5.31735	94.9527				18.7536	61.1699	78.6591	-0.16153
601.421	354.325	307.944	231.148	69.9527	83.639				92.08	87.6245	64.8657	2.12501
602.165	240.819	345.325	258.237	71.1854	118.138				62.5826	98.2612	72.4675	2.16246
602.909	251.969	393.56	244.357	71.5563	207.818				65.4803	111.986	68.5725	2.17372
603.653	245.216	304.221	213.798	96.5539	-12.2608				63.7254	86.5653	59.9969	2.9331
604.396	257.77	263.188	253.125	-0.774083	12.3853				66.9877	74.8894	71.0331	-0.0235149
605.14	121.719	210.667	264.504	-10.9235	-85.8273				31.6315	59.9446	74.2263	-0.331831
605.883	45.1143	129.898	199.125	-140.01	-10.8896				11.724	36.9621	55.8793	-4.25319
606.627	274.31	399.776	274.31	168.327	78.7084				71.2862	113.755	76.9782	5.1134
607.37	210.484	208.931	382.911	113.397	171.65				54.6994	59.4507	107.454	3.44477
608.114	-64.1064	117.268	143.067	-54.7249	-90.6871				-16.6596	33.3682	40.148	-1.66242
608.857	162.23	346.51	256.732	103.166	98.4404				42.1593	98.5984	72.0454	3.13394
609.601	116.327	99.821	100.607	1.57198	-91.1751				30.2303	28.4038	28.2328	0.0477534
610.344	104.099	233.245	101.751	-7.827	-36.0042				27.0527	66.369	28.5538	-0.237767
611.087	216.825	249.269	237.399	-60.1412	9.49597				56.3471	70.9288	66.62	-1.82696
611.831	117.496	134.168	161.954	-87.3282	-78.5954				30.5342	38.1771	45.4483	-2.65284
612.574	214.962	253.973	214.962	122.608	64.4886				55.863	72.2674	60.3235	3.72456
613.317	255.175	448.151	245.606	206.532	108.449				66.3134	127.52	68.923	6.274
614.06	162.748	172.322	248.111	-112.488	-66.2162				42.2941	49.0336	69.6261	-3.41713
614.803	149.31	198.814	77.4497	109.388	-8.78296				38.8019	56.572	21.7343	3.32296
615.546	105.979	168.929	257.378	35.8576	-73.3088				27.5412	48.0682	72.2264	1.08927
616.289	233.864	240.293	148.676	57.0596	77.151				60.7752	68.3747	41.7222	1.73334
617.032	171.588	205.265	241.346	36.8835	48.1089				44.5914	58.4074	67.7276	1.12044
617.775	96.7815	248.752	176.766	-6.39878	27.9946				25.151	70.7817	49.6049	-0.194381
618.518	262.311	348.158	394.261	186.797	126.386				68.1678	99.0673	110.639	5.67448
619.261	145.4	152.59	120.634	108.651	43.1408				37.7858	43.4192	33.8529	3.30057
620.003	127.067	301.584	137.522	-5.62957	72.3802				33.0215	85.8148	38.5921	-0.171014
620.746	9.69655	75.1483	142.216	-121.207	-142.216				2.51988	21.3832	39.9093	-3.682
621.489	184.012	208.922	162.316	-12.8567	-77.944				47.82	59.4481	45.5499	-0.390559
622.232	149.176	155.627	228.199	166.916	-74.1849				38.767	44.2832	64.0383	5.07054
622.974	129.857	115.428	101	-80.1584	-83.3647				33.7464	32.8447	28.3429	-2.43504
623.717	184.772	151.834	228.153	45.7913	-81.1391				48.0175	43.204	64.0254	1.39104
624.459	253.704	282.607	339.61	103.569	150.938				65.9311	80.4149	95.3028	3.1462
625.202	-4.01928	215.433	188.102	1.60771	-82.7972				-1.04451	61.3009	52.7861	0.0488388
625.944	71.9323	141.44	163.262	-33.9456	-29.9044				18.6933	40.2463	45.8153	-1.03119
626.687	107.446	273.426	141.925	-12.0275	5.61285				27.9224	77.8026	39.8276	-0.36537
627.429	163.39	260.78	167.414	-60.3657	-12.878				42.4608	74.2041	46.9805	-1.83378
628.171	190.828	194.871	63.0703	157.676	34.7695				49.5913	55.4499	17.699	4.78984
628.914	230.186	264.916	212.417	104.19	119.535				59.8195	75.3811	59.6095	3.16505
629.656	132.077	190.867	157.042	9.66415	41.878				34.3233	54.3106	44.0699	0.293576
630.398	172.333	275.895	279.94	-41.2629	-4.04538				44.7849	78.5051	78.558	-1.25348
631.14	212.193	334.83	190.409	67.7728	12.1023				55.1436	95.2748	53.4335	2.05879
631.882	280.468	418.284	253.066	137.01	219.216				72.8864	119.022	71.0165	4.16207
632.624	87.7929	57.7157	90.2316	15.445	-34.9546				22.8151	16.4228	25.3212	0.469186
633.367	144.568	258.744	149.497	-62.4272	22.9995				37.5695	73.6249	41.9524	-1.8964
634.109	16.4603	136.62	169.541	108.638	-12.3452				4.2776	38.8749	47.5773	3.30018
634.851	70.4905	16.3931	174.587	16.3931	-39.3435				18.3187	4.66462	48.9933	0.497988
635.592	-39.2075	94.7514	66.9794	-80.0486	-58.8112				-10.189	26.9612	18.796	-2.4317
636.334	31.9523	181.882	-7.37361	-26.2173	-131.086				8.30358	51.7541	-2.06921	-0.796423
637.076	105.41	261.056	214.115	110.352	69.9991				27.3934	74.2825	60.0859	3.35224
637.818	114.849	165.25	119.806	113.196	76.8412				29.8462	47.0213	33.6205	3.43865
638.56	167.239	134.122	215.258	20.6979	105.973				43.4611	38.1641	60.4067	0.628757
639.301	100.991	149.831	54.6345	-45.5287	-31.4562				26.2449	42.6339	15.3318	-1.38306
640.043	223.348	227.484	188.605	60.3866	-43.8423				58.0423	64.7298	52.9271	1.83441
640.785	129.833	127.337	191.421	8.32266	65.749				33.7404	36.2333	53.7174	0.252824
641.526	169.482	154.454	144.435	224.584	58.4419				44.0439	43.9493	40.532	6.82237
642.268	176.411	286.772	242.46	259.182	47.656				45.8446	81.6001	68.0403	7.87337
643.009	348.717	229.684	240.581	184.418	145.858				90.6225	65.3558	67.5129	5.6022
643.751	-10.1024	53.8793	60.6142	-85.8701	-21.8885				-2.62534	15.3312	17.0098	-2.60855
644.492	139.448	84.0048	88.205	-57.1233	-18.4811				36.2389	23.9033	24.7525	-1.73528
645.234	-11.8221	81.0656	137.643	-63.3325	-112.31				-3.07225	23.067	38.6259	-1.9239
645.975	102.051	80.7904	68.034	38.2691	-82.4912				26.5204	22.9887	19.092	1.16253
646.716	30.8489	156.815	90.8329	24.8505	-43.7026				8.01683	44.6213	25.4899	0.754904
647.458	217.29	253.22	177.938	121.477	65.0159				56.4681	72.053	49.9338	3.69021
648.199	96.4252	108.478	210.93	66.2923	-13.775				25.0584	30.8672	59.1921	2.01381
648.94	302.799	151.399	114.619	132.581	26.5163				78.6896	43.0802	32.1648	4.02753
649.681	80.9218	148.07	125.687	17.2174	-67.1479				21.0295	42.1328	35.2708	0.523027
650.422	-266.446	-114.563	-144.94	-150.147	-130.185				-69.2424	-32.5986	-40.6736	-4.56114
651.163	2.59942	-29.4601	43.3237	-129.971	-138.636				0.675523	-8.38279	12.1577	-3.94824
651.904	171.081	106.278	175.401	116.646	0.864046				44.4596	30.241	49.2219	3.54346
652.645	-62.6093	-6.95659	31.3047	-75.6529	-142.61				-16.2705	-1.97948	8.78485	-2.29817
653.386	129.427	180.676	46.9063	-64.2791	-88.6009				33.6347	51.4109	13.1631	-1.95266
654.127	-73.1571	113.219	254.308	168.958	62.7061				-19.0116	32.2162	71.365	5.13258
654.868	174.088	151.343	272.067	56.8628	-50.7392				45.2409	43.0641	76.3486	1.72737
655.609	113.682	9.69383	146.289	12.3376	-8.81257				29.5431	2.75835	41.0522	0.374789
656.35	0	254.918	210.967	46.5885	-25.4918				0	72.5362	59.2024	1.41526
657.091	-5.26075	157.822	149.054	-22.7966	-39.4556				-1.36713	44.9079	41.8283	-0.69251
657.831	-66.8234	111.665	-121.337	-39.5665	-182.006				-17.3657	31.774	-34.0502	-1.20194
658.572	222.164	163.33	272.217	53.5652	41.2715				57.7346	46.475	76.3906	1.62719
659.312	223.696	147.956	27.3015	65.1712	87.1885				58.1327	42.1005	7.66145	1.97976
660.053	86.2758	141.739	-36.095	-65.147	-4.40182				22.4208	40.3313	-10.1291	-1.97902
660.794	146.929	197.958	180.362	29.9136	10.5578				38.183	56.3283	50.6139	0.908711
661.534	126.775	103.885	73.0715	0.880379	-89.7987				32.9454	29.5601	20.5056	0.026744
662.275	-47.3837	15.7945	-25.4468	-128.989	-172.863				-12.3138	4.49429	-7.14098	-3.9184
663.015	-64.9905	-21.078	-21.078	-45.669	-127.346				-16.8894	-5.99768	-5.915	-1.38732
663.755	94.6348	101.71	233.491	84.906	99.0569				24.5931	28.9413	65.5234	2.57926
664.496	119.292	178.06	164.026	6.14001	36.84				31.0008	50.6665	46.0297	0.18652
665.236	49.234	121.327	72.0926	37.8047	-94.072				12.7946	34.5231	20.2309	1.14842
665.976	83.553	167.106	85.312	100.264	22.8671				21.7133	47.5495	23.9406	3.04579
666.716	260.16	226.874	104.239	73.5806	146.285				67.6089	64.5562	29.2521	2.23522
667.457	-28.1487	115.234	102.039	150.42	73.8903				-7.31512	32.7894	28.6346	4.56942
668.197	-22.9063	-0.881011	-24.6683	-56.3847	-102.197				-5.95275	-0.250689	-6.92253	-1.71284
668.937	-10.5217	192.897	147.303	70.1445	26.3042				-2.73431	54.8883	41.3369	2.13084
669.677	141.388	94.844	200.226	108.017	157.195				36.743	26.9876	56.1883	3.28131
670.417	127.112	219.158	192.859	-5.25979	-14.9027				33.033	62.3607	54.1209	-0.159781
671.157	157.39	139.902	52.4633	100.555	87.4389				40.9016	39.8088	14.7225	3.05463
671.897	69.2891	21.9269	135.947	-4.38539	-14.0332				18.0064	6.23924	38.15	-0.133218
672.637	106.531	243.623	172.021	78.5881	134.473				27.6845	69.3222	48.2732	2.38733
673.376	39.2251	143.825	152.542	76.7069	0.871669				10.1936	40.9251	42.807	2.33019
674.116	-39.6029	132.89	62.4845	73.0453	36.0826				-10.2918	37.8133	17.5347	2.21896
674.856	-8.76607	-49.09	-54.3496	-71.8818	-138.504				-2.27808	-13.9684	-15.2518	-2.18361
675.596	148.787	-58.9867	-37.8571	93.3222	35.2159				38.666	-16.7845	-10.6236	2.83492
676.335	-8.75179	35.8823	46.3845	-27.1305	-23.6298				-2.27436	10.2102	13.0166	-0.824166
677.075	172.347	146.101	146.976	69.1138	6.99886				44.7885	41.5727	41.2451	2.09952
677.815	64.0949	263.404	99.2155	-3.51205	75.5091				16.6566	74.9508	27.8423	-0.106688
678.554	122.513	46.7138	146.311	33.4929	10.5767				31.8381	13.2923	41.0584	1.01744
679.294	190.763	151.904	224.323	46.8076	80.3678				49.5744	43.2238	62.9506	1.42191
680.033	147.52	209.864	293.283	120.299	107.127				38.3365	59.7162	82.3024	3.65441
680.773	16.7209	67.7637	111.766	116.166	46.6425				4.34533	19.282	31.3643	3.52888
681.512	178.445	105.485	161.743	-6.15328	-7.03232				46.3733	30.0154	45.3891	-0.186923
682.251	155.473	138.784	-7.02703	14.0541	-36.8919				40.4034	39.4905	-1.97196	0.426932
682.991	108.427	74.0476	120.768	-58.1803	38.7868				28.1773	21.07	33.8905	-1.76739
683.73	102.38	90.0242	170.34	93.5545	-75.9027				26.606	25.6161	47.8015	2.84198
684.469	69.8957	20.3494	70.7805	-12.3866	-20.3494				18.1641	5.79036	19.8627	-0.376277
685.208	53.1658	137.345	127.598	-73.5461	89.4958				13.8164	39.0811	35.8071	-2.23417
685.948	155.761	85.4458	64.9744	69.4247	28.4819				40.4781	24.3133	18.2334	2.10897
686.687	115.126	16.8261	97.4145	55.7919	-83.2451				29.9183	4.78782	27.3369	1.69484
687.426	-131.898	32.0832	-23.1712	117.638	3.5648				-34.2768	9.12918	-6.5024	3.5736
688.165	166.744	139.102	19.6169	4.45839	-3.56671				43.3324	39.581	5.50498	0.135436
688.904	238.126	268.563	153.976	187.099	103.844				61.8827	76.4187	43.2094	5.68365
689.643	-21.5076	78.8614	31.3653	-30.4692	30.4692				-5.58928	22.4398	8.80187	-0.925586
690.382	243.707	224.067	274.951	102.66	57.1327				63.3331	63.7577	77.158	3.1186
691.12	83.5046	120.318	29.6307	-83.5046	-30.5286				21.7007	34.2363	8.31509	-2.53669
691.859	164.735	134.129	213.346	259.255	-34.2073				42.8104	38.1659	59.8699	7.87561
692.598	139.83	52.3237	41.4981	95.626	61.345				36.3383	14.8885	11.6454	2.90491
693.337	88.5706	-93.0895	-75.0139	21.6908	-63.2647				23.0172	-26.4883	-21.0507	0.658918
694.075	117.743	151.255	255.412	182.049	-47.0973				30.5984	43.0391	71.6749	5.53025
694.814	88.1269	183.522	122.651	33.6154	-21.8046				22.9019	52.2206	34.4188	1.02116
695.553	139.382	189.486	114.785	221.371	-30.0627				36.2217	53.9177	32.2114	6.72476
696.291	-39.2419	-117.726	23.7277	-66.6199	-153.317				-10.198	-33.4985	6.65856	-2.02377
697.03	151.665	136.039	208.655	322.634	256.452				39.4139	38.7095	58.5536	9.8009
697.768	-14.7688	-7.38441	48.9217	59.0753	61.8444				-3.83803	-2.10121	13.7286	1.79458
698.507	94.1377	37.8397	26.7647	26.7647	-102.444				24.464	10.7672	7.51081	0.813051
699.245	81.3951	41.6225	243.26	78.6202	27.7483				21.1525	11.8435	68.2647	2.38831
699.984	-211.297	-9.30822	-96.8055	8.3774	-53.0569				-54.9105	-2.64863	-27.166	0.254487
700.722	217.179	184.555	223.704	148.204	100.667				56.4392	52.5147	62.7766	4.5021
701.46	-8.41305	79.4566	-81.3261	20.5652	-162.652				-2.18633	22.6091	-22.8221	0.624726
702.198	263.233	247.251	220.928	220.928	209.646				68.4075	70.3545	61.9977	6.7113
702.937	-18.9214	-220.434	90.8226	-46.3574	-121.097				-4.91718	-62.7238	25.487	-1.40824
703.675	146.285	-13.2128	155.723	77.3895	-29.257				38.0157	-3.75967	43.6996	2.35092
704.413	23.6833	65.3658	-18.9466	57.7871	-147.783				6.15466	18.5996	-5.31688	1.75545
705.151	-11.4216	-5.71078	26.6503	93.2761	-64.7222				-2.96817	-1.62499	7.47873	2.83352
705.889	260.574	156.536	262.483	83.0402	37.2249				67.7166	44.5417	73.6592	2.52258
706.627	81.9844	74.3579	-52.4319	11.4397	-75.3113				21.3056	21.1583	-14.7137	0.347512
707.365	70.6724	-9.55032	221.567	35.3362	102.188				18.3659	-2.71751	62.1772	1.07344
708.103	133.999	-81.3566	-60.2996	-52.6425	-24.8856				34.8229	-23.1498	-16.9215	-1.59916
708.841	-129.006	202.587	-5.73359	-2.8668	-2.8668				-33.5253	57.6455	-1.60899	-0.087087
709.579	123.253	137.585	84.0797	113.699	58.2825				32.0303	39.1494	23.5948	3.45392
710.316	30.6346	106.264	185.722	35.4213	-34.464				7.96115	30.2371	52.1182	1.07602
711.054	18.2497	73.9593	49.9466	69.1568	98.9326				4.74263	21.0449	14.0162	2.10083
711.792	-92.8932	11.4919	68.9517	25.8569	3.83065				-24.1405	3.27	19.3495	0.785475
712.53	22.0387	-130.316	110.194	-56.5341	-81.4474				5.72729	-37.081	30.923	-1.71738
713.267	-31.6684	90.2069	13.4351	-44.1438	-10.5561				-8.22979	25.6681	3.77021	-1.34099
714.005	126.429	59.8367	254.789	301.114	68.5227				32.8557	17.0263	71.4998	9.14717
714.742	-12.584	-115.192	-115.192	-99.7038	-135.52				-3.27025	-32.7775	-32.3256	-3.02878
715.48	99.0123	212.585	139.782	92.2174	-14.5606				25.7307	60.4905	39.2263	2.80136
716.217	3.92453	41.2075	45.1321	150.113	35.3208				1.01988	11.7255	12.6652	4.56011
716.955	172.678	126.302	227.935	249.643	-7.89386				44.8746	35.9388	63.9642	7.58362
717.692	98.5241	-56.726	73.6443	-107.481	43.7885				25.6039	-16.1412	20.6664	-3.26503
718.429	82.4483	98.5358	-47.2569	51.2788	22.1203				21.4262	28.038	-13.2614	1.55774
719.167	230.708	141.27	220.544	21.343	15.245				59.9549	40.198	61.8901	0.648353
719.904	160.482	-19.4214	131.861	71.5526	-2.04436				41.7052	-5.52631	37.0035	2.17361
720.641	-5.10715	-44.9429	164.45	-4.08572	-68.4358				-1.32722	-12.7884	46.1487	-0.124115
721.378	-12.3985	185.977	127.085	85.7563	-34.0959				-3.22205	52.9193	35.663	2.60509
722.116	-28.0165	54.9954	57.0707	34.2424	169.137				-7.28078	15.6488	16.0154	1.04021
722.853	-7.30505	-40.6995	-18.7844	27.133	-141.927				-1.89839	-11.5809	-5.27136	0.824242
723.59	58.6944	94.3303	-101.667	151.977	-98.5228				15.2532	26.8414	-28.5303	4.61672
724.327	163.308	72.2326	259.619	-32.4523	76.42				42.4396	20.5536	72.8553	-0.98583
725.064	22.0524	142.816	-50.4056	-80.8589	25.2028				5.73086	40.6378	-14.145	-2.45632
725.801	-20.9711	15.7283	-74.4475	-68.1561	-121.632				-5.44985	4.47545	-20.8918	-2.07043
726.538	4.20677	-70.4634	-110.428	-103.066	55.7397				1.09323	-20.0502	-30.9887	-3.13092
727.274	52.8098	126.744	358.05	135.193	122.519				13.7239	36.0645	100.478	4.10687
728.011	-50.7817	59.2454	-195.721	-96.2737	-105.795				-13.1969	16.8581	-54.9242	-2.92458
728.748	164.764	122.517	96.1123	89.7752	6.33707				42.8179	34.8618	26.9714	2.72717
729.485	159.748	11.7149	47.9245	21.2998	19.1698				41.5144	3.33343	13.4488	0.64704
730.221	170.121	-66.3364	33.1682	160.491	-73.826				44.21	-18.8758	9.3078	4.87537
730.958	-97.3758	26.7516	-72.7644	-9.63058	-87.7452				-25.3055	7.61209	-20.4194	-0.292556
731.695	-29.91	63.0247	-54.479	-18.1597	-244.621				-7.77284	17.9335	-15.2881	-0.55165
732.431	42.8104	-115.588	-112.377	-84.5505	-172.312				11.1253	-32.8902	-31.5358	-2.56846
733.168	41.0989	31.365	47.5882	12.9786	8.6524				10.6805	8.9248	13.3544	0.394261
733.904	242.156	0	125.402	96.2138	-11.8916				62.9301	0	35.1909	2.92276
734.641	63.6641	106.826	235.234	192.071	39.925				16.5447	30.3971	66.0123	5.83471
735.377	188.84	1.07909	112.225	129.49	-11.8699				49.0746	0.307051	31.493	3.93363
736.114	95.5266	46.6778	172.599	149.803	-68.3884				24.8249	13.282	48.4355	4.55069
736.85	85.213	207.57	-102.693	87.398	74.2883				22.1447	59.0635	-28.8181	2.65496
737.586	-7.68757	34.0449	-5.49112	152.653	45.0272				-1.9978	9.68738	-1.54094	4.63727
738.322	1.09999	188.099	51.6997	-13.1999	-6.59996				0.28586	53.523	14.5082	-0.400985
739.059	-1.10348	-243.869	-27.587	-22.0696	-163.315				-0.286766	-69.3922	-7.74158	-0.670426
739.795	-138.943	-137.84	-81.6014	-202.901	-295.529				-36.1077	-39.222	-22.8993	-6.16368
740.531	-168.092	-86.829	-174.771	-57.886	-132.47				-43.6828	-24.7069	-49.045	-1.75845
741.267	-187.024	-69.0209	4.45296	-229.327	-261.611				-48.6028	-19.6397	1.24961	-6.96646
742.003	-151.143	-57.7898	-142.252	-136.695	-92.2415				-39.2781	-16.4439	-39.9193	-4.1525
742.739	154.677	-64.5413	215.88	149.113	-40.0601				40.1964	-18.365	60.581	4.52971
743.475	-136.599	-202.658	-134.359	-109.727	-89.5728				-35.4984	-57.6658	-37.7045	-3.33326
744.211	-52.7685	-16.841	-10.1046	140.342	-96.5551				-13.7132	-4.79206	-2.8356	4.26327
744.947	-57.6495	-198.947	-110.778	53.128	-81.3876				-14.9816	-56.6099	-31.0869	1.61391
745.682	99.08	-30.3995	121.598	67.5545	-13.5109				25.7483	-8.6501	34.1234	2.05216
746.418	141.26	189.853	152.56	140.129	48.5933				36.7097	54.022	42.8121	4.25682
747.154	253.43	195.471	253.43	89.7801	296.615				65.8599	55.6206	71.1186	2.72732
747.89	-131.499	-70.8949	72.0384	-9.14773	-219.545				-34.1731	-20.1729	20.2157	-0.277888
748.625	-91.4261	70.8552	-57.1413	-25.1422	-148.567				-23.7593	20.1616	-16.0352	-0.763764
749.361	-87.3075	-4.53545	-13.6064	40.8191	-57.827				-22.689	-1.29055	-3.81827	1.23999
750.097	-117.353	38.7377	-104.82	-113.934	-74.0574				-30.4969	11.0227	-29.415	-3.46108
750.832	-62.2028	-18.4305	-91.0004	-23.0381	57.5952				-16.1649	-5.24433	-25.5369	-0.699846
751.568	105.355	-131.983	79.8843	196.816	72.9378				27.3789	-37.5553	22.4175	5.97885
752.303	131.545	25.3859	92.3125	139.623	68.0805				34.1852	7.22349	25.9051	4.24143
753.039	-17.2695	-37.9929	-95.5578	245.227	-64.4727				-4.48789	-10.8108	-26.8158	7.44945
753.774	3.47684	-35.9273	-193.544	-135.597	60.2652				0.90354	-10.223	-54.3131	-4.11913
754.509	50.0892	30.2865	34.946	55.9135	-19.8027				13.0169	8.61793	9.80668	1.69853
755.245	85.0159	145.575	4.65841	-82.6867	72.2053				22.0934	41.423	1.30726	-2.51184
755.98	10.4675	122.121	22.0981	19.772	50.0115				2.72024	34.7492	6.20126	0.600629
756.715	-38.3331	95.2519	154.494	-63.8884	-77.8277				-9.96177	27.1036	43.3547	-1.94079
757.45	-132.448	-101.973	-194.57	-89.0802	-201.603				-34.4199	-29.0162	-54.601	-2.70606
758.185	-59.6353	-84.191	46.7728	-51.45	-90.0376				-15.4977	-23.9563	13.1256	-1.56294
758.921	-110.352	-41.0886	-117.396	-35.2188	-65.7418				-28.6777	-11.6916	-32.9442	-1.06987
759.656	303.84	173.118	292.064	372.146	186.073				78.9603	49.2603	81.9602	11.305
760.391	-132.514	-89.9202	33.1285	-18.9306	-17.7474				-34.437	-25.5865	9.29666	-0.575069
761.126	100.875	164.215	-8.21073	69.2048	166.561				26.2147	46.7268	-2.30413	2.10229
761.86	-45.6171	-79.5374	71.3497	-187.147	-132.172				-11.8547	-22.6321	20.0225	-5.68511
762.595	43.6461	-46.0053	187.56	125.04	138.016				11.3425	-13.0907	52.6339	3.79844
763.33	7.11853	16.6099	-54.5754	22.542	93.7273				1.84992	4.7263	-15.3152	0.684777
764.065	111.915	40.4799	46.4329	-25.0023	54.767				29.0838	11.5184	13.0302	-0.759515
764.8	-36.4723	-28.2366	-87.063	-182.362	-214.128				-9.47822	-8.03465	-24.432	-5.53975
765.535	-131.624	4.7432	-36.7598	-3.5574	-116.208				-34.2056	1.34966	-10.3157	-0.108066
766.269	16.7496	1.1964	-175.871	-4.78561	-159.121				4.3528	0.340433	-49.3537	-0.145376
767.004	-13.226	-51.7016	34.8685	-92.582	-97.3914				-3.43709	-14.7115	9.78496	-2.81244
767.738	14.2373	59.3221	86.6103	123.39	-30.8475				3.69991	16.8799	24.3049	3.74832
768.473	116.273	118.622	216.103	29.3618	157.379				30.2163	33.7534	60.6437	0.891946
769.208	125.965	178.94	178.94	98.8882	57.6848				32.735	50.917	50.215	3.004
769.942	80.0548	-8.36394	117.095	-21.5073	-41.8197				20.8042	-2.37993	32.8597	-0.653343
770.677	136.272	-7.23569	157.979	21.7071	-91.6521				35.4136	-2.05889	44.3328	0.659413
771.411	30.032	75.6806	82.8883	98.505	165.777				7.80454	21.5347	23.2605	2.99236
772.145	194.742	-51.3738	155.316	2.38948	37.0369				50.6085	-14.6183	43.5855	0.0725871
772.88	-29.9054	70.5769	-154.312	-210.534	-139.958				-7.77165	20.0824	-43.3037	-6.39557
773.614	56.5849	27.6905	203.465	74.644	126.413				14.705	7.87925	57.0972	2.26752
774.348	-8.46457	77.3903	204.359	-51.9966	-120.922				-2.19972	22.0212	57.3481	-1.57954
775.082	49.5007	-119.526	65.196	48.2934	111.075				12.864	-34.0108	18.2956	1.46705
775.816	-30.1687	-94.1263	-16.8945	-92.9196	-154.464				-7.84007	-26.7834	-4.741	-2.82269
776.551	-73.7528	68.9165	-32.6447	26.5994	84.6343				-19.1664	19.61	-9.16089	0.80803
777.285	-135.509	-135.509	-258.918	-116.15	-148.817				-35.2152	-38.5585	-72.6587	-3.52839
778.019	105.197	-84.6413	101.57	-126.962	105.197				27.338	-24.0844	28.5029	-3.85683
778.753	86.1711	71.6069	43.6924	65.5386	50.9744				22.3936	20.3755	12.2611	1.99092
779.487	95.6548	-45.3747	101.786	66.2225	6.13171				24.8582	-12.9112	28.5638	2.01169
780.221	-92.2893	-51.682	-82.4451	-148.893	-55.3736				-23.9836	-14.706	-23.1361	-4.52305
780.954	33.0489	-156.676	-139.54	-154.228	-139.54				8.58855	-44.5817	-39.1582	-4.68511
781.688	-81.4685	-153.209	-13.3754	-154.425	-121.595				-21.1716	-43.5953	-3.75347	-4.6911
782.422	39.0365	100.031	86.6122	114.67	25.6177				10.1446	28.4635	24.3055	3.48341
783.156	242.332	114.984	126.112	186.695	152.076				62.9759	32.7184	35.39	5.67138
783.889	79.3956	-202.211	-44.66	-45.9006	-55.825				20.6329	-57.5384	-12.5327	-1.39436
784.623	12.3412	-104.9	24.6824	-77.7496	80.2179				3.20716	-29.8491	6.92649	-2.36186
785.357	72.7826	108.557	-8.63522	38.2417	55.5121				18.9143	30.8896	-2.42325	1.1617
786.09	-103.531	-60.3931	-114.624	2.46503	46.8355				-26.9051	-17.1847	-32.1662	0.0748821
786.824	110.799	197.945	194.21	107.065	-62.2469				28.7939	56.3246	54.5001	3.25239
787.557	-57.0955	-123.073	-92.6216	-110.385	-8.88152				-14.8376	-35.0199	-25.9919	-3.35324
788.291	-143.639	47.8798	-151.199	-113.399	-196.559				-37.3281	13.624	-42.4302	-3.44483
789.024	-36.4455	-45.2427	72.891	-123.161	155.836				-9.47125	-12.8737	20.455	-3.74135
789.758	-88.9109	-166.551	-154.029	102.686	-128.983				-23.1056	-47.3917	-43.2242	3.11937
790.491	-11.3893	112.628	183.494	177.167	113.893				-2.95979	32.0478	51.493	5.38195
791.224	231.328	71.9686	102.812	-55.2616	110.523				60.1161	20.4785	28.8516	-1.67873
791.958	-91.0115	44.2056	-88.4112	-208.026	83.2106				-23.6515	12.5786	-24.8103	-6.31938
792.691	197.395	53.2446	138.955	48.05	206.485				51.2978	15.1506	38.9943	1.45965
793.424	270.368	-42.2851	82.0075	112.76	164.015				70.2618	-12.0321	23.0133	3.42541
794.157	-74.428	-69.2951	-89.8269	-114.209	-136.024				-19.3419	-19.7177	-25.2076	-3.4694
794.89	-33.9433	19.5827	185.382	-43.0818	-69.192				-8.82098	5.57218	52.0228	-1.30873
795.623	19.9293	-154.12	-196.635	-189.992	-130.204				5.1791	-43.8543	-55.1806	-5.77155
796.356	72.1482	-28.0576	221.789	-136.28	177.698				18.7494	-7.98371	62.2393	-4.13988
797.089	-21.1972	3.97447	-107.311	59.6171	-176.202				-5.5086	1.13092	-30.114	1.81104
797.822	216.766	189.01	145.392	-72.696	-22.4697				56.3319	53.7821	40.8005	-2.20834
798.555	-295.078	-107.664	-46.5213	-77.0925	-190.073				-76.6832	-30.6354	-13.055	-2.3419
799.288	79.6773	299.803	263.34	109.388	185.013				20.7061	85.308	73.8997	3.32295
800.021	-206.603	30.1011	53.361	30.1011	-38.3105				-53.6907	8.56517	14.9744	0.914405
800.753	39.751	-30.1559	223.428	-53.4582	-108.287				10.3303	-8.58078	62.6993	-1.62394
801.486	84.3416	28.5673	190.449	16.3242	219.016				21.9182	8.12875	53.4446	0.495893
802.219	96.8564	150.666	150.666	196.403	248.867				25.1705	42.8714	42.2804	5.9663
802.951	77.3436	126.192	25.7812	172.327	-46.1348				20.0996	35.9076	7.23483	5.23491
803.684	-154.77	146.404	129.672	98.997	43.224				-40.2207	41.6588	36.3892	3.00731
804.417	253.404	116.737	21.3543	-24.2015	111.042				65.8532	33.2171	5.99254	-0.73519
805.149	4.28386	21.4193	-41.4107	-187.062	-205.625				1.11327	6.0948	-11.6208	-5.68253
805.882	-78.7664	-113.93	-161.752	156.126	-12.6589				-20.4694	-32.4184	-45.3917	4.74277
806.614	-208.397	-247.298	-168.107	-241.741	-251.466				-54.1571	-70.368	-47.175	-7.34356
807.346	320.719	67.2249	-28.0104	190.471	184.869				83.3465	19.1286	-7.86039	5.78608
808.079	83.2653	-218.213	-178.016	-136.383	-147.868				21.6385	-62.0917	-49.9555	-4.14301
808.811	59.7447	123.861	-8.74312	120.947	147.176				15.5261	35.2442	-2.45353	3.67409
809.543	-125.349	85.995	4.37263	30.6084	-61.2168				-32.5749	24.4696	1.22707	0.929816
810.276	-176.972	75.4306	84.1341	-176.972	-98.64				-45.9904	21.4635	23.6101	-5.37601
811.008	-121.145	73.5523	-124.029	-250.943	-194.697				-31.4824	20.9291	-34.8057	-7.6231
811.74	49.6461	91.9913	105.133	8.76107	100.752				12.9017	26.1758	29.5028	0.266142
812.472	-266.931	-66.3641	-219.739	0	-30.9699				-69.3685	-18.8837	-61.664	0
813.204	47.5693	-26.7577	-52.0289	-47.5693	99.5982				12.362	-7.61383	-14.6006	-1.44505
813.936	-7.46901	20.9132	61.2459	-123.986	-198.676				-1.941	5.95079	17.1871	-3.76641
814.668	28.3636	-252.287	-88.0765	-19.4067	-74.6411				7.37097	-71.7875	-24.7164	-0.589532
815.4	116.277	216.156	265.351	271.314	68.5738				30.2175	61.5066	74.4638	8.24191
816.132	128.076	-117.528	-103.967	-146.157	-219.989				33.2836	-33.4424	-29.1758	-4.43993
816.864	-25.7971	-21.2447	84.9786	91.0485	110.776				-6.70399	-6.0451	23.8471	2.76585
817.596	-32.0487	91.5677	-18.3135	77.8325	48.8361				-8.32863	26.0553	-5.13922	2.36438
818.328	242.67	36.4006	128.919	125.885	125.885				63.0638	10.3577	36.1777	3.82412
819.059	-153.505	-148.945	-103.35	-123.108	6.0794				-39.8919	-42.3819	-29.0024	-3.73974
819.791	197.65	171.603	-3.06434	260.469	26.0469				51.3641	48.8291	-0.859928	7.91247
820.523	-40.4109	-29.5311	-15.5427	-209.826	-354.373				-10.5018	-8.40297	-4.36165	-6.37405
821.254	148.37	310.945	208.349	97.8609	4.73521				38.5575	88.4785	58.4678	2.9728
821.986	253.401	223.31	-95.0255	-6.33503	-106.112				65.8524	63.5421	-26.6665	-0.192444
822.717	-199.241	-69.0283	-155.314	-15.6883	-188.259				-51.7776	-19.6418	-43.5848	-0.476575
823.449	-183.918	-45.2002	15.5863	-102.869	-201.063				-47.7955	-12.8616	4.37388	-3.12494
824.18	-15.5416	214.474	399.42	211.366	149.2				-4.03887	61.028	112.087	6.42084
824.912	198.743	230.289	26.8145	242.908	115.145				51.6482	65.5282	7.52481	7.37901
825.643	-69.1441	85.2242	228.336	-46.6321	14.472				-17.9688	24.2503	64.0767	-1.41658
826.374	-177.24	40.6514	60.1641	-156.102	13.0085				-46.0602	11.5672	16.8835	-4.74202
827.106	-80.6566	37.1021	-235.517	43.5546	-43.5546				-20.9606	10.5573	-66.0919	1.32309
827.837	-25.5596	-107.031	-116.615	-35.1444	127.798				-6.64227	-30.4552	-32.7251	-1.06761
828.568	66.6634	-42.8551	147.612	7.93612	-17.4595				17.3241	-12.1943	41.4235	0.241082
829.299	-219.811	-142.797	109.103	-59.3651	-352.982				-57.1233	-40.6325	30.6171	-1.80338
830.03	-81.6526	-31.028	-44.0924	-35.9271	-6.5322				-21.2194	-8.82891	-12.3734	-1.09139
830.762	70.3279	72.0024	11.7213	184.192	403.548				18.2764	20.4881	3.28929	5.59535
831.493	189.528	199.503	284.291	427.268	365.755				49.2533	56.7679	79.7791	12.9795
832.224	-85.12	29.4646	-196.431	-186.609	-127.68				-22.1205	8.38407	-55.1233	-5.66878
832.955	128.7	88.4814	267.053	11.2613	279.923				33.4458	25.1771	74.9415	0.342092
833.685	187.755	67.3994	69.0041	155.66	259.969				48.7928	19.1783	19.3642	4.72862
834.416	-186.419	-232.611	-156.724	-52.7911	-234.261				-48.4454	-66.1887	-43.9804	-1.60368
835.147	32.1526	-33.8448	-162.455	-60.9207	-62.613				8.35563	-9.63045	-45.5889	-1.85064
835.878	-10.2334	-73.3397	-105.746	-102.335	-34.1115				-2.65941	-20.8686	-29.6748	-3.1087
836.609	-95.6659	-10.0701	5.03505	-290.355	-6.7134				-24.8611	-2.86542	1.41296	-8.82033
837.34	-208.65	-507.659	-294.081	-262.866	-254.651				-54.2226	-144.453	-82.5262	-7.98528
838.07	-35.7001	-51.9274	45.4364	-139.555	136.309				-9.27752	-14.7758	12.7506	-4.23937
838.801	-39.459	97.0033	-189.074	-121.665	-189.074				-10.2544	27.602	-53.0588	-3.69592
839.531	207.826	-224.722	-91.2405	146.999	-96.3094				54.0085	-63.944	-25.6043	4.46549
840.262	-314.149	-241.653	-314.149	-70.7699	62.1394				-81.6393	-68.7617	-88.1579	-2.14983
840.992	-131.863	-8.56255	193.514	-106.176	-13.7001				-34.2679	-2.43645	54.3047	-3.22538
841.723	60.6135	-122.911	-138.064	75.7669	-43.7764				15.7519	-34.9739	-38.7442	2.30163
842.453	-4.95324	105.669	44.5791	-33.0216	184.921				-1.28722	30.0678	12.51	-1.00312
843.184	-76.0733	-26.4603	11.5764	-8.26883	-100.88				-19.7695	-7.52919	3.24861	-0.251189
843.914	110.359	8.36055	205.67	217.374	55.1797				28.6795	2.37897	57.7159	6.60336
844.644	-127.002	-77.2312	-163.044	85.8124	-168.192				-33.0046	-21.9759	-45.754	2.60679
845.375	118.696	200.736	59.348	-34.9106	-134.406				30.846	57.1187	16.6545	-1.06051
846.105	135.666	193.064	400.042	227.85	198.282				35.2562	54.9357	112.262	6.92159
846.835	109.229	363.529	-17.0671	158.724	76.8018				28.3859	103.441	-4.78943	4.82168
847.565	160.886	-16.759	-102.23	87.1469	120.665				41.8102	-4.76872	-28.6882	2.64733
848.295	129.607	72.378	104.359	289.512	252.481				33.6815	20.5949	29.2857	8.79474
849.025	189.66	-160.613	201.621	145.235	145.235				49.2878	-45.702	56.5797	4.41193
849.755	-126.537	-52.0015	-29.4675	119.603	-45.068				-32.8837	-14.7969	-8.2693	3.63329
850.485	13.9658	-47.1345	-52.3716	-178.064	75.066				3.62934	-13.412	-14.6968	-5.40918
851.215	43.1608	338.38	100.133	250.332	107.039				11.2164	96.2851	28.0998	7.60455
851.945	85.5209	-63.2855	6.84167	80.3896	73.548				22.2247	-18.0077	1.91994	2.44206
852.675	-184.017	-22.1502	-13.6309	-233.429	-316.919				-47.8213	-6.30278	-3.82516	-7.09107
853.405	-148.785	126.553	-15.3915	-15.3915	-176.148				-38.6653	36.0102	-4.31924	-0.467561
854.135	106.517	355.63	264.575	101.363	70.4387				27.681	101.193	74.2461	3.07919
854.865	34.6066	38.0673	102.09	-126.314	-178.224				8.99337	10.8319	28.6488	-3.83715
855.594	-306.57	-137.608	6.9675	90.5774	-114.964				-79.6696	-39.1559	1.95525	2.75154
856.324	-119.063	-285.401	-231.123	-271.394	-113.81				-30.9414	-81.2101	-64.8586	-8.24435
857.053	-221.001	-335.851	-174.016	-433.3	-217.52				-57.4323	-95.5654	-48.8332	-13.1627
857.783	-1.72653	-22.4449	-10.3592	126.037	236.535				-0.448681	-6.38662	-2.90704	3.82872
858.513	27.5378	63.6813	106.709	123.92	215.139				7.15637	18.1203	29.9452	3.76443
859.242	31.2755	72.9761	-121.627	-72.9761	10.4252				8.12769	20.7651	-34.1314	-2.21685
859.972	40.4452	-135.403	-87.9243	-12.3094	254.98				10.5107	-38.5286	-24.6737	-0.373933
860.701	-79.0287	-196.694	75.5163	-252.892	-177.376				-20.5375	-55.9686	21.1917	-7.6823
861.43	-256.878	-286.788	-244.562	-260.397	-87.9719				-66.7559	-81.6047	-68.63	-7.91028
862.16	-193.01	-368.474	-275.478	-363.21	-368.474				-50.1584	-104.848	-77.306	-11.0335
862.889	-144.074	-193.271	-202.056	-105.42	-131.775				-37.4412	-54.9945	-56.7017	-3.20244
863.618	12.3661	210.224	104.229	14.1327	-81.2632				3.21364	59.8187	29.2492	0.429321
864.347	-35.061	189.329	77.1341	-12.2713	152.515				-9.11144	53.873	21.6457	-0.372776
865.077	212.636	64.4878	81.917	-109.804	-202.178				55.2585	18.3498	22.9879	-3.33559
865.806	-190.921	-152.386	7.00627	-126.113	-331.046				-49.6154	-43.3611	1.96613	-3.83103
866.535	-278.596	-432.978	-381.517	-250.204	-447.173				-72.3999	-123.202	-107.063	-7.60065
867.264	75.6809	117.125	-104.512	-218.033	-43.2462				19.6675	33.3276	-29.3285	-6.62336
867.993	-137.929	-81.6683	74.4089	-217.782	-250.449				-35.8441	-23.2384	20.8809	-6.61574
868.722	292.701	141.861	48.4842	28.7314	5.38713				76.0654	40.3662	13.6058	0.872796
869.451	-189.692	-177.283	-7.09131	-33.6837	17.7283				-49.2962	-50.4452	-1.98999	-1.02324
870.18	266.147	-45.8266	250.284	-75.7901	96.9409				69.1647	-13.0398	70.2357	-2.30234
870.908	14.3358	-87.8065	143.358	130.814	-37.6313				3.72549	-24.9851	40.2296	3.97383
871.637	125.398	38.1646	129.033	159.928	114.494				32.5877	10.8596	36.2098	4.85826
872.366	72.5216	-5.57858	119.01	22.3143	-143.184				18.8465	-1.58737	33.397	0.67786
873.095	-69.3464	20.6165	-208.039	41.233	69.3464				-18.0213	5.86636	-58.3809	1.25257
873.823	-20.4238	-128.113	-193.098	42.7044	-154.107				-5.30763	-36.4542	-54.188	1.29727
874.552	275.893	119.554	125.072	-51.5	91.9643				71.6975	34.0186	35.0981	-1.56446
875.281	-191.093	113.574	-187.487	-3.60552	-111.771				-49.66	32.3171	-52.6134	-0.109528
876.009	-96.3467	36.3573	-63.6252	-259.954	-152.7				-25.038	10.3453	-17.8548	-7.89684
876.738	111.732	-37.2441	139.665	134.079	24.2087				29.0363	-10.5977	39.1935	4.07302
877.466	-278.58	-332.006	-373.984	-282.396	-368.26				-72.3957	-94.4713	-104.949	-8.57857
878.195	51.5772	170.014	185.296	141.36	366.771				13.4036	48.3769	51.9986	4.2942
878.923	-24.53	54.7208	292.473	205.675	133.972				-6.37472	15.5706	82.0751	6.24795
879.651	-180.439	-68.8274	-165.558	109.752	-91.1498				-46.8916	-19.5846	-46.4596	3.33402
880.38	60.8042	-145.562	82.9148	193.468	38.6936				15.8014	-41.4191	23.2679	5.87713
881.108	-195.13	-213.714	-223.006	-236.014	-1.85838				-50.7092	-60.8116	-62.5808	-7.16959
881.836	222.701	505.795	286.869	132.111	307.629				57.8742	143.923	80.5024	4.01323
882.564	5.79682	30.9164	-36.7132	9.66137	114.004				1.50644	8.79716	-10.3026	0.293491
883.292	-42.4382	67.5154	-148.534	71.3734	142.747				-11.0286	19.2113	-41.6822	2.16817
884.021	28.392	5.67839	346.382	1.8928	-5.67839				7.37834	1.61577	97.2032	0.057499
884.749	-148.817	126.77	-148.817	95.5369	7.349				-38.6737	36.0721	-41.7617	2.9022
885.477	94.1886	114.113	-7.24528	86.9433	10.8679				24.4772	32.4705	-2.0332	2.64115
886.205	-302.56	-78.849	-375.908	-157.698	-187.037				-78.6275	-22.4362	-105.489	-4.79052
886.932	-84.5124	163.391	-351.196	0	-56.3416				-21.9626	46.4923	-98.5541	0
887.66	-74.6429	53.5898	-17.2253	112.921	214.359				-19.3978	15.2488	-4.83383	3.4303
888.388	-74.3377	-26.6853	135.333	-66.7134	108.647				-19.3185	-7.59323	37.9777	-2.02661
889.116	-182.964	-50.4085	-143.758	-91.4821	-134.423				-47.5477	-14.3436	-40.3419	-2.77902
889.844	29.4359	80.9486	73.5896	31.2756	-106.705				7.64962	23.0337	20.651	0.950084
890.572	-89.5435	96.8532	-80.4064	155.331	-65.787				-23.27	27.5593	-22.564	4.7186
891.299	12.8342	3.66693	177.846	-58.6708	-108.174				3.33529	1.04341	49.9079	-1.78229
892.027	252.273	52.7137	-67.7747	-129.902	-161.906				65.5591	14.9995	-19.0192	-3.94612
892.755	161.078	180.485	-83.4501	106.739	5.8221				41.8601	51.3565	-23.4181	3.24248
893.482	-46.8308	-99.5155	-160.005	-173.664	89.7591				-12.1701	-28.3168	-44.9014	-5.27554
894.21	120.87	97.847	47.9642	88.2541	-28.7785				31.4109	27.8421	13.4599	2.68097
894.937	116.441	-35.6835	-169.027	114.563	-39.4397				30.26	-10.1536	-47.4332	3.48017
895.665	84.4308	155.728	-157.604	208.263	120.079				21.9414	44.3119	-44.2276	6.32656
896.392	13.4169	-145.669	-23.0004	218.503	3.83339				3.4867	-41.4496	-6.45446	6.63765
897.119	-37.6162	-118.788	-63.3537	37.6162	69.2931				-9.77549	-33.8008	-17.7786	1.1427
897.847	309.355	181.135	386.694	301.214	427.398				80.3934	51.5415	108.516	9.15022
898.574	-409.492	85.1419	-174.338	-563.559	-12.1631				-106.416	24.2269	-48.9236	-17.1197
899.301	-28.1681	156.936	50.3001	-24.144	225.344				-7.32015	44.6557	14.1154	-0.733443
900.028	-37.5881	-35.6098	79.1329	-112.764	-51.4364				-9.76818	-10.1327	22.2066	-3.42553
900.756	-29.3565	80.2412	66.5415	189.839	205.496				-7.629	22.8324	18.6732	5.76689
901.483	-140.658	-13.8677	-67.3573	101.036	346.692				-36.5533	-3.946	-18.9021	3.06925
902.21	38.4747	346.273	265.273	336.148	321.973				9.99859	98.5308	74.4421	10.2114
902.937	-60.1273	116.108	-45.6138	-6.22007	134.768				-15.6255	33.0382	-12.8003	-0.188952
903.664	-20.9399	-10.4699	-50.2557	-27.2218	-221.963				-5.44173	-2.97919	-14.103	-0.826939
904.391	-220.112	299.019	-26.9948	272.025	-97.5966				-57.2013	85.0851	-7.5754	8.26351
905.118	284.25	337.419	171.777	108.383	42.9442				73.8692	96.0115	48.2048	3.29244
905.845	-12.1081	149.333	106.955	72.6484	-48.4323				-3.14657	42.4922	30.0141	2.2069
906.571	283.609	277.532	445.671	336.279	214.733				73.7027	78.9708	125.066	10.2154
907.298	-98.159	-154.548	-121.132	-231.822	-62.6547				-25.509	-43.9762	-33.9927	-7.04225
908.025	264.317	118.19	217.041	279.359	105.297				68.6891	33.6307	60.9068	8.48631
908.752	-487.202	-76.4667	-144.194	401.996	-216.292				-126.611	-21.7584	-40.4644	12.2118
909.478	191.552	15.0659	71.0248	101.157	309.926				49.7794	4.28695	19.9313	3.07291
910.205	29.4847	-69.4996	75.8177	50.5451	200.074				7.6623	-19.7759	21.2763	1.53545
910.932	33.074	155.034	-53.7453	57.8795	20.6713				8.59508	44.1146	-15.0822	1.75825
911.658	105.187	2.0625	2.0625	-198	41.2499				27.3355	0.586877	0.578787	-6.0148
912.385	-212.567	-145.219	-282.019	-143.114	52.6155				-55.2406	-41.3216	-79.1414	-4.3475
913.111	-2.15742	-237.316	-64.7225	291.251	43.1483				-0.560657	-67.5275	-18.1627	8.84757
913.837	103.168	-98.7774	50.4862	164.629	111.948				26.8106	-28.1068	14.1677	5.00107
914.564	-97.6278	-315.072	-37.7198	170.849	-355.01				-25.3709	-89.6527	-10.5851	5.19001
915.29	107.79	81.3926	59.3946	191.383	428.961				28.0119	23.16	16.6676	5.81378
916.017	-129.54	-322.753	-230.538	90.0196	-136.127				-33.6642	-91.8385	-64.6946	2.7346
916.743	67.5385	-26.1439	50.1092	189.544	-39.2159				17.5515	-7.43918	14.0619	5.75792
917.469	290.34	-181.189	493.359	272.875	126.614				75.4517	-51.5569	138.448	8.28936
918.195	299.508	159.738	255.136	199.672	372.721				77.8344	45.4528	71.5975	6.06559
918.921	181.616	-116.593	51.5701	221.976	-85.2027				47.1974	-33.1762	14.4718	6.74313
919.647	381.583	372.497	501.963	172.621	224.861				99.1635	105.993	140.863	5.24384
920.373	-18.218	496.441	245.943	125.249	9.10901				-4.73439	141.261	69.0177	3.80479
921.099	117.997	340.375	145.226	174.726	18.1533				30.6642	96.8525	40.7541	5.30778
921.825	-106.548	-256.169	-79.3442	56.6745	-13.6019				-27.6891	-72.892	-22.2659	1.72165
922.551	95.6755	-216.409	-127.567	-120.733	-134.401				24.8636	-61.5784	-35.7985	-3.66761
923.277	-99.6786	67.2251	39.4078	-143.723	69.5432				-25.9039	19.1287	11.0588	-4.36598
924.003	205.435	4.72264	-160.57	-266.829	-177.099				53.3872	1.34381	-45.0597	-8.10568
924.729	-182.366	89.9986	4.73677	-374.205	-286.574				-47.3921	25.6088	1.32925	-11.3675
925.455	-371.028	-354.485	-427.746	-517.548	-342.669				-96.4206	-100.868	-120.036	-15.722
926.18	-392.912	-137.987	-376.54	32.7426	-236.215				-102.108	-39.2637	-105.666	0.994649
926.906	-427.925	-119.913	-173.992	-498.462	-282.148				-111.207	-34.1209	-48.8263	-15.1422
927.632	0	-159.729	-81.0564	-4.76802	-359.986				0	-45.4503	-22.7464	-0.144842
928.357	96.0134	17.2332	-251.112	-268.345	-160.022				24.9514	4.90364	-70.4681	-8.15173
929.083	-131.403	-164.254	186.997	-48.0128	-48.0128				-34.1484	-46.7381	52.476	-1.45852
929.808	155.012	-144.847	7.62352	88.9411	2.54117				40.2835	-41.2157	2.13935	2.70183
930.534	282.752	219.638	143.9	-20.1966	88.3599				73.4799	62.4972	40.382	-0.613527
931.259	-274.133	-239.244	-24.9212	194.385	19.937				-71.2402	-68.076	-6.9935	5.905
931.985	-716.334	-243.701	-312.627	-199.392	-443.093				-186.157	-69.3445	-87.7307	-6.05709
932.71	-294.805	-185.801	-17.3414	-210.575	-158.55				-76.6121	-52.8692	-4.86643	-6.3968
933.435	-197.081	174.046	30.714	-89.5824	161.248				-51.2163	49.5242	8.61909	-2.72132
934.161	-126.828	91.7482	-299.531	2.69848	-218.577				-32.9594	26.1067	-84.0557	0.0819738
934.886	-458.244	230.545	-241.93	-196.39	-310.24				-119.086	65.601	-67.8915	-5.96591
935.611	-198.484	-201.403	-137.187	-67.1342	-207.24				-51.5808	-57.3085	-38.4981	-2.03939
936.336	56.1117	5.90649	224.447	150.616	2.95325				14.582	1.68067	62.9852	4.57537
937.062	258.964	191.28	70.6265	-102.997	429.644				67.298	54.4282	19.8195	-3.12882
937.787	239.81	59.9524	167.867	248.803	212.831				62.3204	17.0593	47.1075	7.55808
938.512	-250.17	0	-190.754	-118.831	-231.407				-65.0126	0	-53.5303	-3.60981
939.237	-83.1355	-113.064	-33.2542	232.779	236.105				-21.6048	-32.1721	-9.33194	7.07133
939.962	-277.641	-235.468	-77.3177	-256.554	-105.433				-72.1517	-67.0016	-21.6972	-7.79356
940.686	7.34159	-267.968	102.782	58.7328	-106.453				1.90789	-76.2495	28.8432	1.78417
941.411	533.346	567.15	413.156	37.5596	424.423				138.603	161.381	115.942	1.14098
942.136	-304.044	-7.4157	-51.9099	-100.112	-126.067				-79.0131	-2.11011	-14.5672	-3.04118
942.861	247.82	-211.376	-160.354	-470.129	-18.2221				64.4021	-60.1464	-44.9993	-14.2815
943.586	46.914	176.83	674.839	18.0438	10.8263				12.1917	50.3163	189.376	0.548132
944.31	-201.35	-62.2355	-146.436	-267.247	201.35				-52.3257	-17.7089	-41.0936	-8.11836
945.035	109.362	-207.411	-67.8798	-86.7353	218.724				28.4203	-59.018	-19.0487	-2.63483
945.76	-84.9959	-471.341	30.9076	448.16	-262.715				-22.0882	-134.119	8.67343	13.6141
946.484	-100.282	146.566	-123.424	-192.85	-304.703				-26.0607	41.7049	-34.6358	-5.85836
947.209	44.7668	238.756	656.58	608.083	149.223				11.6337	67.9374	184.252	18.4722
947.933	-36.0698	100.995	367.912	-147.886	270.524				-9.37361	28.7379	103.245	-4.49246
948.658	-105.371	10.5371	-151.032	-122.933	-73.76				-27.3833	2.99831	-42.3834	-3.73445
949.382	212.582	-170.066	24.8012	446.422	-155.894				55.2446	-48.3917	6.95983	13.5613
950.107	-705.967	-582.876	-553.913	-173.777	-749.412				-183.463	-165.855	-155.441	-5.27895
950.831	-209.265	176.223	-326.747	-165.209	95.454				-54.3825	50.1437	-91.693	-5.01868
951.555	36.4991	222.645	3.64991	248.194	-164.246				9.48517	63.3528	1.02425	7.53958
952.279	-74.8016	-78.3636	17.8099	-149.603	-398.942				-19.439	-22.2981	4.99789	-4.54462
953.004	-1153.17	-655.994	-797.551	-804.456	-973.634				-299.679	-186.661	-223.812	-24.4376
953.728	-481.288	-6.82678	180.91	17.0669	-351.579				-125.074	-1.94254	50.7676	0.518456
954.452	-144.664	-134.331	79.221	-210.108	-230.774				-37.5945	-38.2235	22.2313	-6.38261
955.176	-137.587	204.616	3.52787	-45.8623	-14.1115				-35.7553	58.2229	0.990005	-1.39319
955.9	-293.471	95.4664	-190.933	148.503	17.679				-76.2654	27.1647	-53.5804	4.5112
956.624	337.98	198.607	526.134	-3.48433	-66.2023				87.8322	56.5129	147.646	-0.105846
957.348	-155.623	-456.493	34.5828	103.748	20.7497				-40.4423	-129.894	9.70477	3.15165
958.072	190.72	313.325	-126.011	-119.2	44.2742				49.5632	89.1558	-35.3618	-3.62103

## Sheet: 2daysold
wavelength	larva_1	larva_2	larva_3	background	Ref.UvBlue	Ref.AVE(429-439)	AVE(429-439)	correction factor	larva_1	larva_2	larva_3	background
196.11	-728.701	-1062.69	-994.374	-1115.82	-250.491	2298.33	608.231	0.26464	-192.844	-290.599	-256.904	-33.7852
196.875	-1021.19	-862.34	-325.269	234.496	-219.367		628.492	0.273456	-270.249	-235.812	-84.0357	7.10014
197.641	-324.401	-855.239	-884.73	-840.494	-980.576		593.791	0.258358	-85.8496	-233.87	-228.577	-25.4487
198.407	504.263	582.388	397.729	-205.967	759.946		69.5896	0.0302783	133.448	159.257	102.756	-6.23632
199.172	88.5082	-129.358	-238.291	-735.299	251.908		↑	↑	23.4228	-35.3737	-61.5644	-22.2636
199.938	156.992	-418.645	71.9546	255.112	-130.827		larva_1	AVE/Ref.AVE	41.5464	-114.481	18.59	7.72435
200.703	-131.53	-306.903	-212.953	488.54	413.38		larva_2	→	-34.8081	-83.9245	-55.0181	14.7922
201.469	-197.664	395.328	-610.961	-485.175	227.613		larva_3	after correction	-52.3098	108.105	-157.846	-14.6903
202.234	-22.9684	183.747	178.005	-269.879	97.6157		background		-6.07836	50.2467	45.989	-8.17146
203	-759.801	-1117.68	-291.808	-616.65	-490.016				-201.074	-305.635	-75.3907	-18.6711
203.765	463.809	632.467	10.5411	-63.2467	400.562				122.743	172.952	2.72338	-1.915
204.53	958.254	852.341	1013.73	655.647	1391.99				253.593	233.078	261.905	19.8519
205.296	381.149	-43.422	-168.863	-434.22	-786.421				100.867	-11.874	-43.6271	-13.1474
206.061	-161.405	-299.752	-465.768	92.2312	-207.52				-42.7142	-81.9688	-120.335	2.7926
206.826	202.889	-8.82127	392.547	194.068	723.344				53.6927	-2.41223	101.417	5.87605
207.591	-21.1181	291.43	181.616	346.337	430.809				-5.5887	79.6931	46.9218	10.4865
208.356	-89.1019	344.257	291.606	-352.358	202.504				-23.58	94.1392	75.3387	-10.6688
209.122	719.612	385.09	859.645	540.682	536.792				190.438	105.305	222.096	16.3709
209.887	-26.196	-392.939	-471.527	-392.939	-329.321				-6.9325	-107.452	-121.823	-11.8975
210.652	-933.662	-1070.65	-811.097	-922.848	-1167.98				-247.085	-292.775	-209.553	-27.9423
211.417	-546.047	-678.211	-546.047	-139.12	-100.862				-144.506	-185.461	-141.075	-4.21232
212.181	13.4323	-23.5064	-315.658	-100.742	63.8032				3.55472	-6.42797	-81.5527	-3.05029
212.946	0	158.933	100.55	116.767	132.985				0	43.4612	25.9778	3.53552
213.711	-379.149	-542.088	-466.885	-504.487	-266.344				-100.338	-148.237	-120.623	-15.275
214.476	-3.03053	27.2748	-209.107	303.053	333.359				-0.802002	7.45846	-54.0244	9.17594
215.241	-610.509	-340.476	-678.017	-487.233	-592.898				-161.565	-93.1052	-175.171	-14.7526
216.005	586.474	515.3	458.361	558.005	222.063				155.205	140.912	118.421	16.8954
216.77	-273.692	-295.808	-96.7597	-287.515	-46.9976				-72.4299	-80.8905	-24.9986	-8.70545
217.535	507.412	695.343	480.565	252.364	405.393				134.282	190.146	124.158	7.64115
218.299	-208.547	-490.086	-112.094	-132.949	-218.975				-55.19	-134.017	-28.9604	-4.02546
219.064	-222.507	-60.6837	35.3988	-222.507	136.538				-58.8843	-16.5943	9.14556	-6.73713
219.828	-142.155	514.699	374.995	438.72	-58.8228				-37.62	140.747	96.8829	13.2837
220.593	-85.5718	-192.537	-615.642	-68.9329	-123.604				-22.6458	-52.6502	-159.056	-2.08717
221.357	124.644	87.7122	196.198	99.2532	313.917				32.9857	23.9854	50.6893	3.00522
222.122	-407.993	6.72517	-44.8344	56.0431	2.24172				-107.971	1.83904	-11.5833	1.69689
222.886	313.728	95.8613	315.907	-108.933	93.6827				83.0251	26.2138	81.6169	-3.29832
223.65	-235.11	-273.236	-252.055	-86.8426	-247.819				-62.2197	-74.718	-65.1204	-2.62944
224.415	-26.7508	-59.675	-98.7723	-403.32	-96.7146				-7.07935	-16.3185	-25.5186	-12.2119
225.179	91.9296	83.9357	187.856	-61.9526	79.9388				24.3283	22.9527	48.5341	-1.87582
225.943	-137.813	73.7593	13.5872	-79.5824	-126.167				-36.471	20.1699	3.51037	-2.40962
226.707	0	-145.136	177.179	-30.1581	32.043				0	-39.6883	45.7755	-0.913137
227.471	64.1206	174.042	-60.4566	133.737	152.057				16.9689	47.5927	-15.6194	4.04934
228.235	240.678	222.85	278.117	94.4885	404.696				63.6931	60.9396	71.8536	2.86095
228.999	-239.48	-177.007	-126.681	-150.976	-326.248				-63.376	-48.4035	-32.7291	-4.57131
229.763	-62.5543	-114.965	-74.389	-258.671	142.015				-16.5544	-31.4378	-19.219	-7.83211
230.527	-19.8011	-115.506	74.254	-128.707	-13.2007				-5.24016	-31.5858	19.1841	-3.89702
231.291	-85.3881	331.886	244.887	127.277	-75.7215				-22.5971	90.7561	63.2683	3.85372
232.055	116.513	51.9584	-212.557	278.686	-17.3195				30.834	14.2083	-54.9157	8.43814
232.819	129.46	132.543	-90.9303	16.9531	189.567				34.2604	36.2445	-23.4925	0.513311
233.582	178.294	207.002	39.2851	-125.41	154.119				47.1838	56.606	10.1496	-3.79721
234.346	-198.79	-310.053	-86.0434	-109.78	-287.8				-52.6078	-84.7858	-22.23	-3.32394
235.11	157.582	220.322	157.582	67.118	115.268				41.7024	60.2484	40.7124	2.03222
235.874	-10.0547	37.3461	99.1107	169.494	24.4186				-2.66088	10.2125	25.606	5.13198
236.637	-181.282	-162.87	-80.7271	-137.378	-124.631				-47.9745	-44.5379	-20.8565	-4.15956
237.401	-149.673	-149.673	-141.28	-117.5	-146.875				-39.6094	-40.9288	-36.5007	-3.5577
238.164	55.3002	102.305	167.283	-42.8577	6.91253				14.6347	27.976	43.2189	-1.29766
238.928	12.3154	10.947	210.73	112.207	4.10513				3.25915	2.99352	54.4437	3.39743
239.691	146.513	126.164	181.785	154.653	105.815				38.7733	34.5003	46.9656	4.68263
240.455	-139.954	141.299	63.2482	6.72853	-142.645				-37.0373	38.6391	16.3407	0.203729
241.218	-177.583	-56.0788	54.7436	26.7042	-21.3633				-46.9956	-15.3351	14.1434	0.808557
241.981	43.7618	-72.9363	30.5006	31.8267	144.546				11.5811	-19.9448	7.88007	0.963659
242.744	-76.4568	48.7741	-48.7741	-93.5936	35.5919				-20.2335	13.3376	-12.6012	-2.83385
243.508	-72.1403	-87.88	-112.801	23.6096	-27.5445				-19.0912	-24.0313	-29.1431	0.714857
244.271	-181.603	-83.6157	-58.7923	-92.7611	-356.673				-48.0594	-22.8652	-15.1894	-2.80865
245.034	49.498	58.616	-3.90773	106.811	-9.11805				13.0992	16.0289	-1.00959	3.23407
245.797	97.4479	-66.2646	74.0604	66.2646	140.325				25.7886	-18.1204	19.1341	2.00638
246.56	80.3674	99.8112	171.105	72.5899	250.176				21.2685	27.2939	44.2062	2.1979
247.323	213.425	164.273	43.9786	266.458	104.772				56.481	44.9214	11.3622	8.0679
248.086	55.5193	-34.8609	52.937	-28.4052	36.1521				14.6926	-9.53293	13.6767	-0.860061
248.849	-23.2135	175.391	132.833	-23.2135	288.879				-6.14323	47.9617	34.3184	-0.702866
249.612	195.978	210.16	43.8371	6.44663	125.065				51.8636	57.4695	11.3256	0.195193
250.375	175.47	107.088	170.309	166.438	152.246				46.4364	29.2839	44.0006	5.03947
251.138	-83.9641	-28.4186	152.427	118.842	-59.4208				-22.2203	-7.77124	39.3807	3.59832
251.901	-9.05908	-42.7071	54.3545	-91.885	5.17662				-2.3974	-11.6785	14.0429	-2.78212
252.663	47.9844	-11.6719	-6.48438	50.5781	47.9844				12.6986	-3.19174	-1.67529	1.53142
253.426	41.6083	26.0052	-33.8067	-79.3158	52.0104				11.0112	7.11127	-8.73423	-2.40155
254.189	-113.476	-35.2167	31.3038	9.13027	19.5649				-30.0304	-9.63022	8.08757	0.276449
254.951	144.037	-75.9466	66.7806	49.7581	-74.6372				38.1179	-20.768	17.2533	1.50659
255.714	-85.5067	2.63098	-214.425	39.4646	-42.0956				-22.6285	0.719456	-55.3982	1.19492
256.477	-220.936	-149.495	-91.2849	-121.713	-320.158				-58.4685	-40.8804	-23.5841	-3.68527
257.239	5.32491	-21.2996	-25.2933	63.8989	99.8421				1.40919	-5.82451	-6.53472	1.93475
258.001	-84.4589	-215.839	41.5591	-25.4717	-76.4152				-22.3512	-59.0225	10.7371	-0.77124
258.764	39.1859	-210.793	29.7272	-144.582	-32.4297				10.3702	-57.6426	7.68026	-4.37771
259.526	158.047	21.7996	-47.6867	-96.7358	190.747				41.8257	5.96123	-12.3202	-2.92899
260.289	274.785	60.4528	87.9313	283.029	186.854				72.7193	16.5312	22.7177	8.56963
261.051	-36.0427	-131.695	40.2015	-135.853	-124.763				-9.53835	-36.0126	10.3864	-4.11341
261.813	253.244	-68.5577	-85.3473	-88.1456	62.9611				67.0185	-18.7475	-22.0501	-2.6689
262.575	-289.546	176.553	-45.1974	-162.428	-80.5079				-76.6256	48.2793	-11.6771	-4.91805
263.338	28.5322	-151.221	-15.6927	-246.804	-35.6653				7.55078	-41.3522	-4.05433	-7.47279
264.1	-103.828	-191.793	25.9569	155.742	60.5661				-27.477	-52.4468	6.70617	4.71559
264.862	8.74994	-77.2911	-46.6663	-109.374	-104.999				2.31559	-21.1357	-12.0566	-3.31166
265.624	266.92	-4.42408	79.6335	51.6143	95.8552				70.6377	-1.20979	20.5739	1.56279
266.386	363.803	348.893	198.302	459.227	260.924				96.2769	95.4068	51.233	13.9046
267.148	-248.738	-87.4353	-45.2252	3.01501	-153.766				-65.8262	-23.9097	-11.6843	0.0912894
267.91	-138.616	-249.813	-213.255	-268.092	-414.323				-36.6833	-68.3127	-55.096	-8.11736
268.672	24.6054	-192.23	103.035	-138.405	3.07567				6.51158	-52.5663	26.6199	-4.19068
269.433	-82.2365	102.408	274.639	113.269	204.816				-21.7631	28.004	70.9551	3.4296
270.195	-114.233	225.337	151.789	50.0749	20.3429				-30.2307	61.6197	39.216	1.51618
270.957	-185.951	195.406	-96.127	58.3065	45.6997				-49.21	53.4348	-24.8351	1.76542
271.719	171.286	28.5476	171.286	-91.9868	231.553				45.3291	7.80652	44.253	-2.7852
272.48	212.145	137.177	157.913	169.078	46.2572				56.1422	37.5117	40.7979	5.1194
273.242	22.4412	-40.0735	280.514	283.72	152.279				5.93884	-10.9583	72.4731	8.59057
274.004	-3.21795	11.2628	-65.9679	82.0577	4.82692				-0.851599	3.07988	-17.0433	2.48457
274.765	-271.267	-114.642	-43.5964	-127.56	12.9175				-71.7881	-31.3496	-11.2635	-3.8623
275.527	-64.7456	-254.126	-89.0252	-124.635	-310.779				-17.1343	-69.4923	-23.0003	-3.77374
276.288	372.87	-98.8917	223.722	251.282	168.602				98.6765	-27.0425	57.8003	7.60839
277.05	105.421	11.353	-253.01	-71.3619	76.2275				27.8986	3.10455	-65.3671	-2.16072
277.811	32.4343	-123.25	108.655	-105.412	-38.9212				8.58343	-33.7036	28.0719	-3.19168
278.572	304.479	55.0654	-43.7284	-8.09785	3.23914				80.5775	15.0579	-11.2976	-0.245189
279.334	54.9763	-74.3797	50.1255	19.4034	82.4645				14.549	-20.3396	12.9503	0.587502
280.095	-304.932	-175.86	-393.669	-485.633	-58.0823				-80.6974	-48.09	-101.707	-14.7041
280.856	156.182	-28.9823	162.623	-27.3722	109.489				41.3321	-7.92537	42.0148	-0.828782
281.617	-277.834	-273.016	-35.3315	-170.234	-210.383				-73.5262	-74.6579	-9.12817	-5.15439
282.379	141.028	35.2569	181.092	115.386	-169.874				37.3216	9.64121	46.7866	3.4937
283.14	206.164	6.39268	-12.7854	-51.1415	-31.9634				54.5593	1.74812	-3.3032	-1.54848
283.901	229.457	92.4201	130.663	-63.738	35.0559				60.7235	25.2728	33.7578	-1.92988
284.662	-211.116	66.6682	-134.924	1.58734	-322.23				-55.8698	18.2308	-34.8586	0.0480619
285.423	-53.7472	109.075	207.085	-203.923	9.4848				-14.2237	29.8272	53.5019	-6.17445
286.184	44.0304	-95.9235	121.084	-119.511	-84.9159				11.6522	-26.2308	31.2829	-3.6186
286.945	253.349	35.9692	-20.3304	-1.56388	-106.344				67.0462	9.836	-5.25252	-0.0473516
287.706	-79.2867	32.6475	-71.5135	223.868	-23.3196				-20.9825	8.92764	-18.4761	6.77835
288.466	-352.39	-128.282	-160.739	-143.738	-125.191				-93.2566	-35.0796	-41.5282	-4.35214
289.227	-287.242	-170.502	-172.038	-208.903	-173.574				-76.0157	-46.6247	-44.4473	-6.32523
289.988	-103.801	-204.548	-146.542	106.854	67.1651				-27.4698	-55.9349	-37.8602	3.23534
290.749	1.51657	-62.1795	-24.2652	-90.9943	-136.491				0.401346	-17.0033	-6.26909	-2.75515
291.509	-24.0977	-234.952	-302.727	-304.233	-87.354				-6.37721	-64.249	-78.2118	-9.21166
292.27	83.7603	14.9572	127.136	222.862	65.8116				22.1663	4.09013	32.8466	6.74788
293.03	14.8525	-26.7345	75.7478	-106.938	103.968				3.93057	-7.31071	19.57	-3.2379
293.791	-84.0749	-118	-107.675	-179.95	-5.89999				-22.2496	-32.2677	-27.8186	-5.44857
294.551	109.858	247.546	49.8021	133.294	35.1545				29.0728	67.6929	12.8668	4.03591
295.312	-66.924	238.599	-130.938	-160.036	-23.2779				-17.7108	65.2462	-33.8289	-4.84561
296.072	28.8987	215.295	-14.4494	46.2379	131.489				7.64776	58.8737	-3.7331	1.40001
296.833	434.893	328.681	357.387	185.152	170.8				115.09	89.8798	92.3337	5.6061
297.593	-106.957	-134.053	-45.6351	-84.1397	-213.915				-28.3052	-36.6576	-11.7902	-2.54761
298.353	-76.5348	-104.881	32.5982	-24.0943	-128.975				-20.2542	-28.6803	8.42198	-0.729534
299.114	49.3255	116.972	-49.3255	-31.0046	121.2				13.0535	31.9866	-12.7436	-0.938766
299.874	-159.753	-71.4686	-220.011	-141.536	123.318				-42.2772	-19.5435	-56.8416	-4.28547
300.634	-98.9761	-26.4866	-135.221	-136.615	-131.039				-26.1931	-7.24291	-34.9354	-4.13647
301.394	-104.07	-40.2403	-140.147	-173.449	-41.6279				-27.541	-11.0039	-36.2081	-5.25175
302.154	138.218	-49.7583	139.6	-204.562	109.192				36.5779	-13.6067	36.0666	-6.19378
302.914	-30.3015	-88.1497	53.7162	139.111	-196.959				-8.01899	-24.105	13.878	4.21205
303.674	21.9658	275.945	107.083	289.674	328.114				5.81303	75.4588	27.6658	8.77083
304.434	-206.664	198.453	47.9024	9.58047	90.3302				-54.6918	54.268	12.3759	0.29008
305.194	4.09021	57.263	25.9047	49.0825	125.433				1.08243	15.6589	6.69267	1.48614
305.954	-119.509	120.867	-67.9028	116.793	-184.696				-31.6269	33.0518	-17.5432	3.53629
306.714	117.657	17.581	45.9811	60.8573	-63.562				31.1369	4.80762	11.8796	1.84265
307.474	231.839	22.9143	239.927	137.486	231.839				61.354	6.26606	61.9869	4.16284
308.233	38.9711	130.352	253.984	147.821	322.519				10.3133	35.6454	65.6187	4.47578
308.993	-222.642	-168.993	-63.0371	-67.0607	-92.5438				-58.92	-46.2121	-16.2861	-2.03048
309.753	-214.182	-186.07	-50.8681	-50.8681	-311.902				-56.6811	-50.882	-13.1422	-1.5402
310.512	29.4108	175.128	137.696	54.8111	-57.4848				7.78329	47.8898	35.5749	1.65959
311.272	133.461	4.00384	-57.3883	-17.35	10.6769				35.3192	1.09487	-14.8267	-0.525327
312.032	58.6326	290.498	53.3024	30.6489	131.923				15.5166	79.4384	13.7711	0.927996
312.791	-27.9363	-67.8452	194.224	-39.909	-49.2211				-7.39307	-18.5527	50.1792	-1.20838
313.551	-7.97061	43.8384	122.216	-112.917	57.1227				-2.10934	11.9879	31.5754	-3.41893
314.31	-222.727	-185.606	-290.341	-212.121	-127.273				-58.9426	-50.755	-75.0118	-6.42267
315.069	181.243	-47.626	15.8753	134.94	76.7308				47.9643	-13.0236	4.10151	4.08576
315.829	161.069	87.1358	174.272	250.845	129.383				42.6254	23.8278	45.0244	7.59517
316.588	168.679	196.353	334.723	267.515	345.265				44.6393	53.6939	86.4782	8.09989
317.347	469.528	228.845	117.053	98.6403	10.5216				124.256	62.5791	30.2416	2.98666
318.107	-198.381	-315.308	-323.191	-212.833	-34.1584				-52.4997	-86.2228	-83.4988	-6.44421
318.866	-36.7431	20.996	30.1818	-26.245	27.5573				-9.72369	5.74149	7.7977	-0.794655
319.625	53.7185	-36.6858	51.0981	-15.7225	123.159				14.2161	-10.0319	13.2016	-0.47605
320.384	-18.3023	-145.111	122.887	70.5945	32.6827				-4.84352	-39.6814	31.7487	2.13748
321.143	-97.8455	-297.45	-264.835	-186.559	65.2304				-25.8939	-81.3395	-68.4222	-5.64868
321.902	150.95	-186.085	-111.911	5.20517	6.50646				39.9474	-50.8859	-28.9131	0.157604
322.661	80.4775	-105.14	220.664	-9.08617	79.1795				21.2976	-28.7511	57.0102	-0.275114
323.42	-214.951	-160.566	-340.554	-291.349	-297.823				-56.8846	-43.9076	-87.9848	-8.82155
324.179	127.974	45.2435	169.34	237.851	161.584				33.8672	12.3721	43.7502	7.20173
324.938	-51.6114	-172.898	10.3223	-169.027	-157.415				-13.6584	-47.28	2.66684	-5.11785
325.697	-163.635	-257.692	-60.5577	-158.481	-202.289				-43.3043	-70.4675	-15.6455	-4.79853
326.455	113.385	50.2504	-63.1351	25.7694	-86.3276				30.0064	13.7413	-16.3114	0.780254
327.214	94.1153	-119.9	166.313	108.297	179.206				24.9067	-32.7874	42.9683	3.27905
327.973	67.07	-20.6369	109.634	263.121	21.9267				17.7494	-5.64329	28.3247	7.96685
328.731	80.047	173.005	-19.3662	16.7841	111.033				21.1837	47.3092	-5.00341	0.508192
329.49	-138.19	65.8664	18.081	28.413	-42.6195				-36.5707	18.0116	4.67136	0.860296
330.249	-87.6926	-21.9231	25.7919	-37.3983	43.8463				-23.207	-5.99501	6.66354	-1.13236
331.007	-293.452	-232.96	-441.465	-195.635	-117.123				-77.6593	-63.7042	-114.056	-5.92349
331.766	-43.6789	-80.9344	-16.7007	114.336	-177.285				-11.5592	-22.132	-4.31477	3.4619
332.524	106.352	155.043	28.1897	164.013	224.236				28.145	42.3974	7.28301	4.96602
333.283	84.3807	-57.5323	30.6839	117.622	-3.83548				22.3305	-15.7325	7.92741	3.56138
334.041	-91.9109	95.7405	76.5924	188.928	76.5924				-24.3233	26.1808	19.7882	5.72041
334.799	-10.1933	-230.623	38.2249	-5.09665	-77.7239				-2.69756	-63.0653	9.87568	-0.154318
335.558	48.3031	-116.944	-30.5072	-90.2505	-83.8948				12.7829	-31.9791	-7.88177	-2.73263
336.316	116.676	-36.7783	92.5799	235.889	-36.7783				30.8772	-10.0572	23.9187	7.1423
337.074	-41.7394	-212.491	-185.93	-80.9491	24.0318				-11.0459	-58.107	-48.0364	-2.451
337.832	75.6664	16.3944	165.205	25.2221	214.388				20.0244	4.48314	42.682	0.763683
338.59	-153.38	-54.0602	-154.637	-220.013	38.9737				-40.5906	-14.7831	-39.9518	-6.66161
339.348	-31.3154	-83.9252	-147.809	-87.683	-166.598				-8.28731	-22.9498	-38.1875	-2.65489
340.106	328.099	134.733	242.02	-36.1782	263.228				86.8282	36.8434	62.5276	-1.09541
340.864	11.1802	114.286	90.6836	69.5655	113.044				2.95872	31.2522	23.4288	2.10632
341.622	24.7353	-3.71029	-71.7323	-25.972	-11.1309				6.54595	-1.0146	-18.5326	-0.786388
342.38	23.4134	-120.764	-35.7363	102.28	-89.9568				6.19613	-33.0236	-9.23274	3.09685
343.138	36.8592	19.6582	135.15	23.3442	34.4019				9.75443	5.37566	34.9171	0.706821
343.896	143.416	40.4506	68.6434	-79.6754	-55.1599				37.9536	11.0614	17.7345	-2.41243
344.654	-19.5834	-57.5263	-57.5263	-192.162	-159.115				-5.18256	-15.7309	-14.8624	-5.81835
345.412	108.833	-56.251	183.427	147.965	189.541				28.8017	-15.3822	47.3898	4.48012
346.169	70.8736	84.3151	61.0979	133.193	195.513				18.756	23.0565	15.7851	4.03287
346.927	-189.529	-113.718	-198.089	-180.97	-216.43				-50.1571	-31.0967	-51.1777	-5.47946
347.685	-203.255	-122.443	-198.357	-47.7526	-137.136				-53.7894	-33.4826	-51.247	-1.44587
348.442	66.2332	138.599	-72.3659	-2.45308	3.67962				17.528	37.9007	-18.6963	-0.0742751
349.2	156.237	-17.2229	28.2948	-199.294	-116.87				41.3465	-4.70971	7.31018	-6.03428
349.957	-7.40578	32.0917	-202.425	29.6231	58.0119				-1.95987	8.77566	-52.2979	0.896937
350.715	-89.1189	-106.448	210.42	0	-44.5595				-23.5845	-29.1087	54.3635	0
351.472	-50.9034	-17.3817	58.3527	-37.2464	43.4541				-13.4711	-4.75311	15.0759	-1.12776
352.23	224.148	-6.22633	179.318	295.128	-80.9423				59.3186	-1.70263	46.3282	8.93597
352.987	-94.8388	-96.0867	91.0952	84.8558	-1.24788				-25.0982	-26.2755	23.5351	2.56929
353.744	207.55	265.064	-80.0193	-101.274	13.7533				54.9261	72.4833	-20.6736	-3.06642
354.501	80.2053	195.5	276.959	210.539	32.5834				21.2256	53.4607	71.5545	6.37476
355.259	6.28064	50.2451	-62.8064	-64.0625	-94.2095				1.66211	13.7398	-16.2265	-1.9397
356.016	28.9622	137.256	-13.8515	229.179	125.923				7.66456	37.5333	-3.57864	6.93915
356.773	25.2427	118.641	252.427	92.136	114.854				6.68025	32.443	65.2165	2.78972
357.53	174.463	88.4957	91.0241	169.406	137.8				46.1699	24.1997	23.5168	5.12932
358.287	-91.1007	-49.3462	-64.5296	-177.14	-78.4478				-24.1089	-13.494	-16.6717	-5.3635
359.044	83.4572	24.0256	12.645	-8.85152	237.727				22.0861	6.56993	3.26694	-0.268009
359.801	-81.9972	51.7213	65.5977	-20.1839	131.195				-21.6998	14.1435	16.9477	-0.611135
360.558	8.79817	51.5321	-22.6239	-20.1101	12.5688				2.32835	14.0918	-5.84505	-0.608899
361.315	346.563	197.679	213.943	191.423	108.848				91.7145	54.0563	55.2739	5.79596
362.072	218.71	197.585	258.476	216.225	203.798				57.8796	54.0307	66.7792	6.54692
362.829	152.765	465.686	336.329	205.74	177.404				40.4277	127.345	86.8931	6.22945
363.585	-75.6139	-36.5874	-34.1482	-93.9076	58.5398				-20.0105	-10.005	-8.82245	-2.84336
364.342	126.447	25.2895	132.469	7.22557	107.179				33.4631	6.91555	34.2243	0.218778
365.099	196.174	10.7004	154.561	-9.51147	252.054				51.9156	2.92609	39.9321	-0.287991
365.856	-16.4472	41.118	-50.5164	-28.1952	95.1588				-4.35259	11.244	-13.0513	-0.853702
366.612	1.16421	138.541	135.048	121.078	237.499				0.308097	37.8848	34.8908	3.66603
367.369	112.408	17.3827	-100.82	-85.7546	-143.697				29.7477	4.7534	-26.0475	-2.5965
368.125	-142.214	-47.4048	33.5302	-63.5918	-58.9669				-37.6356	-12.9631	8.66278	-1.92545
368.882	-230.008	-239.255	-324.785	-268.15	-280.864				-60.8694	-65.4256	-83.9108	-8.11913
369.638	-89.1567	-28.947	96.104	-43.9994	-74.1043				-23.5945	-7.91572	24.8292	-1.33223
370.395	90.2874	31.2533	33.5684	223.403	350.732				23.8937	8.5464	8.67265	6.76428
371.151	206.443	228.356	-57.6656	16.1464	121.098				54.6331	62.4453	-14.8984	0.488885
371.907	-17.2326	79.27	91.9072	-28.721	-96.5026				-4.56044	21.6768	23.7449	-0.869623
372.664	-142.724	-166.701	-130.164	-168.985	-109.612				-37.7705	-45.5854	-33.6289	-5.11657
373.42	36.2578	27.1934	-41.9231	3.39917	60.052				9.59528	7.43618	-10.8312	0.102921
374.176	88.9336	127.209	28.1436	-15.7604	-13.5089				23.5354	34.786	7.2711	-0.477198
374.932	62.7141	-21.278	-41.4361	-143.347	103.03				16.5967	-5.81859	-10.7053	-4.34029
375.688	-107.897	-84.5375	-191.322	-193.546	-58.9538				-28.5538	-23.1173	-49.4294	-5.86026
376.444	14.3347	-2.20534	121.294	112.472	73.8789				3.79354	-0.603063	31.3372	3.40547
377.2	-48.1326	-67.8232	-43.7569	68.9171	5.46961				-12.7378	-18.5466	-11.3049	2.08669
377.956	28.1829	-118.151	-63.9535	-49.8621	0				7.45833	-32.3092	-16.5229	-1.50974
378.712	65.579	-4.30026	27.9517	66.6541	140.834				17.3549	-1.17593	7.22154	2.01817
379.468	-85.7375	-168.26	-71.8052	-57.8728	-113.602				-22.6896	-46.0116	-18.5514	-1.75229
380.224	153.174	152.102	-101.759	72.8378	171.383				40.5359	41.5933	-26.2901	2.2054
380.98	-70.6014	125.157	125.157	7.48803	129.436				-18.684	34.2249	32.3353	0.226725
381.736	158.421	-113.464	11.7746	41.7461	126.309				41.9247	-31.0274	3.04205	1.264
382.492	221.505	286.779	174.422	286.779	250.397				58.6191	78.4214	45.0632	8.68319
383.247	127.938	25.5877	59.7046	5.33077	27.72				33.8577	6.9971	15.4251	0.161407
384.003	-96.7316	-74.409	-86.1018	-167.952	-31.8895				-25.5991	-20.3476	-22.2451	-5.08529
384.759	-15.8706	1.05804	43.3796	8.4643	14.8125				-4.19999	0.289327	11.2074	0.256285
385.514	82.0764	-7.36583	79.9718	164.153	-44.195				21.7207	-2.01423	20.6613	4.97026
386.27	168.976	154.373	187.752	171.062	205.484				44.718	42.2143	48.507	5.17948
387.025	-83.6458	28.9146	-54.7312	-139.41	-97.0704				-22.136	7.90686	-14.1402	-4.22109
387.781	2.03838	-35.6716	39.7484	-127.399	93.7655				0.539437	-9.75462	10.2693	-3.85742
388.536	27.1137	-38.1601	-54.2274	29.1221	227.956				7.17538	-10.4351	-14.0101	0.881769
389.291	90.8094	70.0812	-141.149	224.062	-114.499				24.0318	19.1641	-36.467	6.78423
390.047	17.4978	-136.094	110.82	-94.2939	61.2424				4.63063	-37.2158	28.6311	-2.85506
390.802	-28.7582	-9.58608	-76.6886	108.323	-3.83443				-7.61059	-2.62137	-19.8131	3.27983
391.557	-31.2302	1.89274	-82.3342	168.454	163.722				-8.26477	0.517581	-21.2717	5.1005
392.313	-74.0231	89.9521	-46.8501	9.37001	-88.0781				-19.5895	24.5979	-12.1041	0.283708
393.068	-94.7129	-170.855	-16.714	-94.7129	-40.8566				-25.0649	-46.7212	-4.3182	-2.86775
393.823	45.1219	11.9711	-42.3594	87.4813	120.632				11.9411	3.27357	-10.9439	2.64878
394.578	-10.056	14.6269	-13.7127	-53.9367	-133.471				-2.66122	3.99981	-3.54279	-1.63311
395.333	-59.0152	-6.35548	-138.913	-168.874	-61.739				-15.6178	-1.73794	-35.8891	-5.11322
396.088	-31.5929	9.02653	-86.6547	-57.7698	40.6194				-8.36074	2.46836	-22.3879	-1.74917
396.843	27.843	-35.0283	156.28	13.4724	0.898161				7.36838	-9.57868	40.3761	0.407922
397.598	2.6799	121.489	-79.5036	5.35979	27.6923				0.709209	33.2218	-20.5404	0.162285
398.353	-79.9615	-146.596	-207.9	-95.9538	-27.5423				-21.161	-40.0875	-53.7125	-2.90532
399.108	-154.934	-29.2161	-96.5015	-6.19735	-230.187				-41.0017	-7.9893	-24.9319	-0.187645
399.863	-77.5211	-44.0461	133.019	-26.4277	-19.3803				-20.5152	-12.0447	34.3665	-0.800184
400.617	-22.8193	-49.1492	-82.5005	-152.714	84.2558				-6.0389	-13.4401	-21.3146	-4.62391
401.372	91.1813	81.5371	106.086	0.876743	74.5232				24.1302	22.2968	27.4081	0.0265463
402.127	-22.7644	-119.075	-24.5155	-106.818	-75.2976				-6.02438	-32.5618	-6.33377	-3.23425
402.881	27.0619	39.2834	58.4887	-47.1401	200.782				7.16167	10.7423	15.111	-1.42732
403.636	34.91	53.2377	91.6386	109.966	19.2005				9.23858	14.5582	23.6755	3.32959
404.391	-99.4756	38.3941	-7.85334	-57.5911	36.6489				-26.3253	10.4991	-2.02897	-1.74376
405.145	-22.6394	0.870748	-97.5238	-64.4354	9.57823				-5.99131	0.238111	-25.196	-1.95099
405.9	-56.6412	-85.3975	-23.5279	-30.4991	-12.1996				-14.9895	-23.3524	-6.07861	-0.923461
406.654	-94.3939	-157.323	-13.9843	-124.111	61.1813				-24.9804	-43.0209	-3.61295	-3.75786
407.408	-175.845	-152.224	-110.231	-146.1	-125.104				-46.5358	-41.6266	-28.4791	-4.42367
408.163	-63.9758	-35.9316	-7.01105	9.64019	-87.6381				-16.9306	-9.82571	-1.81136	0.291889
408.917	111.863	126.836	151.499	63.4182	73.1071				29.6034	34.6841	39.1409	1.92019
409.671	-123.827	-125.596	30.9568	-10.6137	-58.3756				-32.7696	-34.345	7.99792	-0.321366
410.426	10.6617	94.1782	-119.944	-86.182	2.66542				2.82151	25.7536	-30.9884	-2.60944
411.18	50.0672	103.711	57.2197	56.3257	232.455				13.2498	28.3603	14.7831	1.70544
411.934	62.9665	75.5598	84.555	26.0861	127.732				16.6635	20.6623	21.8454	0.789843
412.688	159.889	84.0097	70.4597	-3.61332	117.433				42.3132	22.9729	18.2038	-0.109405
413.442	-90.7011	-69.8398	24.4893	-55.3277	33.5594				-24.0032	-19.0981	6.327	-1.67523
414.196	124.605	142.796	170.991	-20.9192	193.73				32.9756	39.0484	44.1769	-0.633397
414.95	-70.27	-125.026	-62.9693	-207.16	52.9307				-18.5963	-34.1891	-16.2686	-6.27244
415.704	239.025	-16.4845	40.2953	161.181	407.532				63.2555	-4.50777	10.4106	4.8803
416.458	73.435	51.4045	234.074	118.414	453.461				19.4339	14.0569	60.4748	3.58537
417.212	-77.2032	11.9481	45.9543	-122.238	441.161				-20.4311	3.26728	11.8726	-3.70117
417.966	47.8015	80.8949	85.4912	-34.9319	564.426				12.6502	22.1212	22.0873	-1.05768
418.72	257.768	295.379	459.58	86.2285	1107.21				68.2159	80.773	118.736	2.61085
419.473	320.833	246.794	207.49	173.67	1085.89				84.9052	67.4873	53.6066	5.25843
420.227	243.152	329.666	193.975	4.5534	1035.44				64.3477	90.1491	50.1149	0.137869
420.981	353.7	341.91	296.564	163.246	1408.45				93.6034	93.4974	76.6196	4.94282
421.734	336.057	293.599	194.227	56.9129	1362.3				88.9343	80.2862	50.1799	1.72323
422.488	257.102	308.343	228.335	16.1812	1423.95				68.0395	84.3181	58.9922	0.48994
423.241	301.178	159.079	342.288	-77.7521	1679.27				79.7037	43.5011	88.4327	-2.3542
423.995	400.443	421.753	467.924	79.0232	1767.81				105.973	115.331	120.892	2.39269
424.748	410.818	470.765	436.384	111.079	1879.53				108.719	128.733	112.743	3.3633
425.502	384.919	418.162	373.546	10.4978	1906.22				101.865	114.349	96.5086	0.317855
426.255	384.762	465.536	456.851	5.21123	1978.53				101.824	127.304	118.031	0.157787
427.009	464.63	342.223	346.533	72.4099	2130.92				122.96	93.5829	89.5295	2.19245
427.762	394.39	376.424	429.466	-18.8212	1967.67				104.371	102.935	110.956	-0.569874
428.515	380.371	371.032	570.557	71.3196	2126.85				100.662	101.461	147.408	2.15944
429.268	378.826	371.249	441.963	-110.28	2169.41				100.253	101.52	114.185	-3.3391
430.021	530.467	588.852	476.253	85.909	2257.82				140.383	161.025	123.044	2.60118
430.775	479.663	546.65	468.912	-21.5021	2260.2				126.938	149.485	121.147	-0.651048
431.528	606.854	511.726	517.466	16.4015	2288				160.598	139.934	133.691	0.496608
432.281	589.578	570.874	535.093	17.8906	2241.21				156.026	156.109	138.245	0.541698
433.034	619.874	502.033	494.769	72.6414	2355.2				164.044	137.284	127.827	2.19946
433.787	552.747	608.102	552.747	11.2314	2296.03				146.279	166.289	142.807	0.340069
434.54	583.306	582.508	651.132	53.4631	2367.54				154.366	159.29	168.225	1.61877
435.293	525.364	623.92	715.322	210.623	2421.76				139.033	170.614	184.809	6.37729
436.045	708.517	790.94	759.239	163.26	2414.82				187.502	216.287	196.155	4.94324
436.798	715.476	720.225	767.712	171.746	2346.67				189.344	196.95	198.344	5.20017
437.551	659.339	751.045	563.679	154.953	2267.37				174.488	205.378	145.631	4.6917
438.304	771.299	805.245	741.299	182.364	2333.63				204.117	220.199	191.52	5.52168
439.056	611.132	614.282	532.378	-80.3292	2073.6				161.73	167.979	137.544	-2.43223
439.809	791.026	839.728	688.907	115.472	2381.72				209.337	229.629	177.984	3.49631
440.562	744.021	774.565	780.047	36.0263	2058.98				196.898	211.809	201.531	1.09081
441.314	630.791	767.579	791.029	97.7061	2133.12				166.933	209.899	204.368	2.95837
442.067	815.07	777.56	776.778	106.28	2220.15				215.7	212.628	200.687	3.21796
442.819	682.897	803.363	622.665	77.442	1939.18				180.722	219.684	160.87	2.34481
443.572	712.858	605.419	591.303	56.464	1899.39				188.651	165.555	152.768	1.70963
444.324	842.541	807.14	892.889	101.482	2087.08				222.97	220.717	230.685	3.07272
445.076	773.016	723.322	843.219	78.8792	1803.97				204.571	197.797	217.852	2.38833
445.829	863.834	827.479	912.835	216.551	1914.19				228.605	226.279	235.838	6.5568
446.581	785.052	754.157	737.521	-38.8169	1888.56				207.756	206.229	190.544	-1.17531
447.333	934.188	857.264	813.648	-44.4096	1790.66				247.224	234.424	210.212	-1.34465
448.085	626.487	703.508	762.266	15.8805	1642.05				165.794	192.378	196.937	0.480836
448.838	681.755	749.373	774.83	-19.8878	1678.53				180.42	204.92	200.183	-0.602169
449.59	828.252	834.63	766.871	123.56	1674.04				219.189	228.234	198.127	3.74119
450.342	770.577	815.294	808.906	70.2702	1728.81				203.926	222.947	208.987	2.12766
451.094	690.504	818.524	760.115	82.4125	1613.84				182.735	223.83	196.381	2.49531
451.846	829.027	769.753	809.002	23.2288	1655.65				219.394	210.493	209.012	0.703327
452.598	997.034	916.215	909.014	31.2073	1704.4				263.855	250.544	234.851	0.944905
453.35	911.45	738.107	903.462	144.586	1626.39				241.206	201.84	233.416	4.37781
454.101	743.122	720.796	684.916	-27.1096	1644.91				196.66	197.106	176.953	-0.820832
454.853	866.519	772.627	759.895	27.8496	1583.45				229.316	211.279	196.325	0.843237
455.605	750.376	818.665	774.992	-48.437	1596.83				198.58	223.869	200.225	-1.46659
456.357	762.631	733.269	692.003	-53.9635	1551.45				201.823	200.517	178.784	-1.63392
457.109	852.592	862.903	842.282	180.829	1659.98				225.63	235.966	217.61	5.47519
457.86	856.273	609.134	724.782	-2.37634	1456.69				226.604	166.571	187.253	-0.0719514
458.612	748.241	764.851	706.32	-4.74571	1394.45				198.015	209.153	182.483	-0.143692
459.363	755.926	705.373	864.141	3.15956	1583.73				200.048	192.888	223.257	0.0956662
460.115	766.441	727.843	797.162	-24.419	1378.49				202.831	199.033	205.953	-0.739365
460.866	814.131	824.337	840.039	-12.5613	1391.95				215.452	225.42	217.03	-0.380336
461.618	743.608	763.938	677.144	-75.0645	1282.35				196.789	208.903	174.945	-2.27283
462.369	755.705	838.202	719.126	0	1387.66				199.99	229.211	185.792	0
463.121	823.203	865.756	827.071	-23.2106	1278.13				217.853	236.746	213.68	-0.702778
463.872	823.223	730.042	780.868	-55.4463	1370.75				217.858	199.634	201.743	-1.67882
464.623	757.144	656.652	615.228	-137.314	1118.46				200.371	179.565	158.949	-4.15763
465.375	787.476	938.237	780.589	76.5283	1323.17				208.398	256.566	201.671	2.31715
466.126	932.773	933.537	860.963	19.8625	1370.51				246.849	255.281	222.436	0.601402
466.877	864.514	868.333	720.174	-9.16446	1276.15				228.785	237.451	186.062	-0.277484
467.628	841.008	769.27	802.85	22.1318	1176.04				222.565	210.361	207.422	0.670113
468.379	714.909	896.304	633.357	-4.57298	1195.07				189.194	245.099	163.633	-0.138462
469.13	911.513	824.087	914.554	103.391	1131.98				241.223	225.351	236.282	3.1305
469.881	930.768	980.075	899.666	257.156	1257.71				246.319	268.007	232.436	7.78624
470.632	767.868	684.651	750.468	9.83476	1048.54				203.209	187.222	193.889	0.29778
471.383	698.954	797.728	711.772	-127.425	973.409				184.971	218.143	183.892	-3.85822
472.134	793.881	929.953	837.484	225.534	1054				210.093	254.301	216.37	6.82879
472.885	850.839	855.341	706.031	56.2724	948.378				225.166	233.898	182.409	1.70383
473.636	793.266	810.478	718.429	-59.8691	949.674				209.93	221.63	185.612	-1.81273
474.386	927.591	961.947	765.524	185.966	955.972				245.478	263.05	197.779	5.63074
475.137	849.622	904.822	842.909	76.8315	933.913				224.844	247.429	217.772	2.32633
475.888	882.054	781.482	910.363	100.572	999.015				233.427	213.701	235.199	3.04515
476.638	786.892	743.754	740.035	87.0192	870.192				208.243	203.384	191.194	2.63479
477.389	748.318	714.169	725.304	-5.19665	715.653				198.035	195.294	187.388	-0.157346
478.14	848.055	776.951	659.187	-14.0725	768.804				224.429	212.462	170.306	-0.426092
478.89	916.132	824.519	785.361	61.3217	781.667				242.445	225.469	202.904	1.85672
479.641	712.986	771.971	637.779	-86.2661	756.487				188.685	211.1	164.775	-2.61199
480.391	758.433	656.818	666.39	-189.24	594.229				200.712	179.611	172.167	-5.72987
481.141	779.847	815.93	785.001	16.2008	764.382				206.379	223.121	202.811	0.490532
481.892	784.371	799.852	745.3	-14.0066	712.127				207.576	218.724	192.554	-0.424097
482.642	869.371	765.224	731.247	163.977	677.326				230.071	209.255	188.923	4.96493
483.392	831.858	798.554	677.18	31.0837	743.047				220.143	218.369	174.955	0.94116
484.143	792.666	785.251	754.849	25.2111	641.399				209.771	214.731	195.021	0.763348
484.893	803.439	730.669	640.078	-115.095	724.729				212.622	199.806	165.369	-3.48489
485.643	757.949	802.534	745.316	-25.265	731.198				200.584	219.458	192.558	-0.76498
486.393	939.199	971.892	850.777	220.682	838.889				248.55	265.77	219.805	6.68187
487.143	784.593	820.257	773.448	151.569	701.379				207.635	224.304	199.826	4.58925
487.893	772.461	833.367	780.631	0	671.447				204.424	227.889	201.682	0
488.643	781.31	680.304	721.152	-54.2164	562.959				206.766	186.033	186.315	-1.64158
489.393	777.745	707.919	690.091	-52.7411	600.208				205.823	193.584	178.29	-1.59691
490.143	824.184	852.425	753.582	45.3339	618.324				218.112	233.101	194.694	1.37263
490.893	645.053	646.54	543.985	-81.0032	410.961				170.707	176.8	140.543	-2.45264
491.643	850.983	821.255	830.917	104.05	639.91				225.205	224.577	214.674	3.15047
492.392	640.53	757.192	670.253	-31.9522	570.681				169.51	207.059	173.165	-0.967457
493.142	707.199	808.227	788.913	111.428	573.485				187.153	221.014	203.822	3.37386
493.892	802.497	636.796	667.262	27.493	378.214				212.373	174.136	172.392	0.83244
494.642	779.173	718.893	694.335	93.7687	555.914				206.201	196.586	179.387	2.83916
495.391	749.441	815.809	912.751	120.06	527.964				198.332	223.088	235.816	3.6352
496.141	676.011	694.685	764.153	-35.1077	501.966				178.9	189.966	197.425	-1.063
496.89	666.094	693.817	626.383	29.2212	403.852				176.275	189.728	161.831	0.884769
497.64	711.707	807.052	745.491	69.8194	585.582				188.346	220.693	192.603	2.11401
498.389	776.865	675.437	747.563	1.50264	480.093				205.59	184.702	193.139	0.0454974
499.139	687.746	780.484	637.296	-37.0953	497.076				182.005	213.428	164.65	-1.12318
499.888	571.22	738.479	601.088	52.2685	450.256				151.168	201.941	155.296	1.5826
500.637	663.652	751.093	695.788	106.872	402.825				175.629	205.391	179.762	3.2359
501.387	642.409	620.051	530.621	-125.203	337.6				170.007	169.557	137.09	-3.79092
502.136	591.675	735.556	758.313	49.918	408.887				156.581	201.142	195.916	1.51143
502.885	674.866	681.533	562.265	-131.862	309.653				178.597	186.369	145.265	-3.99255
503.634	686.947	619.064	720.888	138.717	501.006				181.794	169.287	186.247	4.20013
504.383	805.92	698.855	640.189	19.7997	433.393				213.279	191.106	165.398	0.5995
505.132	624.738	733.516	609.303	-56.5939	259.45				165.331	200.584	157.418	-1.71357
505.881	809.178	729.286	760.07	194.965	331.294				214.141	199.428	196.37	5.90321
506.63	698.748	647.745	735.908	96.1781	378.155				184.917	177.13	190.127	2.91211
507.379	624.201	592.955	572.608	4.35996	188.932				165.189	162.147	147.938	0.132012
508.128	635.679	783.596	600.324	49.0649	334.074				168.226	214.279	155.098	1.4856
508.877	598.804	566.945	614.734	0	252.7				158.468	155.034	158.821	0
509.626	694.793	543.845	640.625	67.1681	438.398				183.87	148.718	165.51	2.03374
510.375	557.388	637.22	481.871	-5.03447	227.27				147.507	174.251	124.495	-0.152435
511.124	620.753	518.967	492.445	-45.8755	263.784				164.276	141.914	127.227	-1.38903
511.872	714.615	656.985	555.411	65.5544	360.189				189.116	179.656	143.495	1.98488
512.621	657.338	608.54	442.053	53.1037	246.861				173.958	166.409	114.208	1.60789
513.37	623.842	567.582	610.311	47.0018	267.055				165.094	155.209	157.678	1.42313
514.118	482.588	600.744	549.496	43.4187	270.477				127.712	164.277	141.966	1.31464
514.867	647.349	671.221	539.926	-15.4465	288.569				171.315	183.549	139.494	-0.467694
515.615	574.331	507.793	575.732	-0.700404	126.773				151.991	138.859	148.745	-0.021207
516.364	650.976	530.967	537.247	34.1884	262.344				172.274	145.196	138.802	1.03517
517.112	661.034	590.533	544.463	172.413	245.707				174.936	161.485	140.666	5.22038
517.861	530.373	627.12	518.54	56.3782	240.129				140.358	171.49	133.969	1.70704
518.609	582.191	485.274	519.887	23.5368	214.601				154.071	132.701	134.317	0.712655
519.357	620.085	488.781	514.217	23.3735	216.549				164.1	133.66	132.852	0.70771
520.106	613.209	613.901	543.227	112.248	212.718				162.28	167.875	140.347	3.39869
520.854	492.291	512.37	447.978	-114.937	62.3153				130.28	140.111	115.738	-3.4801
521.602	637.215	621.302	586.016	80.2573	258.069				168.633	169.899	151.402	2.43005
522.35	566.776	519.66	530.746	107.396	245.28				149.992	142.104	137.122	3.25178
523.098	470.123	471.512	338.877	-59.7202	107.635				124.413	128.938	87.5516	-1.80823
523.846	439.429	518.071	481.51	12.4172	35.8718				116.291	141.67	124.402	0.37597
524.594	637.472	643.003	562.109	118.23	246.139				168.701	175.833	145.225	3.57979
525.342	506.203	646.892	601.375	31.7239	190.343				133.962	176.896	155.37	0.960545
526.09	550.875	548.1	466.232	-4.85658	181.775				145.784	149.881	120.454	-0.147049
526.838	444.082	457.917	359.001	0.691717	173.621				117.522	125.22	92.7507	0.020944
527.586	578.196	509.927	526.646	98.2237	147.684				153.014	139.443	136.063	2.97405
528.334	444.392	421.962	481.541	-14.7196	127.57				117.604	115.388	124.41	-0.445684
529.082	592.369	540.122	523.177	6.35438	231.582				156.765	147.7	135.167	0.1924
529.829	487.202	495.626	391.025	7.0202	103.899				128.933	135.532	101.024	0.21256
530.577	669.75	574.37	568.104	166.393	271.52				177.243	157.065	146.774	5.0381
531.325	543.797	609.944	479.043	145.523	259.714				143.911	166.793	123.764	4.40619
532.072	573.584	592.494	535.765	45.5226	242.32				151.793	162.021	138.419	1.37835
532.82	523.352	437.992	528.249	-3.49834	180.514				138.5	119.771	136.477	-0.105924
533.567	518.125	497.626	463.697	38.1702	120.165				137.117	136.079	119.8	1.15573
534.315	563.303	522.966	481.214	-25.476	166.302				149.073	143.008	124.325	-0.77137
535.062	368.971	547.459	421.882	57.8501	111.467				97.6445	149.706	108.997	1.7516
535.81	531.732	439.811	432.74	26.1624	154.146				140.718	120.269	111.802	0.792152
536.557	452.255	557.115	500.049	54.9269	79.1803				119.685	152.346	129.191	1.66309
537.304	403.686	443.557	348.153	-56.2456	128.154				106.832	121.293	89.9479	-1.70302
538.052	505.252	404.345	458.019	47.9489	119.514				133.71	110.57	118.333	1.45181
538.799	399.473	510.318	394.435	66.9387	158.35				105.717	139.549	101.905	2.02679
539.546	509.588	578.215	490.606	133.603	145.284				134.858	158.116	126.752	4.04526
540.293	450.175	466.875	524.962	104.557	84.2262				119.134	127.67	135.628	3.1658
541.04	431.692	380.733	376.365	39.3109	149.964				114.243	104.114	97.2368	1.19027
541.787	430.466	415.066	341.733	-17.6	137.867				113.919	113.502	88.2894	-0.532898
542.535	525.136	432.465	477.33	-33.8323	143.42				138.972	118.26	123.322	-1.02438
543.282	433.368	451.794	486.434	188.677	47.1693				114.687	123.546	125.674	5.71283
544.029	315.184	428.857	288.611	-88.5763	3.69068				83.4104	117.273	74.5649	-2.68194
544.775	464.82	525.321	427.93	104.031	185.19				123.01	143.652	110.559	3.14989
545.522	508.736	430.921	330.348	81.4859	123.33				134.632	117.838	85.348	2.46725
546.269	451.933	490.084	350.689	96.8429	126.923				119.6	134.016	90.6031	2.93224
547.016	442.398	536.776	489.587	180.646	88.4796				117.076	146.785	126.489	5.46965
547.763	326.894	312.81	220.895	-100.811	73.3844				86.5094	85.5398	57.0698	-3.05238
548.509	491.435	460.953	424.523	57.2473	54.2735				130.054	126.05	109.679	1.73335
549.256	446.674	428.063	476.452	104.968	131.769				118.208	117.056	123.095	3.17826
550.003	211.931	228.915	283.56	-53.9059	0				56.0856	62.5983	73.2598	-1.63218
550.749	380.432	375.261	422.538	5.17092	48.7544				100.678	102.617	109.166	0.156567
551.496	376.397	423.261	405.408	174.065	127.945				99.6099	115.743	104.74	5.27039
552.242	450.967	333.612	297.446	-25.0947	101.117				119.344	91.2282	76.8475	-0.759825
552.989	356.614	211.027	216.174	-140.44	-83.8227				94.3745	57.7066	55.8503	-4.25228
553.735	356.064	404.419	441.784	94.5109	157.518				94.229	110.591	114.138	2.86163
554.482	395.932	376.025	317.041	98.7987	-14.7461				104.78	102.826	81.9099	2.99146
555.228	449.047	365.809	388.444	127.778	119.746				118.836	100.033	100.357	3.86889
555.974	228.385	302.082	319.594	-85.3709	53.2656				60.44	82.606	82.5695	-2.58489
556.721	412.858	283.477	247.133	61.7834	20.3522				109.259	77.5183	63.8488	1.87069
557.467	333.254	443.373	395.558	160.831	107.221				88.1925	121.243	102.196	4.8697
558.213	359.121	509.115	422.58	150.715	209.127				95.0378	139.22	109.177	4.5634
558.959	358.616	249.534	283.756	-11.4073	24.9534				94.9043	68.2366	73.3105	-0.345393
559.705	336.178	207.322	310.983	-22.3159	-53.2702				88.9663	56.6934	80.3448	-0.675688
560.451	424.902	344.651	359.698	138.29	144.739				112.446	94.2468	92.9307	4.18719
561.197	267.83	277.066	312.587	-3.55213	-38.3629				70.8787	75.7652	80.7592	-0.107552
561.943	279.417	449.62	326.932	212.045	183.678				73.945	122.951	84.4654	6.42035
562.689	319.933	344.597	386.175	59.8993	66.2416				84.6671	94.2321	99.7711	1.81365
563.435	280.284	356.725	389.283	29.7271	10.6168				74.1745	97.5485	100.574	0.900086
564.181	415.026	447.494	451.729	129.872	115.756				109.833	122.37	116.708	3.93231
564.927	273.859	371.215	222.029	9.10528	91.7532				72.4741	101.511	57.3628	0.275692
565.672	227.843	333.378	226.445	11.1825	64.2993				60.2964	91.164	58.5038	0.338586
566.418	245.567	259.559	326.723	39.1788	83.9545				64.9869	70.978	84.4114	1.18627
567.164	344.035	473.224	253.463	34.4035	67.4028				91.0456	129.406	65.484	1.04168
567.91	445.861	451.426	409.691	214.931	92.5109				117.993	123.445	105.847	6.50776
568.655	376.108	458.054	335.486	84.0466	135.175				99.5334	125.257	86.6753	2.54479
569.401	450.91	403.925	354.136	214.585	134.642				119.329	110.456	91.4937	6.49727
570.146	212.525	209.03	155.2	-36.353	-7.69007				56.2428	57.1605	40.097	-1.10071
570.892	318.998	423.691	321.808	-7.02638	26.7002				84.4196	115.861	83.1416	-0.212747
571.637	327.246	288.869	323.757	52.3314	116.525				86.6024	78.993	83.6451	1.58451
572.383	324.765	235.055	342.846	22.9491	23.6446				85.9459	64.2771	88.5769	0.69486
573.128	317.998	431.018	417.68	23.1654	202.873				84.1552	117.864	107.911	0.70141
573.873	151.258	286.893	303.226	-56.1003	-64.6218				40.0289	78.4524	78.3406	-1.69862
574.619	280.544	227.853	121.759	-87.5809	-48.4187				74.2432	62.3077	31.4573	-2.6518
575.364	356.518	304.879	304.879	-29.7098	65.7861				94.349	83.3711	78.7679	-0.899563
576.109	361.191	247.654	136.245	-185.208	-169.597				95.5858	67.7224	35.2	-5.60779
576.854	324.175	262.024	244.367	40.257	108.058				85.7898	71.652	63.1342	1.21891
577.599	274.825	255.651	154.811	90.8983	56.8114				72.7299	69.9094	39.9966	2.75225
578.344	391.992	392.705	342.815	30.6467	176.04				103.737	107.387	88.5689	0.927928
579.089	280.385	331.04	310.35	97.7425	161.239				74.2013	90.5249	80.1814	2.95948
579.834	176.655	271.445	157.266	-10.0535	-0.718109				46.75	74.2283	40.6308	-0.304404
580.579	245.049	271.072	183.606	15.18	-0.722858				64.8498	74.1261	47.436	0.459625
581.324	397.956	412.454	372.586	216.738	140.626				105.315	112.788	96.2604	6.56245
582.069	357.03	304.27	293.429	91.0642	27.4638				94.4844	83.2044	75.8097	2.75727
582.814	258.666	279.796	120.225	19.6732	58.2909				68.4534	76.5119	31.061	0.59567
583.559	315.678	268.29	194.656	-43.7429	14.581				83.5411	73.3654	50.2908	-1.32446
584.304	339.599	284.588	220.042	106.354	36.6737				89.8716	77.8223	56.8497	3.22021
585.048	347.64	263.297	299.968	39.6045	27.1364				91.9995	72	77.4989	1.19916
585.793	168.754	139.278	167.281	-103.906	61.1643				44.6592	38.0863	43.2182	-3.14608
586.537	367.074	323.498	323.498	56.132	56.132				97.1425	88.4623	83.5781	1.69958
587.282	358.178	375.128	351.545	36.8496	159.19				94.7882	102.581	90.8243	1.11574
588.027	293.904	294.648	251.492	-78.1263	61.757				77.7788	80.5731	64.9749	-2.36553
588.771	204.006	231.454	201.781	-31.1573	3.7092				53.9883	63.2925	52.1316	-0.94339
589.516	246.208	286.995	97.1483	25.2141	-92.6988				65.1565	78.4805	25.099	0.763439
590.26	237.145	273.686	300.532	14.9148	-4.47443				62.758	74.841	77.6448	0.451593
591.004	242.851	320.053	170.895	74.9539	8.24493				64.2681	87.5204	44.152	2.26948
591.749	325.747	277.072	310.77	67.396	41.9353				86.2058	75.767	80.2899	2.04063
592.493	372.902	328.723	325.728	137.03	57.6576				98.685	89.8913	84.1543	4.14905
593.237	309.803	306.795	255.662	15.7909	-42.861				81.9862	83.8948	66.0523	0.478122
593.982	430.577	310.889	260.454	57.9623	48.9292				113.948	85.0143	67.2903	1.755
594.726	197.884	269.636	172.96	-94.4105	-52.8699				52.3682	73.7336	44.6855	-2.85859
595.47	300.469	266.666	263.662	85.6337	95.399				79.5163	72.9215	68.119	2.59284
596.214	361.337	368.154	286.342	92.4173	138.626				95.6242	100.674	73.9787	2.79824
596.958	180.537	159.386	200.177	34.7477	-78.56				47.7774	43.5851	51.7173	1.0521
597.702	34.6174	264.899	172.335	-103.1	-123.419				9.16117	72.4381	44.524	-3.12168
598.446	247.255	181.472	86.199	18.1472	12.0981				65.4337	49.6245	22.2702	0.549465
599.19	234.228	221.3	124.719	36.503	25.8563				61.9861	60.5157	32.222	1.10525
599.934	240.772	220.329	208.972	131.743	-10.6				63.718	60.2503	53.9895	3.98896
600.678	218.771	231.685	95.7124	31.1445	-81.2796				57.8957	63.3555	24.728	0.943002
601.421	226.586	407.55	209.098	137.624	16.7278				59.9637	111.447	54.022	4.16703
602.165	146.915	147.672	162.06	20.4469	-49.224				38.8795	40.3817	41.8696	0.619097
602.909	270.239	339.512	286.225	89.826	92.8709				71.5162	92.8414	73.9484	2.71978
603.653	58.2389	152.494	105.75	-125.673	-73.5649				15.4124	41.7003	27.3212	-3.80517
604.396	221.388	130.046	133.916	-75.8601	-20.1262				58.5881	35.5618	34.5983	-2.29692
605.14	121.719	168.534	102.212	-28.0889	-21.0667				32.2117	46.0865	26.4074	-0.850485
605.883	273.019	182.791	109.674	77.7832	-46.6699				72.2518	49.9851	28.3352	2.35514
606.627	198.719	112.997	38.9646	-98.97	-72.4741				52.5891	30.8997	10.0668	-2.99664
607.37	243.882	152.232	198.834	-193.397	-34.9513				64.5411	41.6288	51.3703	-5.85573
608.114	238.444	248.608	211.864	33.6168	-37.5257				63.102	67.9832	54.7366	1.01786
608.857	94.5028	199.243	181.13	-30.7134	-88.9901				25.0092	54.4842	46.7964	-0.929949
609.601	246.801	71.5253	62.0934	-65.2373	-76.2412				65.3136	19.559	16.0423	-1.97528
610.344	355.346	338.909	272.38	136.19	68.0949				94.0388	92.6766	70.3713	4.12359
611.087	239.773	158.266	205.746	-1.58266	-51.4365				63.4537	43.2788	53.1561	-0.0479203
611.831	284.214	242.137	173.069	-20.6412	-106.382				75.2144	66.2139	44.7136	-0.624981
612.574	188.689	279.45	110.666	11.9423	-17.5154				49.9346	76.4173	28.5913	0.361593
613.317	105.26	326.146	60.6041	-77.3499	15.151				27.856	89.1864	15.6575	-2.34202
614.06	201.042	197.053	106.903	-11.169	49.4627				53.2038	53.8853	27.6193	-0.338178
614.803	180.45	26.3489	170.07	87.0312	-15.1706				47.7543	7.20525	43.9389	2.63515
615.546	203.193	107.573	197.615	-93.2297	-148.211				53.773	29.4164	51.0554	-2.82284
616.289	293.334	424.33	266.01	245.115	203.325				77.6281	116.036	68.7257	7.42167
617.032	242.148	228.517	222.103	-4.00908	2.40544				64.0822	62.4894	57.3819	-0.121388
617.775	71.9862	108.779	107.979	-91.1826	-26.395				19.0505	29.7463	27.8973	-2.76085
618.518	184.412	184.412	177.258	112.078	53.257				48.803	50.4286	45.7961	3.39354
619.261	191.737	171.764	134.216	-18.3748	-18.3748				50.7413	46.9699	34.6756	-0.556357
620.003	260.569	304.801	299.171	128.676	-19.3014				68.9569	83.3496	77.2932	3.89608
620.746	226.253	276.352	180.194	135.752	22.6253				59.8756	75.57	46.5546	4.11033
621.489	280.438	293.294	172.762	94.0149	125.353				74.2151	80.203	44.6345	2.84661
622.232	170.948	87.0867	162.078	41.1243	4.83815				45.2397	23.8143	41.8741	1.24517
622.974	352.697	270.134	113.023	110.619	-40.8808				93.3378	73.8696	29.2004	3.34934
623.717	212.086	185.575	120.504	12.8537	7.23021				56.1266	50.7467	31.133	0.389188
624.459	124.443	68.2431	162.178	35.3258	69.046				32.9327	18.6615	41.8998	1.06961
625.202	178.456	45.8198	127.813	89.228	-61.0931				47.2267	12.5297	33.0215	2.70167
625.944	298.236	238.427	170.536	56.576	23.4386				78.9253	65.1993	44.0593	1.71302
626.687	184.422	202.063	119.474	13.6312	95.4185				48.8056	55.2552	30.8669	0.41273
627.429	122.341	127.17	136.829	-68.4145	70.0242				32.3764	34.7755	35.3508	-2.07147
628.171	361.441	327.48	235.301	101.883	78.4335				95.6519	89.5513	60.7917	3.08483
628.914	90.4592	175.265	114.689	67.0367	-112.266				23.9391	47.9271	29.6308	2.02976
629.656	231.134	287.509	237.577	41.0726	9.66415				61.1675	78.6209	61.3798	1.24361
630.398	267.804	374.602	161.815	28.3177	-32.363				70.8718	102.437	41.8062	0.85741
631.14	201.705	76.6478	131.511	91.1705	-4.84091				53.3792	20.9598	33.977	2.76049
631.882	202.292	305.452	275.633	288.528	157.965				53.5345	83.5277	71.2118	8.73612
632.624	282.075	236.553	112.993	44.7093	4.87738				74.6485	64.6868	29.1925	1.35372
633.367	190.567	269.422	156.068	84.6052	54.2131				50.4317	73.6751	40.3213	2.5617
634.109	266.657	116.868	77.3633	-33.7436	-45.2658				70.5681	31.9582	19.9874	-1.0217
634.851	5.7376	209.832	-24.5897	31.147	-14.7538				1.5184	57.3798	-6.35294	0.943077
635.592	304.675	228.71	269.551	323.462	55.5439				80.6292	62.5421	69.6406	9.79386
636.334	236.775	246.606	63.0853	12.2894	40.9645				62.6602	67.4359	16.2986	0.372101
637.076	144.939	191.056	26.3526	35.4113	-101.293				38.3568	52.2455	6.8084	1.07219
637.818	25.6137	77.6674	109.065	-56.1849	-86.7561				6.77842	21.2386	28.1777	-1.70118
638.56	183.797	33.1166	152.337	-55.4704	-41.3958				48.6402	9.05594	39.3573	-1.67955
639.301	111.752	131.619	230.127	0.827795	-29.8006				29.5742	35.9921	59.4551	0.0250642
640.043	244.855	318.477	222.521	146.417	87.6847				64.7986	87.0895	57.4899	4.43325
640.785	209.731	195.583	134.827	-5.82586	-27.4648				55.5033	53.4832	34.8336	-0.176397
641.526	213.731	258.814	258.814	106.865	159.463				56.5617	70.7743	66.8667	3.2357
642.268	158.853	296.805	232.427	6.68856	-127.083				42.039	81.163	60.0494	0.202518
643.009	140.828	141.666	183.579	45.2661	10.8974				37.2688	38.7395	47.4291	1.37058
643.751	132.173	74.084	-12.628	-5.89305	-5.05118				34.9782	20.2587	-3.26253	-0.178431
644.492	225.973	124.327	199.931	123.487	21.8412				59.8015	33.998	51.6538	3.73898
645.234	157.909	210.264	-54.8881	-10.9776	-113.998				41.7891	57.4979	-14.1808	-0.332384
645.975	119.91	170.935	124.162	-64.6323	-12.7564				31.733	46.7433	32.0782	-1.95696
646.716	-50.5579	83.1207	140.534	-93.4036	-102.83				-13.3797	22.7298	36.308	-2.8281
647.458	-23.9532	-2.56642	18.8204	-158.263	-22.2423				-6.33899	-0.701802	4.8624	-4.79192
648.199	125.697	290.997	135.167	32.7157	9.47033				33.2645	79.5749	34.9215	0.990575
648.94	41.9128	25.6609	-30.7931	-38.4914	35.0699				11.0918	7.01713	-7.95563	-1.16545
649.681	111.913	167.009	131.713	-10.3304	-128.27				29.6167	45.6695	34.0291	-0.312788
650.422	32.1124	38.1877	-48.6025	46.8667	-175.316				8.49823	10.4426	-12.5568	1.41904
651.163	-16.463	99.6445	-34.659	-27.7272	-60.6532				-4.35677	27.2484	-8.95441	-0.839531
651.904	27.6495	136.519	-3.45618	-2.59214	-42.3383				7.31716	37.332	-0.892931	-0.0784855
652.645	91.3053	132.175	7.82617	-66.0876	-109.566				24.1631	36.1441	2.02195	-2.00102
653.386	265.803	111.185	324.87	66.0163	-77.3086				70.3421	30.4043	83.9326	1.99886
654.127	56.6097	124.541	47.9005	88.8336	-165.474				14.9812	34.0565	12.3755	2.68973
654.868	181.961	47.2399	-36.7421	-229.201	-71.7347				48.1542	12.918	-9.49261	-6.93981
655.609	218.552	74.0256	219.433	126.02	115.445				57.8376	20.2427	56.6922	3.81566
656.35	60.6529	210.088	195.144	141.524	185.475				16.0512	57.4497	50.417	4.28509
657.091	113.983	170.097	159.576	-58.745	-77.1576				30.1645	46.5141	41.2277	-1.7787
657.831	214.538	200.47	219.814	168.817	-2.63776				56.7755	54.8197	56.7906	5.11149
658.572	208.114	147.524	153.671	-10.5374	-21.0748				55.0753	40.3412	39.702	-0.319055
659.312	11.449	236.906	112.729	33.4663	42.2732				3.02987	64.7834	29.1243	1.0133
660.053	205.125	169.91	210.407	25.5306	40.4968				54.2844	46.463	54.3603	0.773022
660.794	167.164	165.405	185.641	182.121	28.154				44.2385	45.2309	47.9616	5.51432
661.534	27.2917	176.076	64.2677	-28.1721	-156.707				7.2225	48.1489	16.604	-0.853004
662.275	15.7945	190.412	157.946	-41.2413	-66.6881				4.17987	52.0693	40.8064	-1.24872
663.015	115.051	131.738	61.4775	-69.3817	-48.3038				30.4471	36.0244	15.8832	-2.10076
663.755	167.159	103.479	11.4977	22.9954	-81.3682				44.2369	28.297	2.97051	0.69626
664.496	52.6286	266.652	33.3315	42.1029	-53.5058				13.9277	72.9175	8.61144	1.2748
665.236	96.7096	136.273	143.306	84.4011	16.7044				25.5933	37.2645	37.0242	2.55552
665.976	204.925	184.696	166.226	65.9629	45.7343				54.2313	50.5062	42.9459	1.99724
666.716	-31.5346	-40.2942	3.50384	8.7596	-47.3018				-8.34532	-11.0187	0.905244	0.265226
667.457	1.75929	55.4178	104.678	49.2602	-79.1682				0.46558	15.1543	27.0444	1.49152
668.197	162.987	140.081	142.724	77.529	-31.7164				43.1329	38.3059	36.8738	2.34744
668.937	71.8981	119.246	67.5141	43.8403	-30.6882				19.0271	32.6084	17.4428	1.32741
669.677	186.175	126.459	179.15	48.3002	72.8894				49.2695	34.5808	46.2847	1.46245
670.417	124.482	90.2931	15.7794	28.0522	-27.1756				32.9429	24.6912	4.07672	0.849373
671.157	113.671	-41.9707	41.0963	98.806	-29.7292				30.0818	-11.4771	10.6175	2.99168
671.897	152.611	166.645	281.542	99.9868	23.6811				40.3871	45.5699	72.7384	3.02743
672.637	41.9136	136.219	158.049	96.0521	59.3777				11.092	37.25	40.8333	2.90829
673.376	67.9902	72.3485	-75.8352	-48.8135	-95.8836				17.9929	19.7841	-19.5926	-1.47799
674.116	55.444	144.33	-36.9627	-15.8412	-111.768				14.6727	39.468	-9.54959	-0.479643
674.856	-35.9409	76.2648	65.7455	44.707	-23.6684				-9.51141	20.8551	16.9859	1.35365
675.596	201.611	206.894	103.887	74.8338	95.083				53.3544	56.5762	26.84	2.26584
676.335	130.402	154.907	-57.7618	-38.5079	-26.2554				34.5095	42.3601	-14.9232	-1.16595
677.075	18.372	139.977	87.4858	-100.609	-32.3697				4.86198	38.2776	22.6026	-3.04626
677.815	158.042	26.3404	120.288	82.5332	35.1205				41.8244	7.20293	31.0773	2.49896
678.554	178.041	109.293	80.2067	-29.0859	19.3906				47.1169	29.8867	20.722	-0.880672
679.294	-65.3541	15.0138	-52.1066	6.18214	-83.0173				-17.2953	4.1056	-13.4621	0.187185
680.033	109.762	44.7827	-86.9312	48.2951	-3.51237				29.0473	12.2461	-22.4593	1.46229
680.773	256.094	89.7649	226.172	97.6853	58.0832				67.7728	24.5467	58.4333	2.95774
681.512	260.196	244.373	143.284	87.025	165.26				68.8583	66.8252	37.0184	2.63497
682.251	78.1757	256.487	93.9866	56.2163	81.6892				20.6884	70.1378	24.2821	1.70213
682.991	119.005	130.465	144.569	93.441	24.6825				31.4935	35.6764	37.3505	2.82923
683.73	69.7246	141.214	152.688	6.17813	3.53036				18.4519	38.6159	39.4481	0.187063
684.469	35.3902	195.531	147.754	-10.6171	48.6616				9.36568	53.4691	38.1734	-0.321467
685.208	163.928	155.953	152.409	149.75	-46.9631				43.3819	42.6463	39.3759	4.53419
685.948	93.4563	139.739	68.5346	47.1732	-67.6446				24.7323	38.2125	17.7064	1.42832
686.687	-29.2243	33.6523	108.927	5.31352	-76.1604				-7.73394	9.20241	28.1421	0.160884
687.426	-47.2336	97.1408	32.9744	35.648	-131.006				-12.4999	26.5637	8.51919	1.07936
688.165	-37.4505	-19.6169	-84.7094	-38.3422	-47.2589				-9.91091	-5.36436	-21.8853	-1.16093
688.904	152.186	85.9401	199.632	129.805	101.159				40.2744	23.5008	51.5763	3.93028
689.643	120.084	60.0422	-11.65	114.707	-37.6384				31.7792	16.4189	-3.00986	3.47315
690.382	241.029	244.6	66.0597	112.48	109.802				63.7859	66.8871	17.067	3.4057
691.12	78.1172	-20.6517	-22.4475	33.2223	-55.6697				20.673	-5.64732	-5.79948	1.00591
691.859	154.833	221.447	73.8157	56.7121	-11.7025				40.9751	60.556	19.0709	1.71715
692.598	118.179	171.405	196.665	104.647	152.46				31.275	46.8717	50.8098	3.16854
693.337	206.062	235.887	197.024	-16.2681	184.372				54.5324	64.5047	50.9028	-0.49257
694.075	143.103	85.1374	-71.5516	-29.8887	24.4544				37.8709	23.2813	-18.4859	-0.904978
694.814	104.48	121.742	11.8108	144.455	35.4325				27.6497	33.2911	3.05142	4.37386
695.553	-315.203	-350.732	-368.04	-408.124	-394.459				-83.4154	-95.9096	-95.086	-12.3573
696.291	-52.0183	-24.6403	-38.3293	-91.2602	-325.799				-13.7661	-6.73802	-9.90266	-2.7632
697.03	127.767	37.6865	64.3429	-13.7878	-107.545				33.8122	10.3056	16.6235	-0.41747
697.768	-11.0766	168.918	66.4597	36.922	100.613				-2.93132	46.1917	17.1704	1.11794
698.507	294.411	296.257	144.898	118.134	111.673				77.9131	81.0132	37.4356	3.57688
699.245	-43.4724	72.1456	-38.8476	-137.817	-7.39955				-11.5045	19.7286	-10.0366	-4.17285
699.984	76.3274	13.9623	-56.7801	-1.86164	-133.108				20.1993	3.81808	-14.6696	-0.0563674
700.722	285.222	178.963	164.981	144.475	131.426				75.4812	48.9384	42.6242	4.37446
701.46	126.196	156.109	83.1957	114.044	14.9565				33.3965	42.6888	21.4942	3.45304
702.198	109.054	10.3413	-43.2454	-93.0717	-271.694				28.86	2.82789	-11.1728	-2.81805
702.937	148.533	141.91	194.89	37.8428	69.063				39.3078	38.8062	50.3514	1.14581
703.675	38.6947	49.0762	-17.9317	-17.9317	-194.417				10.2402	13.4202	-4.63279	-0.542941
704.413	-29.3672	-8.52597	54.9451	-85.2597	-13.2626				-7.77175	-2.33148	14.1955	-2.58152
705.151	-166.564	55.2042	-93.2761	-83.7581	-171.323				-44.0797	15.0959	-24.0986	-2.53605
705.889	311.162	142.218	89.7216	83.0402	6.6814				82.346	38.8904	23.1803	2.51432
706.627	16.2062	74.3579	-4.76654	87.7042	10.4864				4.28882	20.3336	-1.23147	2.65553
707.365	124.154	225.388	129.884	234.938	114.604				32.8562	61.6335	33.5566	7.11352
708.103	53.5997	130.171	3.82855	119.642	117.728				14.1846	35.5959	0.989135	3.62256
708.841	225.521	207.365	188.253	247.5	31.5348				59.682	56.7051	48.6366	7.49388
709.579	-45.8616	22.9308	-13.3763	-150.961	-212.11				-12.1368	6.27057	-3.45587	-4.57085
710.316	68.9279	64.1412	57.4399	46.9093	47.8666				18.2411	17.5398	14.84	1.42033
711.054	-106.617	73.9593	-4.80255	2.88153	-49.9466				-28.2151	20.2246	-1.24078	0.0872479
711.792	100.555	44.0525	130.242	120.665	-68.9517				26.6108	12.0464	33.649	3.65354
712.53	116.901	29.7044	-54.6177	30.6626	96.7787				30.9367	8.12283	-14.1109	0.92841
713.267	242.791	211.123	97.8841	86.3683	142.988				64.2523	57.7327	25.2891	2.61509
714.005	-55.9763	15.4417	-11.5813	-58.8716	56.9414				-14.8136	4.22263	-2.99212	-1.78253
714.742	119.064	45.4959	57.1119	29.0399	-1.936				31.5091	12.4411	14.7553	0.87928
715.48	131.046	55.3304	6.79496	-109.69	0.970709				34.68	15.1304	1.75553	-3.32123
716.217	177.585	128.528	221.736	157.962	-27.4717				46.9961	35.1468	57.2871	4.78283
716.955	99.66	100.647	103.607	111.501	35.5224				26.3741	27.5224	26.7676	3.37605
717.692	-3.98077	113.452	-101.51	154.255	33.8366				-1.05347	31.0241	-26.2258	4.67058
718.429	131.716	186.011	-5.02733	69.3772	90.492				34.8574	50.8659	-1.29885	2.10062
719.167	219.528	97.568	6.098	85.372	0				58.0959	26.6805	1.57546	2.58492
719.904	-16.3549	170.704	62.353	-70.5304	-179.904				-4.32816	46.68	16.1094	-2.13554
720.641	86.8216	-89.8858	42.9001	13.2786	-7.15001				22.9765	-24.5798	11.0836	0.402053
721.378	37.1955	20.6642	154.981	88.8559	75.4242				9.84343	5.65073	40.0406	2.6904
722.116	-34.2424	-213.756	-5.18825	-115.179	-197.154				-9.06193	-58.4528	-1.34042	-3.48743
722.853	175.321	186.8	181.583	99.1399	-20.8716				46.397	51.0817	46.9132	3.00179
723.59	64.9831	96.4266	177.131	-183.42	-50.3095				17.1972	26.3684	45.7633	-5.55365
724.327	191.573	-9.42164	100.498	-16.7496	38.7334				50.698	-2.5764	25.9643	-0.507149
725.064	-140.716	-70.3578	112.362	-100.811	-77.7086				-37.239	-19.2397	29.0297	-3.05239
725.801	50.3307	128.972	-150.992	31.4567	-53.4764				13.3195	35.2682	-39.0099	0.952455
726.538	-28.3957	-16.8271	-152.495	-100.963	-88.3422				-7.51465	-4.60146	-39.3984	-3.05697
727.274	27.4611	-22.1801	-5.28098	73.9337	-76.0461				7.26731	-6.06528	-1.36438	2.23859
728.011	-98.3896	-22.217	-44.434	-108.969	-270.836				-26.0379	-6.07537	-11.4799	-3.2994
728.748	-15.8427	76.0449	-86.6067	152.09	-95.0561				-4.19261	20.7949	-22.3755	4.60502
729.485	316.301	219.388	309.912	216.193	88.394				83.7061	59.9928	80.068	6.54594
730.221	25.6786	49.2173	-70.6162	-3.20983	73.826				6.79559	13.4588	-18.2442	-0.097188
730.958	138.038	54.5733	53.5032	101.656	90.9554				36.5305	14.9234	13.823	3.07797
731.695	-11.7504	110.026	-42.7286	-91.8665	-183.733				-3.10962	30.0873	-11.0393	-2.78156
732.431	-21.4052	47.0914	127.361	-62.0751	-66.3561				-5.66468	12.8774	32.9047	-1.87953
733.168	130.868	29.2019	44.3436	-11.8971	-71.3823				34.6328	7.98541	11.4565	-0.360222
733.904	83.2412	108.105	153.51	32.4316	-3.24316				22.029	29.562	39.6604	0.981974
734.641	26.9763	103.589	55.0317	-99.2729	-115.459				7.13902	28.327	14.2179	-3.00581
735.377	183.445	75.536	71.2197	186.682	-15.1072				48.5468	20.6558	18.4001	5.65241
736.114	-10.8553	-48.8488	-199.738	-169.343	-298.521				-2.87275	-13.358	-51.6037	-5.12741
736.85	-33.8667	97.2303	148.577	13.1097	101.6				-8.9625	26.5882	38.3859	0.396939
737.586	21.9645	155.948	-15.3751	-34.0449	-39.5361				5.81269	42.6448	-3.97228	-1.03082
738.322	199.099	79.1996	139.699	170.499	-19.7999				52.6896	21.6576	36.0924	5.16242
739.059	-17.6557	116.969	39.7253	136.832	49.6566				-4.6724	31.9858	10.2633	4.14302
739.795	113.58	-69.4714	-95.9367	94.834	-4.41088				30.0579	-18.9974	-24.786	2.87141
740.531	25.6034	248.242	-132.47	-79.0366	-149.168				6.7757	67.8832	-34.2246	-2.39309
741.267	112.437	-128.023	173.665	136.929	-5.5662				29.7554	-35.0085	44.8678	4.14596
742.003	87.7961	-77.794	-117.802	-142.252	-287.838				23.2344	-21.2732	-30.4351	-4.30714
742.739	-6.67669	-21.1428	36.7218	-89.0225	-186.947				-1.76692	-5.78163	9.48735	-2.69545
743.475	295.59	258.641	227.291	175.787	221.693				78.2251	70.727	58.7224	5.32252
744.211	44.9094	136.974	266.088	75.2232	3.3682				11.8848	37.4562	68.7459	2.27763
744.947	83.6483	123.212	148.08	64.4318	143.559				22.1367	33.693	38.2576	1.95089
745.682	103.584	103.584	102.458	149.746	-38.2809				27.4124	28.3255	26.4707	4.53405
746.418	126.569	-10.1707	-1.13008	48.5933	67.8046				33.4951	-2.78123	-0.291964	1.47132
747.154	-79.552	-135.238	-151.149	-220.473	-160.24				-21.0527	-36.9817	-39.0504	-6.67554
747.89	-30.8736	-42.3082	-273.288	-102.912	-313.31				-8.17039	-11.5694	-70.6061	-3.116
748.625	-284.564	-125.711	-163.424	-59.427	-6.85696				-75.307	-34.3764	-42.2219	-1.79935
749.361	-89.5752	-12.4725	-54.4254	-124.725	-96.3784				-23.7052	-3.41068	-14.0612	-3.77646
750.097	319.017	158.369	266.607	229.008	128.746				84.4246	43.3069	68.8799	6.93398
750.832	42.6204	70.2661	44.9243	88.6966	-118.646				11.2791	19.2147	11.6065	2.68558
751.568	41.6787	-74.0956	-68.3068	-74.0956	-26.6281				11.0299	-20.2619	-17.6476	-2.24349
752.303	-43.8484	151.162	-47.3101	-103.852	146.546				-11.6041	41.336	-12.2229	-3.14445
753.039	88.65	110.525	349.995	212.99	172.695				23.4604	30.2236	90.4238	6.44898
753.774	95.0336	55.6294	-39.4042	-52.1526	-99.6694				25.1497	15.2122	-10.1804	-1.57909
754.509	-83.8703	-58.2433	-128.135	-19.8027	-41.9351				-22.1955	-15.927	-33.1047	-0.599592
755.245	122.283	-218.945	-37.2673	22.1274	-165.373				32.3611	-59.8718	-9.62828	0.669981
755.98	253.547	56.9898	-23.2612	167.48	81.4141				67.0987	15.5842	-6.0097	5.07102
756.715	312.473	117.322	-118.484	10.4545	-102.222				82.6928	32.0825	-30.6112	0.316544
757.45	167.611	14.0653	26.9585	-51.5728	-91.4244				44.3567	3.84624	6.96493	-1.56153
758.185	109.916	230.356	24.5557	141.488	-61.9739				29.0882	62.9921	6.34415	4.284
758.921	126.788	-75.1334	159.659	-73.9595	-45.7844				33.5531	-20.5457	41.249	-2.23937
759.656	-75.3713	-243.779	-122.478	-7.06606	-134.255				-19.9463	-66.6628	-31.6432	-0.213948
760.391	92.2866	-80.4549	-222.434	72.1728	-61.5244				24.4227	-22.0009	-57.4676	2.18527
761.126	126.68	50.4374	37.5348	58.6481	105.567				33.5246	13.7924	9.6974	1.77576
761.86	-73.6891	99.4218	-14.036	-56.1441	-95.9128				-19.5011	27.1875	-3.62631	-1.69995
762.595	106.166	176.943	62.52	191.099	126.22				28.0958	48.3862	16.1525	5.78615
763.33	42.7112	130.506	-59.3211	-36.7791	41.5248				11.3031	35.6877	-15.3261	-1.11361
764.065	-170.254	-154.776	-32.1458	-219.068	-303.599				-45.056	-42.3244	-8.30512	-6.633
764.8	18.8244	-138.83	-52.9437	28.2366	-17.6479				4.9817	-37.9639	-13.6784	0.854957
765.535	41.503	-145.853	132.81	54.5468	-164.826				10.9834	-39.8845	34.3124	1.65158
766.269	148.354	-51.4453	-108.873	-61.0165	-101.694				39.2604	-14.068	-28.1281	-1.84748
767.004	-61.3205	27.6543	-182.759	-91.3796	-215.223				-16.2279	7.56224	-47.2172	-2.76682
767.738	-8.30509	-175.593	-130.509	-24.9153	-90.1696				-2.19786	-48.017	-33.7179	-0.754392
768.473	-90.4343	76.3406	-151.507	-81.0385	-39.932				-23.9326	20.8758	-39.1429	-2.45371
769.208	-153.041	-283.715	-171.877	-164.814	-202.485				-40.5009	-77.5835	-44.4057	-4.99027
769.942	108.731	75.2754	26.2867	167.279	60.9372				28.7746	20.5845	6.79136	5.06491
770.677	118.183	106.124	80.7986	149.538	88.0343				31.276	29.0201	20.8749	4.52775
771.411	-4.80512	169.38	-109.316	-116.524	38.441				-1.27163	46.3181	-28.2427	-3.52815
772.145	-15.5316	-96.7739	-83.6317	23.8948	-5.9737				-4.11029	-26.4634	-21.6069	0.723493
772.88	55.026	22.7281	-38.279	-189.002	-130.388				14.5621	6.21514	-9.88967	-5.72267
773.614	136.045	63.8086	-52.9731	22.8748	203.465				36.0029	17.4488	-13.686	0.692609
774.348	114.876	93.1102	56.8335	-45.9505	0				30.4009	25.4615	14.6834	-1.3913
775.082	178.685	-39.842	-49.5007	121.941	43.464				47.2874	-10.895	-12.7889	3.69216
775.816	-90.5061	-41.0294	68.7846	-104.987	-153.257				-23.9516	-11.2197	17.771	-3.17883
776.551	41.1081	20.5541	-38.69	-61.6622	26.5994				10.8789	5.62062	-9.99585	-1.86702
777.285	154.867	82.2731	140.348	42.3464	291.585				40.984	22.498	36.26	1.28218
778.019	278.107	49.5756	178.956	186.211	0				73.5984	13.5567	46.2346	5.63815
778.753	-20.6325	76.4617	9.70942	89.8121	-67.9659				-5.46019	20.9089	2.5085	2.71936
779.487	-42.922	56.4118	103.013	-39.243	101.786				-11.3589	15.4261	26.6141	-1.18821
780.221	0	14.7663	93.5198	52.9125	143.971				0	4.03793	24.1616	1.6021
780.954	117.507	57.5296	111.387	44.0652	-91.8025				31.0971	15.7318	28.7777	1.33422
781.688	74.1728	111.867	2.4319	-99.7077	32.8306				19.6291	30.5907	0.628299	-3.01898
782.422	-45.1359	-157.366	-137.848	-73.1934	-132.968				-11.9448	-43.0326	-35.614	-2.21617
783.156	229.968	-24.7278	-58.1103	113.748	-145.894				60.8589	-6.76195	-15.0132	3.44409
783.889	-156.31	-23.5706	-130.258	-249.352	-177.4				-41.3659	-6.44551	-33.6532	-7.54995
784.623	37.0236	-11.1071	90.0908	160.436	-34.5554				9.79794	-3.0373	23.2757	4.85772
785.357	259.057	80.1842	173.938	119.659	49.3441				68.5568	21.9268	44.9382	3.62308
786.09	-135.576	-65.3232	-22.1852	32.0453	-16.0227				-35.879	-17.863	-5.73172	0.970278
786.824	-58.512	153.127	-48.5525	-48.5525	-201.68				-15.4846	41.8735	-12.5439	-1.47009
787.557	-200.469	-257.564	-20.3006	-131.954	-301.972				-53.0521	-70.4324	-5.24482	-3.99534
788.291	61.7397	-65.5197	-1.25999	127.259	260.819				16.3388	-17.9167	-0.325529	3.8532
789.024	-54.0399	-87.9719	-164.633	-206.106	-81.6882				-14.3011	-24.0564	-42.5342	-6.24053
789.758	-108.947	-139.002	-26.2976	-250.453	-167.804				-28.8318	-38.0108	-6.79418	-7.5833
790.491	-187.291	-232.848	107.566	-29.106	11.3893				-49.5647	-63.6737	27.7904	-0.88128
791.224	17.9922	118.234	182.492	298.156	177.351				4.76145	32.3318	47.1482	9.02765
791.958	-119.615	-18.2023	-178.123	81.9104	-26.0033				-31.655	-4.97753	-46.0193	2.48011
792.691	35.0635	158.435	137.657	153.241	162.331				9.27922	43.325	35.5647	4.63986
793.424	-42.2851	-34.5969	84.5702	56.3801	-58.9429				-11.1903	-9.46072	21.8494	1.70709
794.157	-14.1157	-50.0464	-50.0464	-39.7805	16.6821				-3.73557	-13.6855	-12.9299	-1.20449
794.89	-69.192	-113.579	-75.7196	-138.384	-46.9984				-18.311	-31.0589	-19.5627	-4.19003
795.623	-18.6006	43.8444	-39.8585	-231.179	-150.134				-4.92248	11.9895	-10.2977	-6.99972
796.356	-58.7874	-102.878	188.387	17.369	54.7792				-15.5575	-28.1326	48.6712	0.525904
797.089	234.494	102.012	194.749	151.03	251.717				62.0566	27.8956	50.315	4.57293
797.822	-265.671	-199.583	-274.923	-129.531	-190.331				-70.3072	-54.5773	-71.0284	-3.92198
798.555	-74.4341	29.242	98.3594	-176.781	2.65836				-19.6983	7.99639	25.4119	-5.35263
799.288	-317.359	-376.779	-40.5139	-270.093	-279.546				-83.9859	-103.032	-10.4671	-8.17794
800.021	145.032	30.1011	147.769	-15.0505	186.079				38.3814	8.23131	38.1772	-0.455705
800.753	10.9658	105.546	39.751	-53.4582	89.0971				2.90199	28.8621	10.27	-1.61862
801.486	247.584	-28.5673	0	77.5399	39.4501				65.5206	-7.8119	0	2.34778
802.219	-14.7975	-68.6066	-61.8805	-195.058	-4.03568				-3.91602	-18.7609	-15.9873	-5.90602
802.951	-137.047	-257.812	-183.182	-256.455	-99.0541				-36.2683	-70.5002	-47.3265	-7.76502
803.684	111.546	58.5616	160.347	133.855	107.363				29.5195	16.014	41.4269	4.0529
804.417	169.411	38.4377	99.6534	102.501	-25.6252				44.8329	10.511	25.7462	3.10354
805.149	45.6945	11.4236	79.9654	51.4063	-82.8213				12.0926	3.12386	20.6597	1.5565
805.882	12.6589	-135.028	-171.598	-139.248	-84.3926				3.35005	-36.9242	-44.3337	-4.21618
806.614	-182	127.817	-33.3436	-55.5726	-52.794				-48.1646	34.9523	-8.61457	-1.68264
807.346	5.60208	42.0156	123.246	-47.6176	56.0208				1.48254	11.4894	31.8415	-1.44178
808.079	-68.9092	103.364	87.5721	-11.4849	14.3561				-18.2362	28.2654	22.6249	-0.347742
808.811	-231.693	-307.466	-144.262	-228.778	-437.156				-61.3152	-84.0785	-37.2711	-6.92702
809.543	-48.0989	-228.834	-134.094	-141.382	-313.372				-12.7289	-62.576	-34.6442	-4.2808
810.276	-239.347	-223.391	-147.96	-301.722	-307.525				-63.3409	-61.0874	-38.2266	-9.13564
811.008	-134.125	14.422	18.7486	-79.3211	53.3615				-35.4948	3.94378	4.84385	-2.40171
811.74	-71.5488	-173.761	-94.9116	33.5841	-1.46018				-18.9347	-47.516	-24.5211	1.01687
812.472	187.294	63.4146	-64.8893	19.1718	-82.5864				49.5656	17.3411	-16.7646	0.580491
813.204	222.981	26.7577	114.464	209.602	110.004				59.0098	7.31706	29.5726	6.3464
813.936	-32.8636	-88.1343	176.269	-253.946	-49.2955				-8.69704	-24.1008	45.5403	-7.68906
814.668	74.6411	117.933	14.9282	-105.99	-207.502				19.753	32.2494	3.85682	-3.20921
815.4	55.1572	172.925	-43.2313	34.2869	-143.11				14.5968	47.2874	-11.1691	1.03815
816.132	-54.2439	-76.8455	-114.515	-103.967	-260.672				-14.3551	-21.0139	-29.5858	-3.14796
816.864	162.37	101.671	216.999	-75.8738	-153.265				42.9696	27.8025	56.0633	-2.29733
817.596	93.0938	-102.251	-83.937	-204.501	-105.303				24.6364	-27.961	-21.6858	-6.19195
818.328	60.6676	139.535	218.403	53.0842	118.302				16.0551	38.1568	56.4262	1.6073
819.059	53.1947	164.144	51.6749	-167.183	-9.11909				14.0775	44.886	13.3506	-5.06203
819.791	101.123	96.5266	24.5147	121.041	64.3511				26.7613	26.3958	6.33356	3.66493
820.523	43.5194	102.582	40.4109	76.159	101.027				11.517	28.0515	10.4405	2.30597
821.254	-77.3417	39.4601	39.4601	-64.7145	22.0976				-20.4677	10.7906	10.1948	-1.95944
821.986	205.889	31.6752	115.614	-7.91879	-164.711				54.4864	8.66175	29.8698	-0.239767
822.717	335.729	458.097	134.919	130.213	133.35				88.8474	125.269	34.8574	3.94261
823.449	60.7864	218.208	10.9104	-154.304	-183.918				16.0865	59.6701	2.81878	-4.67206
824.18	-186.499	-197.379	-153.862	-329.482	-139.875				-49.3553	-53.9743	-39.7514	-9.97616
824.912	-182.97	-132.495	1.57733	-220.826	-168.774				-48.4212	-36.2316	0.407514	-6.68622
825.643	-19.296	-11.256	62.7121	-117.384	-59.4961				-5.10651	-3.07802	16.2022	-3.55419
826.374	-76.4247	-9.75635	-117.076	-104.068	-92.6853				-20.2251	-2.66793	-30.2475	-3.15099
827.106	-166.153	-103.241	-45.1677	45.1677	-256.488				-43.9707	-28.2317	-11.6694	1.3676
827.837	103.836	83.0685	-110.226	55.9115	115.018				27.4791	22.7156	-28.4776	1.69291
828.568	-195.229	-282.526	-184.118	-315.858	-349.19				-51.6654	-77.2584	-47.5683	-9.56363
829.299	189.327	-70.5963	128.357	-4.81339	46.5294				50.1034	-19.305	33.162	-0.145741
830.03	194.333	3.2661	158.406	135.543	-4.89915				51.4284	0.893134	40.9254	4.10402
830.762	-216.007	-72.0024	-221.031	-500.668	-298.056				-57.1642	-19.6895	-57.1049	-15.1594
831.493	-197.84	-41.5631	-312.554	-161.265	-171.24				-52.3565	-11.3657	-80.7508	-4.88282
832.224	112.948	-129.317	-157.145	-132.591	98.2154				29.8905	-35.3625	-40.5995	-4.01462
832.955	67.5676	69.1763	99.7426	-67.5676	3.2175				17.8811	18.9167	25.7693	-2.04583
833.685	-32.0949	-80.2374	118.751	25.676	-219.85				-8.49361	-21.9414	30.6803	0.777424
834.416	-11.5481	-268.905	-316.747	-108.882	8.24861				-3.05608	-73.5335	-81.8339	-3.29675
835.147	23.6914	-3.38448	-91.3811	-230.145	-147.225				6.2697	-0.925507	-23.609	-6.96839
835.878	131.329	20.4669	170.558	59.6951	63.1063				34.755	5.59679	44.0648	1.80747
836.609	350.775	169.513	194.689	177.905	189.654				92.8292	46.3544	50.2993	5.38666
837.34	185.649	-118.29	131.433	39.4298	-44.3586				49.1302	-32.347	33.9567	1.19387
838.07	69.7774	-204.464	-197.973	-128.196	-160.65				18.4659	-55.9119	-51.1478	-3.88155
838.801	49.3237	-116.733	-31.2383	-154.548	-97.0033				13.053	-31.9212	-8.07066	-4.67944
839.531	5.06892	6.75856	-103.068	-152.068	-23.6549				1.34144	1.84817	-26.6284	-4.60434
840.262	13.8088	-41.4263	-79.4004	-1.72609	13.8088				3.65435	-11.3283	-20.5137	-0.0522632
840.992	-140.426	-89.0506	-23.9752	-234.614	-89.0506				-37.1624	-24.3514	-6.19416	-7.10371
841.723	23.5719	65.6647	20.2045	-180.157	-62.2972				6.23808	17.9564	5.21999	-5.45484
842.453	-128.784	-75.9496	-19.8129	-141.993	100.716				-34.0815	-20.7689	-5.11883	-4.2993
843.184	243.104	-90.9572	-57.8818	57.8818	-16.5377				64.335	-24.8728	-14.9542	1.75256
843.914	-11.7048	18.3932	-135.441	-113.704	178.916				-3.09756	5.02973	-34.9922	-3.44275
844.644	151.03	22.3112	-34.325	75.5149	72.0824				39.9686	6.10113	-8.86811	2.28646
845.375	54.1114	106.477	-83.7853	198.99	-10.4732				14.32	29.1168	-21.6466	6.02508
846.105	184.367	-246.983	48.7008	-40.0042	-67.8332				48.791	-67.5388	12.5822	-1.21126
846.835	-215.045	-271.366	-141.657	-104.109	49.4945				-56.9096	-74.2067	-36.5981	-3.15225
847.565	236.302	-5.0277	-199.432	6.7036	-88.8228				62.535	-1.37485	-51.5248	0.202974
848.295	52.1795	15.1489	-212.084	-230.6	-60.5955				13.8088	4.14255	-54.7936	-6.98216
849.025	362.234	128.149	85.4326	134.983	164.03				95.8617	35.043	22.0722	4.08707
849.755	424.679	124.804	272.141	424.679	-22.534				112.387	34.1283	70.3097	12.8585
850.485	-165.843	-153.623	298.518	-78.5574	38.4059				-43.8889	-42.0092	77.1245	-2.37859
851.215	322.843	203.719	177.822	229.615	364.277				85.4372	55.7081	45.9418	6.95236
851.945	183.015	49.6021	-44.4709	-20.525	171.042				48.4331	13.564	-11.4894	-0.621462
852.675	197.648	230.022	223.206	40.8927	-124.382				52.3057	62.9007	57.667	1.23816
853.405	42.7543	97.4797	-68.4068	-148.785	-80.378				11.3145	26.6564	-17.6734	-4.50495
854.135	68.7207	-249.112	-206.162	-5.15405	-178.674				18.1863	-68.1212	-53.2635	-0.156056
854.865	-133.235	-152.269	-138.426	44.9886	-278.583				-35.2595	-41.6389	-35.7635	1.36218
855.594	186.381	181.155	120.189	3.48375	336.182				49.3238	49.5378	31.0518	0.105482
856.324	5.25279	236.375	-152.331	-42.0223	-161.085				1.3901	64.6382	-39.3558	-1.27236
857.053	-48.7245	83.5278	66.1262	107.89	31.3229				-12.8945	22.8412	17.0842	3.26673
857.783	-58.702	-138.122	-136.396	-44.8898	-139.849				-15.5349	-37.7704	-35.2389	-1.35919
858.513	91.2191	129.084	151.458	352.829	89.498				24.1402	35.2987	39.1304	10.683
859.242	288.429	46.9132	-6.9501	-34.7505	-66.026				76.33	12.8287	-1.79561	-1.05219
859.972	-123.094	21.1018	-277.841	-374.558	-298.943				-32.5756	5.77042	-71.7823	-11.341
860.701	-305.578	-151.033	-235.33	-409.193	-296.797				-80.8682	-41.3008	-60.7993	-12.3897
861.43	-51.0237	-209.373	-5.27831	-21.1132	-110.845				-13.5029	-57.2543	-1.36369	-0.639273
862.16	-145.635	-156.163	-8.7732	-36.8474	-103.524				-38.5409	-42.7037	-2.26662	-1.11568
862.889	105.42	275.85	12.299	188	144.074				27.8985	75.4327	3.17755	5.6923
863.618	-238.49	-340.952	-171.359	-307.387	-176.659				-63.114	-93.2353	-44.272	-9.30715
864.347	-210.366	-68.3689	-182.317	-156.021	24.5427				-55.6713	-18.6959	-47.103	-4.72406
865.077	24.4008	-155.119	-57.5162	-156.862	-50.5445				6.45743	-42.4183	-14.8597	-4.74952
865.806	-78.8206	-98.0878	199.679	-262.735	192.672				-20.8591	-26.8227	51.5885	-7.95517
866.535	-207.616	-337.155	-287.469	-133.087	-113.568				-54.9436	-92.1969	-74.2697	-4.02966
867.264	1.80192	-70.2751	75.6809	-55.8597	117.125				0.476862	-19.2171	19.5527	-1.69134
867.993	-172.411	-81.6683	-85.298	23.5931	-150.633				-45.6268	-22.3327	-22.0374	0.714357
868.722	105.947	71.8284	208.302	140.065	240.625				28.0378	19.6419	53.8165	4.24094
869.451	226.922	299.608	-37.2294	-97.5055	117.007				60.0527	81.9295	-9.61849	-2.9523
870.18	-66.9773	-61.6896	-59.9271	144.53	200.932				-17.7249	-16.8694	-15.4826	4.37612
870.908	195.325	394.233	41.2153	68.0948	17.9197				51.6908	107.805	10.6483	2.06179
871.637	69.0598	-76.3293	67.2425	32.7126	36.3473				18.276	-20.8727	17.3726	0.99048
872.366	-26.0334	14.8762	159.919	31.612	232.441				-6.88948	4.06799	41.3164	0.957156
873.095	88.0887	-78.7176	39.3588	-386.091	-24.365				23.3118	-21.5258	10.1686	-11.6902
873.823	131.827	-38.991	248.8	14.8537	-90.9789				34.8866	-10.6623	64.2793	0.449745
874.552	-20.2322	-257.5	38.625	22.0714	-286.929				-5.35424	-70.4149	9.97907	0.668286
875.281	-268.611	-329.905	-385.791	-310.075	-311.878				-71.0854	-90.2145	-99.672	-9.38854
876.009	-52.718	105.436	130.886	49.0823	39.993				-13.9513	28.8321	33.8154	1.48613
876.738	59.5906	-137.803	178.772	-130.354	65.1772				15.7701	-37.6831	46.187	-3.94691
877.466	-316.741	-97.3121	-120.209	-364.443	-166.003				-83.8226	-26.6106	-31.0569	-11.0347
878.195	57.308	158.552	28.654	156.642	15.2821				15.166	43.357	7.40298	4.74285
878.923	-200.014	-167.936	-160.389	-69.8162	-322.664				-52.9318	-45.9232	-41.4376	-2.11392
879.651	-187.88	-52.0856	-180.439	50.2254	-83.709				-49.7207	-14.2431	-46.6179	1.52074
880.38	200.838	35.0085	-68.1744	60.8042	252.429				53.1498	9.57327	-17.6134	1.84105
881.108	262.032	245.306	137.52	206.28	263.89				69.3441	67.0804	35.5294	6.24581
881.836	-16.9857	-37.7459	60.3935	-84.9283	-3.77459				-4.49509	-10.3218	15.6031	-2.57148
882.564	-110.14	-370.997	-46.3746	-117.869	-320.757				-29.1474	-101.451	-11.9812	-3.56886
883.292	-171.682	0	-50.1543	-347.222	84.8765				-45.434	0	-12.9577	-10.5133
884.021	-333.132	-1.8928	-342.596	-37.856	-452.379				-88.1603	-0.517597	-88.5124	-1.14621
884.749	172.701	34.9077	102.886	-143.305	-16.5352				45.7038	9.54572	26.5814	-4.33904
885.477	126.792	307.924	449.207	-175.698	202.868				33.5544	84.2037	116.056	-5.31983
886.205	190.704	188.871	130.192	170.534	93.5185				50.4681	51.6478	33.6362	5.16347
886.932	-169.025	279.83	-67.6099	75.1221	84.5124				-44.7308	76.5211	-17.4675	2.27457
887.66	174.167	223.929	66.9872	1.91392	116.749				46.0915	61.2346	17.3067	0.0579502
888.388	-91.4926	3.81219	-259.229	-339.285	-228.732				-24.2126	1.04247	-66.9738	-10.273
889.116	-11.2019	13.0689	-328.589	-244.575	70.9453				-2.96447	3.57376	-84.8934	-7.4053
889.844	-196.852	40.4743	-237.327	-130.622	-233.647				-52.095	11.0679	-61.3151	-3.955
890.572	-127.919	-85.8886	104.163	-115.127	-263.148				-33.8526	-23.4867	26.9113	-3.48586
891.299	113.675	122.842	25.6685	198.014	262.185				30.0829	33.5919	6.63165	5.99553
892.027	-269.216	-316.282	32.0047	-109.193	-299.338				-71.2455	-86.4891	8.26866	-3.30617
892.755	-85.3908	-211.536	-428.895	-166.9	-318.275				-22.5979	-57.8458	-110.808	-5.05346
893.482	-312.206	-167.811	5.85386	-39.0257	-33.1718				-82.6222	-45.8888	1.51239	-1.18163
894.21	291.622	257.088	17.2671	44.1271	-92.0913				77.175	70.3022	4.46109	1.33609
894.937	210.345	61.9767	167.149	-13.1466	157.759				55.6658	16.9479	43.1843	-0.398056
895.665	-99.4407	-187.624	-416.525	-191.376	-367.743				-26.316	-51.3069	-107.612	-5.79455
896.392	95.8348	-86.2513	72.8344	128.419	-210.837				25.3618	-23.5859	18.8173	3.8883
897.119	-104.93	-160.364	207.879	17.8182	138.586				-27.7686	-43.8524	53.7072	0.539505
897.847	152.642	160.783	-91.5854	-79.374	101.761				40.3953	43.9671	-23.6618	-2.40331
898.574	-563.559	-557.477	-312.187	-421.655	-257.453				-149.14	-152.445	-80.6559	-12.767
899.301	309.849	458.737	241.44	376.245	259.549				81.9984	125.444	62.378	11.392
900.028	-276.965	-73.1979	-365.99	-286.857	-17.8049				-73.2961	-20.0164	-94.5562	-8.68553
900.756	111.555	-1.9571	-76.327	-287.694	-7.82841				29.5219	-0.535181	-19.7197	-8.71088
901.483	-118.866	49.5274	93.1115	-27.7353	-120.847				-31.4567	13.5436	24.0561	-0.839779
902.21	-129.599	-226.798	-384.747	-346.273	-305.773				-34.2971	-62.0193	-99.4024	-10.4845
902.937	-199.042	-105.741	-49.7605	149.282	-58.054				-52.6746	-28.9155	-12.856	4.51999
903.664	-395.763	-154.955	-385.293	-309.91	-584.222				-104.735	-42.3733	-99.5435	-9.38354
904.391	-178.581	51.9131	-238.8	-564.815	-388.31				-47.2597	14.1959	-61.6959	-17.1016
905.118	-8.17985	-208.586	-300.61	-163.597	-10.2248				-2.16472	-57.0391	-77.6648	-4.95344
905.845	64.5764	-28.2522	98.8825	16.1441	306.738				17.0895	-7.72571	25.5471	0.488815
906.571	-66.8507	-182.32	-133.701	-522.651	-48.6187				-17.6914	-49.8565	-34.5428	-15.825
907.298	-281.946	-206.761	175.433	-457.379	-4.17698				-74.6143	-56.5399	45.3245	-13.8487
908.025	2.14892	-255.721	-120.339	-210.594	-343.827				0.56869	-69.9284	-31.0906	-6.37642
908.752	-176.966	-259.987	-249.063	-349.562	-214.107				-46.8323	-71.0949	-64.3473	-10.5841
909.478	193.704	114.07	-2.15227	68.8725	260.424				51.2619	31.1931	-0.556055	2.08534
910.205	307.483	307.483	195.862	109.514	263.256				81.3724	84.083	50.6025	3.31591
910.932	78.5508	-239.787	-107.491	-39.2754	-43.4096				20.7877	-65.571	-27.771	-1.18919
911.658	-160.875	-307.312	-404.249	-810.561	-567.187				-42.5739	-84.0363	-104.441	-24.5424
912.385	-82.0802	-334.635	-481.958	-307.275	-311.484				-21.7217	-91.5078	-124.518	-9.30375
913.111	40.9909	-213.584	-19.4168	69.0373	45.3058				10.8479	-58.4059	-5.01647	2.09033
913.837	-79.0219	-17.5604	406.085	43.9011	153.654				-20.9124	-4.802	104.915	1.32925
914.564	59.908	252.945	13.3129	-170.849	259.601				15.8541	69.1692	3.43948	-5.17301
915.29	-65.994	-81.3926	-15.3986	112.19	37.3966				-17.4647	-22.2573	-3.97835	3.39692
916.017	0	177.844	-114.171	212.973	217.364				0	48.6324	-29.497	6.44847
916.743	178.65	71.8958	169.936	169.936	244.01				47.2781	19.6603	43.9042	5.14536
917.469	-72.0391	-74.2221	-100.418	-163.725	-102.601				-19.0645	-20.2965	-25.9438	-4.95732
918.195	-441.497	-66.5573	-201.891	-423.748	-323.912				-116.838	-18.2005	-52.16	-12.8304
918.921	58.2966	-139.015	-109.867	235.429	-53.8122				15.4276	-38.0144	-28.3849	7.12838
919.647	-372.497	-352.056	11.3566	-329.342	-245.303				-98.5778	-96.2716	2.93407	-9.97192
920.373	47.8223	-18.218	-15.9408	-61.4858	100.199				12.6557	-4.98182	-4.11842	-1.86169
921.099	-83.9591	-408.45	-161.111	-181.533	-292.722				-22.219	-111.693	-41.6242	-5.49651
921.825	296.974	40.8056	154.155	81.6112	72.5433				78.5913	11.1585	39.827	2.47105
922.551	109.343	41.0038	41.0038	316.64	-45.5597				28.9367	11.2127	10.5936	9.58732
923.277	-57.9527	-85.77	-23.1811	-250.356	127.496				-15.3366	-23.4543	-5.98901	-7.58034
924.003	-4.72264	-129.872	-422.676	-155.847	-14.1679				-1.2498	-35.5144	-109.202	-4.71878
924.729	-23.6838	21.3155	523.413	26.0522	236.838				-6.2677	5.82883	135.228	0.788817
925.455	-380.481	-519.912	-477.373	-578.993	-345.032				-100.691	-142.173	-123.333	-17.5309
926.18	-268.957	-198.795	-205.811	133.309	-49.114				-71.177	-54.3615	-53.1728	4.03638
926.906	-540.785	-371.495	-420.871	-385.603	-496.111				-143.113	-101.588	-108.735	-11.6754
927.632	-159.729	11.9201	47.6802	138.273	-61.9843				-42.2707	3.25961	12.3185	4.18666
928.357	135.403	-462.834	-140.327	39.3901	-46.7757				35.8332	-126.565	-36.2546	1.19266
929.083	-384.102	-429.588	-459.912	-394.21	-394.21				-101.649	-117.473	-118.822	-11.936
929.808	345.6	43.2	-45.7411	-99.1058	-55.9058				91.4596	11.8133	-11.8176	-3.00075
930.534	93.4091	-164.097	-78.2616	-282.752	-641.241				24.7198	-44.8733	-20.2195	-8.56124
931.259	-199.37	-254.196	-14.9527	-154.512	-89.7164				-52.7613	-69.5115	-3.86315	-4.67834
931.985	113.235	-130.466	278.164	-32.0012	-105.85				29.9665	-35.6768	71.8658	-0.968941
932.71	-27.2508	279.941	208.097	71.8431	156.073				-7.21167	76.5514	53.7635	2.17529
933.435	153.57	493.983	302.021	115.177	-117.737				40.6408	135.083	78.0294	3.48738
934.161	-323.817	-256.355	-393.978	-196.989	18.8893				-85.6951	-70.1018	-101.787	-5.96448
934.886	167.928	-11.385	-219.16	-335.856	-28.4624				44.4405	-3.11328	-56.6217	-10.1691
935.611	8.75663	-286.05	29.1888	-210.159	-90.4852				2.31736	-78.222	7.54114	-6.36326
936.336	138.803	162.429	-100.41	-345.53	50.2052				36.7328	44.417	-25.9418	-10.4621
937.062	-456.129	-58.8554	-359.018	-158.91	-626.81				-120.71	-16.0943	-92.755	-4.81151
937.787	-113.91	-293.767	-341.729	-185.853	-236.812				-30.1451	-80.3323	-88.2883	-5.6273
938.512	-81.3051	-262.678	-450.305	-390.89	-234.534				-21.5166	-71.8308	-116.34	-11.8355
939.237	-428.979	-571.972	-169.596	-382.423	-359.145				-113.525	-156.409	-43.8165	-11.5791
939.962	291.699	52.7166	238.982	87.8611	73.8033				77.1953	14.4157	61.7429	2.66028
940.686	-249.614	440.496	73.4159	-172.527	-407.458				-66.058	120.456	18.9676	-5.22384
941.411	48.8275	600.954	634.757	-112.679	3.75596				12.9217	164.334	163.994	-3.41172
942.136	-144.606	-860.221	-278.089	-648.873	-170.561				-38.2686	-235.232	-71.8463	-19.6468
942.861	-142.132	-371.73	-477.418	335.286	-54.6662				-37.6139	-101.652	-123.345	10.1519
943.586	97.4367	570.185	147.959	313.963	234.57				25.7857	155.92	38.2264	9.50625
944.31	-464.936	-490.562	-867.636	-706.556	-801.74				-123.041	-134.147	-224.16	-21.3933
945.035	-30.1688	-22.6266	-414.821	-162.157	71.6509				-7.98388	-6.18737	-107.172	-4.90985
945.76	-65.6787	-324.53	-660.65	-69.5421	-146.811				-17.3812	-88.7446	-170.684	-2.10562
946.484	-829.255	-235.277	42.427	-227.563	-173.565				-219.454	-64.3379	10.9613	-6.89022
947.209	-171.606	-242.487	346.943	59.6891	-443.938				-45.4139	-66.3094	89.6353	1.80728
947.933	-119.03	72.1396	-584.331	126.244	-512.191				-31.5002	19.727	-150.966	3.82246
948.658	-175.619	-140.495	70.2477	-238.842	-358.263				-46.4759	-38.4193	18.149	-7.23173
949.382	-131.092	-53.1455	81.4898	212.582	21.2582				-34.6923	-14.5329	21.0535	6.43662
950.107	438.062	39.8238	-28.9628	470.645	-61.5459				115.929	10.89	-7.48275	14.2503
950.831	-77.0975	183.565	14.6852	47.727	29.3705				-20.4031	50.197	3.79404	1.44509
951.555	72.9982	-193.445	-339.442	-401.49	-10.9497				19.3183	-52.8987	-87.6973	-12.1564
952.279	-17.8099	-117.545	-146.041	-263.587	-288.521				-4.71322	-32.1435	-37.7309	-7.98095
953.004	-493.722	-573.132	-51.789	-31.0734	-321.092				-130.659	-156.726	-13.3801	-0.94085
953.728	116.055	512.009	515.422	-10.2402	-13.6536				30.7129	140.012	133.163	-0.310055
954.452	3.44439	61.999	261.774	154.998	-17.2219				0.911524	16.954	67.6312	4.69306
955.176	659.711	567.987	458.623	169.338	370.426				174.586	155.319	118.489	5.12725
955.9	162.646	519.761	99.0021	-212.147	152.039				43.0428	142.132	25.578	-6.42346
956.624	-320.558	-452.963	-247.387	83.6239	-229.966				-84.8326	-123.865	-63.9144	2.53199
957.348	-65.7073	100.29	293.954	55.3324	96.8318				-17.3888	27.4249	75.9452	1.67537
958.072	-289.485	-466.582	-224.777	-255.428	-187.314				-76.6095	-127.59	-58.0728	-7.73393

## Sheet: 3daysold
wavelength	larva_1	larva_2	larva_3	background	Ref.UvBlue	Ref.AVE(429-439)	AVE(429-439)	correction factor	larva_1	larva_2	larva_3	background
196.11	-341.579	60.7251	-690.748	-159.403	-1093.05	2280.05	696.468	0.305462	-104.339	15.9882	-180.634	-0.942885
196.875	-620.28	-461.428	-673.231	-1512.88	-272.318		600.309	0.263288	-189.472	-121.488	-176.053	-8.94881
197.641	-235.928	154.828	339.147	-847.867	-339.147		596.243	0.261504	-72.067	40.7642	88.6883	-5.01521
198.407	-404.831	241.478	-710.23	-923.298	-688.923		13.4867	0.00591509	-123.66	63.5782	-185.728	-5.46139
199.172	-245.1	-285.95	251.908	-388.075	204.25		↑	↑	-74.8686	-75.287	65.875	-2.2955
199.938	1177.44	313.984	850.372	307.442	85.0372		larva_1	AVE/Ref.AVE	359.662	82.668	222.376	1.81855
200.703	-776.654	68.8967	-544.91	-1058.5	-482.277		larva_2	→	-237.238	18.1396	-142.496	-6.26114
201.469	-173.705	155.735	-17.9694	35.9389	-173.705		larva_3	after correction	-53.0601	41.0031	-4.69908	0.212582
202.234	-551.242	-137.81	-74.6473	-666.083	-235.426		background		-168.383	-36.2838	-19.5206	-3.93994
203	-671.708	-231.244	-996.55	-864.411	-506.534				-205.181	-60.8836	-260.602	-5.11307
203.765	458.538	532.326	806.395	405.833	505.973				140.066	140.155	210.876	2.40054
204.53	216.868	514.431	136.173	-418.606	237.042				66.2449	135.443	35.6098	-2.47609
205.296	-101.318	-130.266	-371.499	-270.181	-221.935				-30.9488	-34.2974	-97.1487	-1.59815
206.061	-488.826	-313.586	-571.834	-627.172	-405.817				-149.318	-82.5634	-149.537	-3.70978
206.826	172.015	427.832	-568.972	-436.653	-357.262				52.5439	112.643	-148.789	-2.58284
207.591	-447.704	-561.741	-101.367	-1022.12	-565.965				-136.756	-147.899	-26.5079	-6.04591
208.356	-324.007	-506.261	-777.617	-793.817	-376.658				-98.9718	-133.292	-203.35	-4.6955
209.122	182.82	50.5673	-221.718	-945.22	-735.171				55.8446	13.3138	-57.9803	-5.59106
209.887	-815.817	-860.724	-613.734	-647.414	-613.734				-249.201	-226.618	-160.494	-3.82951
210.652	-75.7024	-111.751	-284.785	-465.029	36.0487				-23.1242	-29.4227	-74.4725	-2.75069
211.417	-239.982	-553.003	-34.7801	-984.275	-462.575				-73.3054	-145.599	-9.09513	-5.82208
212.181	476.845	362.671	204.842	446.623	436.548				145.658	95.4867	53.567	2.64181
212.946	-278.944	-470.313	-240.022	-467.069	-94.0626				-85.2068	-123.828	-62.7667	-2.76276
213.711	65.8026	-300.812	-438.684	-332.147	-394.816				20.1002	-79.2001	-114.718	-1.96468
214.476	-63.6412	-84.855	12.1221	-87.8855	290.931				-19.44	-22.3413	3.16999	-0.519851
215.241	-422.66	-560.612	-278.838	-648.666	-311.125				-129.107	-147.602	-72.9174	-3.83692
216.005	22.7757	-76.868	-56.9393	-347.329	-284.696				6.95711	-20.2384	-14.8899	-2.05449
216.77	-248.811	-102.289	-326.219	-406.391	140.993				-76.0022	-26.9314	-85.3075	-2.40384
217.535	-8.05417	83.2264	-289.95	-558.422	-263.103				-2.46024	21.9125	-75.8231	-3.30312
218.299	-99.0599	7.82052	-372.778	2.60684	260.684				-30.259	2.05905	-97.4831	0.0154197
219.064	149.181	68.2692	37.9273	37.9273	209.865				45.569	17.9744	9.91815	0.224344
219.828	-127.449	73.5285	41.6661	-156.861	115.195				-38.9309	19.3591	10.8959	-0.927845
220.593	19.016	-73.6868	106.965	-144.997	-106.965				5.80865	-19.4008	27.9717	-0.857669
221.357	-228.513	-380.855	-727.088	-461.643	-507.807				-69.8021	-100.275	-190.137	-2.73066
222.122	-179.338	31.3841	60.5265	-273.49	-24.6589				-54.7808	8.26305	15.8279	-1.61772
222.886	-551.203	-337.693	-372.552	-590.419	-479.307				-168.371	-88.9105	-97.4239	-3.49238
223.65	-207.575	-84.7244	-222.402	-222.402	-127.087				-63.4062	-22.3069	-58.159	-1.31553
224.415	-218.122	156.39	-43.2129	-347.761	-102.888				-66.628	41.1754	-11.3004	-2.05704
225.179	-357.726	-515.605	-323.752	-185.858	-107.917				-109.272	-135.752	-84.6626	-1.09937
225.943	-405.676	-36.8796	-260.099	-438.674	-44.6438				-123.919	-9.70995	-68.0169	-2.59479
226.707	32.043	37.6977	-205.452	52.7767	-441.063				9.78791	9.92533	-53.7266	0.312179
227.471	-205.186	-141.065	-175.874	-225.338	-249.154				-62.6765	-37.1408	-45.9917	-1.3329
228.235	-160.452	-328.035	-424.307	-344.081	-377.954				-49.012	-86.3676	-110.958	-2.03527
228.999	-393.927	-347.072	-215.185	-402.604	-196.096				-120.33	-91.3797	-56.2717	-2.38144
229.763	23.6692	-116.655	72.6983	18.5972	-175.828				7.23004	-30.7139	19.0109	0.110004
230.527	-288.765	-211.211	24.7513	-178.21	-18.151				-88.2068	-55.6093	6.47257	-1.05413
231.291	-122.443	-164.332	-244.887	-33.833	-188.498				-37.4017	-43.2665	-64.0389	-0.200125
232.055	-118.087	-7.87249	-152.726	-110.215	-26.7664				-36.0711	-2.07273	-39.9385	-0.65193
232.819	-52.4005	-167.99	-178.778	-402.251	-146.413				-16.0064	-44.2297	-46.7513	-2.37935
233.582	-7.55483	21.1535	-52.8838	164.695	-7.55483				-2.30771	5.56946	-13.8293	0.974188
234.346	201.757	111.263	48.9557	41.5382	178.021				61.629	29.2942	12.8021	0.245702
235.11	-40.8545	-37.9363	-166.336	-202.813	-243.668				-12.4795	-9.98815	-43.4976	-1.19966
235.874	17.2366	135.02	-143.639	-160.875	-57.4555				5.26514	35.5492	-37.5621	-0.951592
236.637	114.717	-143.043	-92.0572	-223.77	-50.9855				35.0418	-37.6614	-24.0734	-1.32362
237.401	-83.9285	72.7381	25.1786	-47.5595	9.79166				-25.637	19.151	6.5843	-0.281319
238.164	-9.67754	250.234	193.551	146.546	62.2128				-2.95612	65.8834	50.6144	0.866831
238.928	177.889	125.891	27.3675	71.1556	114.944				54.3382	33.1454	7.15672	0.420892
239.691	1.35661	46.1246	-135.661	-33.9151	97.6756				0.414391	12.144	-35.4758	-0.200611
240.455	4.03712	-259.721	-184.362	-88.8167	-146.682				1.23319	-68.3814	-48.2114	-0.525359
241.218	-168.236	276.388	16.0225	113.493	-42.7267				-51.3898	72.7696	4.18995	0.67132
241.981	-95.4802	21.2178	42.4356	25.1962	208.2				-29.1656	5.58639	11.0971	0.149038
242.744	-112.049	-168.732	93.5936	-84.3661	-261.008				-34.2266	-44.4251	24.4751	-0.499033
243.508	52.4657	-257.082	129.853	27.5445	1.31164				16.0263	-67.6865	33.957	0.162928
244.271	1.30649	114.972	95.3741	-122.811	62.7118				0.399084	30.2706	24.9407	-0.726435
245.034	162.822	56.0109	-19.5387	-147.191	32.5645				49.736	14.747	-5.10944	-0.87065
245.797	-9.09514	37.6798	24.6868	-110.441	33.7819				-2.77822	9.92063	6.4557	-0.653268
246.56	-19.4437	-211.289	-102.404	-12.9625	-130.921				-5.93932	-55.6297	-26.779	-0.0766743
247.323	38.8046	-151.338	-7.76092	43.9786	-37.5111				11.8533	-39.8454	-2.02951	0.260137
248.086	140.735	47.7724	-169.14	-73.5953	-120.077				42.9891	12.5779	-44.2309	-0.435323
248.849	-358.52	-201.184	-116.068	-161.205	-132.833				-109.514	-52.9692	-30.3522	-0.953542
249.612	259.155	167.612	174.059	-27.0758	194.688				79.1618	44.1303	45.5172	-0.160156
250.375	190.953	-87.735	-83.8643	-112.249	127.732				58.3287	-23.0995	-21.9309	-0.663964
251.138	-264.81	-74.9218	-32.2939	-339.732	-78.7971				-80.8893	-19.726	-8.44499	-2.00954
251.901	91.885	273.067	147.534	112.591	18.1182				28.0674	71.8951	38.5807	0.665989
252.663	-55.7656	-146.547	-127.094	-98.5625	-204.906				-17.0343	-38.584	-33.2356	-0.583006
253.426	130.026	11.7023	-5.20104	15.6031	-72.8145				39.7179	3.08108	-1.36009	0.0922938
254.189	-99.1286	-153.91	-189.127	-191.736	-219.126				-30.28	-40.5227	-49.4575	-1.13413
254.951	62.8524	20.9508	-18.3319	89.0408	149.274				19.199	5.51608	-4.79388	0.526685
255.714	98.6616	-11.8394	-56.566	152.597	81.5603				30.1373	-3.11716	-14.7922	0.902623
256.477	-21.1675	-134.943	-100.546	-117.744	-42.335				-6.46586	-35.5288	-26.2931	-0.696468
257.239	45.2618	-98.5109	-130.46	-46.593	251.602				13.8257	-25.9367	-34.1159	-0.275602
258.001	-191.708	-111.271	-230.586	2.68123	-233.267				-58.5595	-29.2963	-60.2992	0.0158597
258.764	-235.115	-39.1859	-151.339	-243.223	-66.2107				-71.8188	-10.3172	-39.5757	-1.43869
259.526	9.53733	-35.4244	70.8488	-9.53733	74.9362				2.91329	-9.3268	18.5272	-0.0564142
260.289	9.61749	38.47	1.37393	-83.8095	-10.9914				2.93777	10.1287	0.359288	-0.495741
261.051	-128.922	-209.325	-6.93129	-331.316	-105.356				-39.3807	-55.1127	-1.81256	-1.95976
261.813	-30.781	16.7896	-218.265	-282.625	-198.677				-9.40242	4.4205	-57.0773	-1.67176
262.575	252.823	162.428	312.145	117.231	173.728				77.2278	42.7654	81.6272	0.693431
263.338	-87.0233	-89.8765	-134.101	-389.465	-158.354				-26.5823	-23.6634	-35.0681	-2.30372
264.1	-432.615	-325.904	-186.025	-298.505	-237.938				-132.147	-85.8063	-48.6462	-1.76568
264.862	-209.999	-259.581	-113.749	-112.291	-56.8746				-64.1465	-68.3446	-29.7459	-0.664211
265.624	-48.6649	-181.387	-207.932	-404.066	-492.548				-14.8653	-47.7571	-54.3751	-2.39009
266.386	93.9327	-7.45498	-61.1308	-37.2749	28.3289				28.6929	-1.9628	-15.986	-0.220484
267.148	-161.303	96.4804	-63.3153	-150.751	-189.946				-49.2719	25.4021	-16.5572	-0.891703
267.91	260.475	-7.61624	54.8369	-63.9764	-121.86				79.5653	-2.00526	14.3401	-0.378426
268.672	-153.784	6.15135	4.61351	-46.1351	-175.313				-46.975	1.61957	1.20645	-0.272893
269.433	148.957	49.6523	96.2012	86.8914	-23.2745				45.5006	13.0728	25.157	0.513971
270.195	-262.893	-245.68	-334.876	-222.207	-133.011				-80.3038	-64.6845	-87.5714	-1.31438
270.957	42.548	-92.9753	-39.3963	-176.495	14.1827				12.9968	-24.4792	-10.3023	-1.04399
271.719	-149.082	-11.1019	-394.909	-120.534	-137.98				-45.5389	-2.92298	-103.27	-0.712972
272.48	-252.022	224.906	9.57046	-299.874	6.38031				-76.9831	59.2149	2.50272	-1.77378
273.242	-126.632	-166.706	-360.661	-64.1176	-309.367				-38.6813	-43.8916	-94.3145	-0.379261
274.004	69.1859	112.628	144.808	1.60897	72.4038				21.1336	29.6536	37.8678	0.00951723
274.765	-277.725	-269.652	-295.487	-487.634	-352.001				-84.8345	-70.996	-77.2711	-2.8844
275.527	-100.356	71.2202	-236.321	-61.5083	-90.6438				-30.6548	18.7514	-61.7991	-0.363827
276.288	47.0141	40.5294	-37.287	-51.8776	-50.2564				14.361	10.6709	-9.75071	-0.306861
277.05	-366.541	-220.573	-322.75	-262.741	-225.439				-111.964	-58.0742	-84.4006	-1.55414
277.811	254.61	424.89	183.254	22.704	327.587				77.7735	111.868	47.9217	0.134296
278.572	-38.8697	-217.022	-6.47828	-225.12	-273.707				-11.8732	-57.1393	-1.6941	-1.33161
279.334	-205.353	-150.376	-321.773	-287.817	-315.305				-62.7274	-39.5922	-84.1451	-1.70247
280.095	-17.7474	174.247	-24.201	-127.458	11.2938				-5.42114	45.8771	-6.32866	-0.753928
280.856	-8.05063	214.147	288.213	14.4911	78.8962				-2.45916	56.3822	75.3688	0.0857164
281.617	17.6658	293.894	36.9375	-139.72	-32.1196				5.39622	77.3787	9.65932	-0.826457
282.379	113.784	96.1552	141.028	256.414	144.233				34.7566	25.3165	36.8793	1.51671
283.14	326.027	91.0957	247.717	226.94	132.648				99.5887	23.9844	64.7789	1.34237
283.901	-31.869	-76.4856	-89.2332	-108.355	-127.476				-9.73476	-20.1377	-23.3349	-0.640927
284.662	-63.4936	14.2861	-152.385	192.068	-146.035				-19.3949	3.76134	-39.8492	1.1361
285.423	-28.4544	-53.7472	109.075	-169.146	-52.1664				-8.69173	-14.151	28.5236	-1.00051
286.184	-56.6106	157.252	125.801	-190.274	-12.5801				-17.2924	41.4024	32.8976	-1.12549
286.945	392.534	150.132	192.357	-31.2776	375.331				119.904	39.528	50.3022	-0.18501
287.706	-60.631	-116.598	-180.338	-251.852	-54.4125				-18.5205	-30.6988	-47.1593	-1.48973
288.466	-134.465	-282.839	-244.2	-347.753	40.1848				-41.0738	-74.4681	-63.8594	-2.05699
289.227	84.4829	55.2979	294.922	4.60816	29.185				25.8063	14.5592	77.1233	0.0272577
289.988	177.072	96.1682	0	-22.8972	44.2679				54.0886	25.3199	0	-0.135439
290.749	128.909	66.7292	151.657	-148.624	-68.2457				39.3767	17.569	39.659	-0.879125
291.509	43.677	-102.415	6.02442	-135.549	-72.293				13.3417	-26.9646	1.57541	-0.801787
292.27	-13.4615	-52.3502	85.256	-134.615	-122.649				-4.11196	-13.7831	22.2948	-0.796258
293.03	-83.1741	78.7183	53.469	99.5118	32.6755				-25.4065	20.7256	13.9824	0.588621
293.791	-190.275	-171.1	-255.175	-321.55	-384.974				-58.1217	-45.0484	-66.7293	-1.90199
294.551	-219.715	-33.6897	-172.843	-363.263	-353.009				-67.1146	-8.87008	-45.1991	-2.14873
295.312	117.844	106.206	-11.639	107.66	29.0974				35.997	27.9626	-3.04364	0.636821
296.072	-54.9075	-328	-34.6784	-215.295	-73.6917				-16.7721	-86.3584	-9.06856	-1.27349
296.833	-77.5057	-2.87058	186.588	21.5294	-15.7882				-23.675	-0.755788	48.7935	0.127348
297.593	-164.001	-115.514	18.5393	-322.298	-161.149				-50.0961	-30.4134	4.8481	-1.90642
298.353	-211.179	-240.943	-5.66924	-161.573	-116.22				-64.5072	-63.4373	-1.48253	-0.955722
299.114	-200.12	8.45579	-38.0511	-21.1395	-33.8232				-61.1291	2.22631	-9.95052	-0.125042
299.874	135.931	91.0875	220.011	-93.8902	-9.80942				41.5216	23.9822	57.5339	-0.555369
300.634	51.5791	140.797	-125.463	126.857	107.34				15.7554	37.0701	-32.809	0.750369
301.394	69.3798	0	124.884	-113.783	-65.217				21.1929	0	32.6576	-0.673035
302.154	-139.6	-290.257	-164.479	-67.7266	-55.287				-42.6424	-76.421	-43.0119	-0.400609
302.914	41.3202	88.1497	-16.5281	-1.37734	236.902				12.6217	23.2087	-4.32216	-0.00814708
303.674	-159.252	-108.456	159.252	-94.7275	78.2531				-48.6454	-28.5551	41.6451	-0.560322
304.434	198.453	-30.1101	93.0675	-17.7923	65.6947				60.6197	-7.9276	24.3375	-0.105243
305.194	173.152	-54.5362	54.5362	-248.14	87.2579				52.8914	-14.3587	14.2614	-1.46777
305.954	-228.153	-251.24	-240.376	-248.524	-262.105				-69.6921	-66.1485	-62.8593	-1.47004
306.714	75.7335	-177.162	-51.3906	43.2763	67.6192				23.1337	-46.6446	-13.4389	0.255983
307.474	-52.5682	2.6958	229.143	-198.142	-63.3514				-16.0576	0.709772	59.922	-1.17203
308.233	-208.294	-45.6902	-237.858	-172.01	-220.388				-63.6257	-12.0297	-62.2009	-1.01746
308.993	63.0371	-13.4122	-5.36486	-120.709	-131.439				19.2554	-3.53125	-1.40293	-0.714007
309.753	202.134	243.632	-30.7886	20.0795	1.33864				61.7442	64.1452	-8.05135	0.118772
310.512	-233.95	-125.664	133.686	-161.76	-64.1691				-71.4627	-33.0859	34.9594	-0.956822
311.272	-88.0844	-180.173	-277.599	108.104	-371.022				-26.9064	-47.4372	-72.5934	0.639442
312.032	13.3256	99.942	-162.572	-115.933	97.2769				4.07046	26.3135	-42.5133	-0.685752
312.791	27.9363	82.4785	94.4512	-13.303	66.5149				8.53346	21.7156	24.6994	-0.0786884
313.551	1.32844	-171.368	9.29904	-236.461	-124.873				0.405786	-45.1191	2.43174	-1.39869
314.31	-87.5	-78.2197	-76.8939	-204.167	-3.97727				-26.7279	-20.5943	-20.1081	-1.20766
315.069	-47.626	-104.513	-369.101	-222.255	-88.6372				-14.5479	-27.5169	-96.5216	-1.31466
315.829	-77.8941	-83.1751	39.6072	-33.006	79.2143				-23.7937	-21.899	10.3574	-0.195233
316.588	-25.0383	-131.781	-144.959	-201.624	-205.578				-7.64825	-34.6962	-37.9073	-1.19263
317.347	-118.368	-120.999	-152.564	-245.943	-222.269				-36.157	-31.8575	-39.896	-1.45478
318.107	218.088	292.974	216.774	164.223	204.95				66.6175	77.1363	56.6874	0.971393
318.866	-207.336	-120.727	-125.976	-195.526	-196.838				-63.3332	-31.786	-32.9433	-1.15655
319.625	-95.6451	26.2041	-13.1021	57.6491	31.445				-29.2159	6.89922	-3.42625	0.341
320.384	44.4484	41.8338	-128.116	-266.69	26.1461				13.5773	11.0143	-33.5029	-1.5775
321.143	-57.4027	204.823	-5.21843	-105.673	-144.811				-17.5343	53.9274	-1.36464	-0.625066
321.902	-324.022	-147.046	-235.534	-157.456	-28.6284				-98.9762	-38.7154	-61.5931	-0.931368
322.661	-37.6427	-76.5834	63.6032	-201.194	84.3716				-11.4984	-20.1635	16.6325	-1.19008
323.42	44.0261	152.796	23.3079	-36.2568	95.8214				13.4483	40.2294	6.09512	-0.214462
324.179	-11.634	104.706	-20.6827	99.5356	151.242				-3.55375	27.5679	-5.40862	0.588762
324.938	27.096	81.2879	188.381	169.027	131.609				8.27678	21.4021	49.2626	0.999811
325.697	48.9616	204.865	6.44231	76.0193	-79.8846				14.9559	53.9385	1.68469	0.449661
326.455	-106.943	-103.078	-180.386	-21.904	-193.271				-32.667	-27.1391	-47.1717	-0.129564
327.214	14.1818	77.3551	50.2808	68.3303	91.5368				4.33199	20.3666	13.1486	0.40418
327.973	91.5764	-11.6083	90.2866	118.662	-118.662				27.9731	-3.05631	23.6103	0.701898
328.731	-12.9108	-30.9859	-82.6292	-126.526	33.5681				-3.94376	-8.15821	-21.6079	-0.748412
329.49	-3.8745	129.15	-65.8664	-9.04049	-107.194				-1.18351	34.0036	-17.2244	-0.0534753
330.249	-131.539	-126.381	-265.657	-290.159	-226.969				-40.1801	-33.2744	-69.4704	-1.71632
331.007	-23.1673	78.5113	151.874	3.86121	-5.14828				-7.07672	20.6711	39.7158	0.0228394
331.766	-32.1168	-151.591	-74.511	-313.46	-164.438				-9.81046	-39.9121	-19.485	-1.85415
332.524	6.40674	78.1622	71.7555	-56.3793	148.636				1.95701	20.5791	18.7644	-0.333489
333.283	-61.3678	-52.4183	-74.1527	-139.356	-15.3419				-18.7455	-13.8011	-19.3912	-0.824303
334.041	-181.269	-155.738	-131.484	-62.5505	68.9332				-55.3706	-41.0038	-34.3835	-0.369992
334.799	-112.126	66.2564	-145.254	-108.304	-202.592				-34.2503	17.4445	-37.9847	-0.640627
335.558	-211.008	-109.318	-125.842	-144.909	-43.2186				-64.4549	-28.7819	-32.9083	-0.857151
336.316	115.408	268.862	187.696	162.332	199.11				35.2527	70.7881	49.0834	0.960208
337.074	27.8262	-40.4745	29.0911	-39.2097	-73.3601				8.49985	-10.6564	7.60744	-0.231929
337.832	-148.811	127.372	16.3944	-11.35	-5.04443				-45.456	33.5354	4.2872	-0.0671361
338.59	50.2886	-162.181	-236.356	-46.517	-95.5483				15.3612	-42.7002	-61.8082	-0.275152
339.348	2.50523	126.514	31.3154	-2.50523	33.8206				0.765252	33.3096	8.1891	-0.0148187
340.106	144.713	48.6534	57.3861	-11.2277	123.505				44.2042	12.8098	15.0067	-0.066413
340.864	-140.373	16.1491	-177.64	-39.7517	-17.3914				-42.8787	4.25187	-46.4537	-0.235135
341.622	-77.9161	-143.465	53.1808	12.3676	60.6014				-23.8004	-37.7724	13.907	0.0731556
342.38	86.26	73.9371	-22.1811	-192.236	138.016				26.3491	19.4667	-5.80046	-1.1371
343.138	-30.716	-158.495	-335.419	-192.896	-130.236				-9.38256	-41.7296	-87.7134	-1.141
343.896	-36.7732	-182.64	-117.674	-112.771	-104.191				-11.2328	-48.087	-30.7724	-0.667052
344.654	48.9586	-15.9115	-22.0314	11.0157	9.79171				14.955	-4.18931	-5.76129	0.0651587
345.412	-108.833	-125.953	-85.5994	-288.592	-130.845				-33.2445	-33.1619	-22.3846	-1.70705
346.169	163.742	108.754	256.611	-67.2077	-41.5466				50.017	28.6336	67.1049	-0.39754
346.927	-102.713	51.3563	28.1237	-157.737	59.9157				-31.3748	13.5215	7.35447	-0.933031
347.685	25.7129	-22.0397	-85.7098	-380.796	-58.7724				7.85432	-5.80277	-22.4135	-2.25245
348.442	-153.318	-220.777	-229.363	-206.059	-197.473				-46.8327	-58.1279	-59.9794	-1.21886
349.2	135.323	8.61146	151.316	23.374	102.107				41.336	2.26729	39.5697	0.138259
349.957	56.7776	130.835	-30.8574	-39.4975	-4.93718				17.3434	34.4473	-8.06934	-0.233631
350.715	-328.007	-162.147	-193.091	-315.63	-278.497				-100.194	-42.6913	-50.4941	-1.86698
351.472	119.189	-83.1836	50.9034	-232.169	-139.053				36.4075	-21.9012	13.3115	-1.3733
352.23	-8.71686	-179.318	79.697	-138.225	-134.489				-2.66267	-47.2123	20.8411	-0.817611
352.987	-79.8643	-102.326	12.4788	-67.3855	74.8727				-24.3955	-26.9412	3.26326	-0.398591
353.744	-192.547	-10.0024	-52.5127	-178.793	-97.5236				-58.8156	-2.63351	-13.7323	-1.05758
354.501	-65.1668	43.8623	-96.497	-155.398	-48.8751				-19.906	11.5484	-25.2344	-0.919192
355.259	22.6103	-59.038	165.809	54.0135	6.28064				6.90658	-15.544	43.3597	0.319494
356.016	-74.2943	-154.885	-17.6292	-44.0729	-141.033				-22.6941	-40.7792	-4.6101	-0.260695
356.773	-128.738	64.369	-63.1069	-143.884	-93.3981				-39.3245	16.9476	-16.5027	-0.851085
357.53	-13.9065	2.52845	46.7763	15.1707	-85.9672				-4.24789	0.665709	12.2322	0.089736
358.287	-103.754	-5.06115	-108.815	-180.936	-187.262				-31.6927	-1.33254	-28.4555	-1.07025
359.044	21.4966	-70.8122	7.58702	-58.1671	-261.752				6.56637	-18.644	1.98404	-0.344064
359.801	93.3506	1.2615	108.489	-181.655	47.9368				28.515	0.332136	28.3702	-1.07451
360.558	-25.1376	157.11	-15.0826	-189.789	49.0184				-7.67858	41.3651	-3.94416	-1.12262
361.315	-45.0407	-133.871	-52.5475	-198.93	-88.8302				-13.7582	-35.2465	-13.7414	-1.17669
362.072	85.7444	105.627	75.803	116.811	28.5815				26.1916	27.8103	19.8228	0.690949
362.829	3.69592	-50.5109	-6.15987	82.5423	129.357				1.12896	-13.2989	-1.61083	0.488245
363.585	114.64	28.0503	50.0027	63.4181	284.162				35.0183	7.3853	13.0759	0.375124
364.342	-14.4511	40.9449	60.2131	81.8897	150.533				-4.41427	10.7803	15.746	0.484385
365.099	-34.4791	137.916	-24.9676	-170.018	73.7139				-10.532	36.3117	-6.52914	-1.00567
365.856	-98.6832	36.4188	27.0204	-65.7888	31.7196				-30.1439	9.58862	7.06595	-0.389147
366.612	186.274	-76.8379	30.2695	-164.154	9.31368				56.8995	-20.2305	7.91559	-0.970983
367.369	-252.628	-90.39	-174.986	-336.065	-265.376				-77.1683	-23.7986	-45.7595	-1.98786
368.125	-79.7788	27.7491	93.6533	-76.3101	-49.7172				-24.3694	7.306	24.4907	-0.451381
368.882	-63.5701	47.3886	-93.6214	-24.2722	1.15582				-19.4182	12.4768	-24.4824	-0.143572
369.638	-16.2103	-8.10515	-204.945	-150.524	-97.2618				-4.95163	-2.13399	-53.5939	-0.890365
370.395	309.061	250.027	78.7121	-42.8286	97.2326				94.4062	65.8289	20.5835	-0.253335
371.151	-228.356	29.9861	-43.8259	-125.711	-41.5193				-69.754	7.89498	-11.4607	-0.743593
371.907	22.9768	37.9117	-56.2932	-280.317	-47.1024				7.01853	9.98168	-14.7209	-1.6581
372.664	-130.164	7.99253	20.5522	-189.537	-47.9552				-39.7601	2.10433	5.37449	-1.12113
373.42	116.705	-128.035	-18.1289	-27.1934	146.164				35.6489	-33.7101	-4.74079	-0.160851
374.176	229.651	121.58	-6.75445	61.9158	105.82				70.1497	32.0105	-1.76632	0.366238
374.932	-183.663	62.7141	-92.9513	-27.9974	48.1555				-56.102	16.5118	-24.3072	-0.165607
375.688	140.154	114.571	46.7181	86.7622	73.4142				42.8118	30.165	12.217	0.513206
376.444	94.8296	197.378	109.164	170.914	77.1869				28.9668	51.9672	28.5469	1.01097
377.2	-55.79	-59.0718	107.204	-100.641	-44.8508				-17.0417	-15.5529	28.0344	-0.5953
377.956	-208.12	-194.028	-257.982	-177.769	-316.516				-63.5727	-51.0853	-67.4634	-1.05152
378.712	26.8767	-9.67559	35.4772	-13.9759	79.5549				8.20979	-2.54746	9.27743	-0.0826685
379.468	-77.1638	-35.3667	-7.50203	-286.149	-60.0163				-23.5706	-9.31162	-1.96181	-1.6926
380.224	124.253	64.2686	14.996	-56.7706	34.2766				37.9544	16.9211	3.92152	-0.335803
380.98	-218.222	-21.3944	-64.1831	-105.902	90.926				-66.6586	-5.63287	-16.7841	-0.62642
381.736	4.28166	52.4503	-67.4361	-115.605	-38.5349				1.30788	13.8095	-17.6348	-0.683812
382.492	-174.422	-57.7839	87.7459	73.835	89.886				-53.2792	-15.2138	22.9459	0.43674
383.247	-52.2415	44.7785	23.4554	-66.1015	19.1908				-15.9578	11.7896	6.13368	-0.390997
384.003	-35.0785	55.2752	-90.3537	-194.526	-126.495				-10.7151	14.5533	-23.6279	-1.15064
384.759	-37.0313	-69.8305	-44.4376	-60.3082	-37.0313				-11.3117	-18.3855	-11.6206	-0.356728
385.514	-202.034	29.4633	-133.637	-157.839	-132.585				-61.7137	7.75732	-34.9467	-0.933633
386.27	37.5503	21.9043	-80.3159	-98.048	-16.689				11.4702	5.76714	-21.003	-0.579963
387.025	-22.7186	45.4372	-134.246	-40.2739	13.4246				-6.93967	11.9631	-35.106	-0.238224
387.781	16.307	207.915	-96.823	-125.36	-29.5565				4.98118	54.7414	-25.3196	-0.741518
388.536	-122.514	23.0969	76.3201	-138.581	16.0674				-37.4233	6.08112	19.958	-0.819721
389.291	88.8353	51.3271	167.8	2.96118	114.499				27.1358	13.5138	43.8804	0.0175156
390.047	113.736	125.401	48.6051	-89.4334	-78.7403				34.742	33.0166	12.7104	-0.529007
390.802	35.4685	115.033	43.1374	35.4685	124.619				10.8343	30.2867	11.2806	0.209799
391.557	-67.1923	-135.331	11.3564	0.94637	44.4794				-20.5247	-35.6309	2.96976	0.00559786
392.313	70.2751	57.1571	-49.6611	-105.881	29.984				21.4663	15.0487	-12.9866	-0.626296
393.068	120.713	78.9274	46.4279	-34.3566	-31.571				36.8731	20.7806	12.1411	-0.203223
393.823	19.338	-80.1145	-36.8342	-86.5605	68.1433				5.90701	-21.0931	-9.63231	-0.512013
394.578	-111.53	-18.2836	-114.273	-21.9404	-48.4516				-34.0682	-4.81386	-29.8828	-0.129779
395.333	152.532	32.6853	30.8695	1.81585	-21.7902				46.5926	8.60564	8.0725	0.0107409
396.088	40.6194	-58.6724	-119.15	-56.8671	-44.23				12.4077	-15.4477	-31.1583	-0.336374
396.843	37.7228	58.3805	11.6761	-67.3621	-72.751				11.5229	15.3709	3.05335	-0.398453
397.598	-246.551	-79.5036	-65.2108	-60.7443	-138.461				-75.3118	-20.9323	-17.0529	-0.359308
398.353	145.708	87.9576	121.719	61.3038	-34.65				44.5081	23.1582	31.8301	0.362618
399.108	-131.915	12.3947	-130.144	-91.1895	-79.6801				-40.295	3.26337	-34.0333	-0.539394
399.863	-3.52369	-104.83	6.16645	107.472	-27.3086				-1.07635	-27.6004	1.61255	0.635709
400.617	115.852	110.586	33.3513	42.1279	0.877665				35.3883	29.1159	8.7215	0.24919
401.372	-96.4417	109.593	-21.0418	-18.4116	37.6999				-29.4593	28.8544	-5.50253	-0.108906
402.127	58.6621	-141.84	21.8889	-37.6488	118.2				17.919	-37.3446	5.72403	-0.222696
402.881	65.4724	12.2215	6.98372	-38.4105	-18.3323				19.9993	3.21777	1.82627	-0.227201
403.636	-84.6567	-46.2557	-139.64	-145.749	-130.04				-25.8594	-12.1786	-36.5164	-0.862119
404.391	2.61778	-6.98074	52.3556	-18.3245	-7.85334				0.799631	-1.83794	13.6912	-0.108391
405.145	-50.5034	-47.0204	-115.809	-24.3809	-148.898				-15.4269	-12.3799	-30.2847	-0.144215
405.9	-26.1421	45.313	33.1133	-119.382	64.4838				-7.98541	11.9303	8.65927	-0.706157
406.654	-61.1813	34.9607	-43.7009	-13.1103	8.74018				-18.6885	9.20472	-11.428	-0.0775484
407.408	23.621	44.6175	-148.725	-135.602	-66.4888				7.21532	11.7472	-38.8922	-0.802099
408.163	-66.605	4.3819	-15.7749	-68.3577	-60.4703				-20.3453	1.1537	-4.12519	-0.404342
408.917	26.4242	-35.2323	52.8485	-171.758	16.7354				8.07159	-9.27623	13.8201	-1.01596
409.671	-79.6031	-44.224	-129.134	-141.517	-22.112				-24.3157	-11.6436	-33.7691	-0.837084
410.426	-95.0667	-7.10779	-124.386	-52.42	-100.398				-29.0392	-1.87139	-32.5276	-0.310069
411.18	-8.94058	64.3722	48.2791	-88.5117	59.9019				-2.73101	16.9484	12.6252	-0.523555
411.934	-26.0861	-59.3684	-233.875	-19.7895	69.2631				-7.96831	-15.631	-61.1594	-0.117056
412.688	-17.1633	23.4866	-129.176	-126.466	58.7165				-5.24272	6.18372	-33.7801	-0.748059
413.442	66.2118	-75.2819	119.725	-96.1432	131.517				20.2252	-19.8208	31.3087	-0.568695
414.196	48.205	128.244	25.4668	-7.27623	254.668				14.7248	33.7649	6.65968	-0.0430396
414.95	135.977	192.558	257.353	47.4551	310.283				41.5358	50.6982	67.2988	0.280701
415.704	-68.6852	-19.2319	57.6956	-60.443	397.459				-20.9807	-5.06351	15.0876	-0.357526
416.458	122.086	44.979	27.5381	-155.132	502.112				37.2925	11.8424	7.20134	-0.917617
417.212	-76.2841	-94.6659	102.019	-45.0352	499.983				-23.3019	-24.9243	26.6783	-0.266387
417.966	299.679	231.654	197.641	-6.43482	775.855				91.5404	60.9915	51.6839	-0.0380625
418.72	266.024	179.796	-50.4529	-22.9331	787.065				81.2602	47.338	-13.1936	-0.135652
419.473	274.216	153.561	242.224	-170.928	917.709				83.7625	40.4307	63.3426	-1.01105
420.227	261.365	287.775	304.167	144.798	1277.68				79.8371	75.7675	79.541	0.856494
420.981	233.079	284.774	299.285	-25.3939	1325.92				71.1969	74.9775	78.2643	-0.150207
421.734	214.101	153.575	125.57	6.32366	1272.86				65.3997	40.4343	32.837	0.037405
422.488	291.262	184.286	207.659	-155.52	1391.59				88.9695	48.5203	54.3038	-0.919913
423.241	514.772	437.914	404.847	-34.8544	1607.77				157.243	115.297	105.869	-0.206167
423.995	590.454	457.269	322.308	-42.6192	1888.57				180.361	120.393	84.2849	-0.252097
424.748	332.357	231.856	227.448	-45.8423	1824				101.522	61.0449	59.4787	-0.271161
425.502	441.782	423.411	311.434	88.3564	2006.83				134.948	111.479	81.4414	0.522636
426.255	383.025	376.077	196.29	14.7651	1909.92				117	99.0164	51.3306	0.0873372
427.009	617.208	478.423	448.252	93.9605	2109.37				188.534	125.963	117.22	0.555785
427.762	519.294	496.195	495.34	-79.5623	2155.03				158.624	130.642	129.533	-0.470618
428.515	560.368	494.143	530.652	-65.3763	2185.44				171.171	130.102	138.768	-0.386707
429.268	679.361	508.468	541.3	-72.3978	2213.18				207.519	133.873	141.552	-0.42824
430.021	633.058	497.105	440.388	48.3759	2201.94				193.375	130.881	115.163	0.286148
430.775	501.165	399.443	384.557	-121.57	2089.84				153.087	105.168	100.563	-0.719096
431.528	417.417	540.428	578.972	84.4675	2290.46				127.505	142.288	151.404	0.499633
432.281	576.567	474.915	556.236	-76.4418	2338.79				176.119	125.039	145.458	-0.45216
433.034	806.32	725.607	626.331	176.761	2441.56				246.3	191.043	163.788	1.04556
433.787	628.159	559.968	599.278	-24.0674	2241.48				191.878	147.433	156.714	-0.142361
434.54	738.109	714.171	610.436	9.57547	2335.62				225.464	188.032	159.632	0.0566398
435.293	733.602	611.203	573.052	54.0465	2404.28				224.087	160.922	149.856	0.31969
436.045	884.458	725.16	748.144	141.069	2475.85	Max			270.168	190.926	195.643	0.834439
436.798	823.114	727.348	884.056	153.542	2355.37				251.43	191.502	231.184	0.908218
437.551	637.993	609.533	570.004	-60.0836	2268.95				194.883	160.482	149.058	-0.3554
438.304	807.613	603.934	609.46	19.7364	2183.64				246.695	159.008	159.376	0.116743
439.056	767.065	705.637	588.293	-123.644	2198.03				234.309	185.785	153.841	-0.731365
439.809	813.02	601.714	633.135	-7.06974	2161.77				248.347	158.424	165.567	-0.0418182
440.562	783.18	678.234	610.88	-40.7254	2012.77				239.232	178.571	159.748	-0.240894
441.314	809.788	758.2	734.75	-89.8896	2049.48				247.359	199.625	192.14	-0.531705
442.067	808.037	815.07	802.567	100.809	2156.07				246.824	214.598	209.875	0.596296
442.819	932.432	806.492	685.244	-25.814	1916.49				284.822	212.339	179.194	-0.152692
443.572	686.978	730.111	677.568	-72.9326	1962.91				209.846	192.229	177.187	-0.431403
444.324	855.128	730.045	712.738	-49.5612	1899.06				261.209	192.212	186.384	-0.293159
445.076	969.425	737.521	792.736	104.121	1920.71				296.122	194.18	207.304	0.615882
445.829	978.432	961.835	803.769	106.695	2046.17				298.874	253.239	210.189	0.63111
446.581	926.061	861.894	867.439	-19.0124	1920.25				282.876	226.926	226.839	-0.11246
447.333	954.014	954.014	810.476	-1.58606	1837.45				291.415	251.18	211.943	-0.00938168
448.085	821.024	662.219	624.899	-90.5191	1781				250.791	174.354	163.414	-0.535429
448.838	905.294	729.485	754.146	13.5237	1634.78				276.533	192.064	197.212	0.079994
449.59	902.389	696.72	727.81	86.0936	1660.49				275.645	183.438	190.325	0.509251
450.342	970.208	927.886	836.056	51.9041	1747.97				296.361	244.301	218.632	0.307018
451.094	1036.16	856.129	964.146	78.4119	1942.69				316.506	225.408	252.128	0.463813
451.846	949.977	850.654	973.205	-101.726	1744.56				290.181	223.966	254.497	-0.601718
452.598	848.199	922.617	816.992	35.2083	1672.39				259.092	242.914	213.647	0.20826
453.35	975.356	873.906	873.906	75.0888	1740.62				297.934	230.089	228.53	0.444157
454.101	993.487	876.278	886.643	-106.046	1556.41				303.472	230.713	231.861	-0.627274
454.853	969.165	890.391	814.003	15.914	1819.77				296.043	234.429	212.865	0.094133
455.605	989.385	832.163	879.806	-72.2585	1502.34				302.219	219.098	230.073	-0.427415
456.357	1029.27	882.462	859.448	-57.1378	1522.09				314.404	232.341	224.749	-0.337975
457.109	1157.15	886.696	873.213	-63.4487	1667.12				353.464	233.456	228.349	-0.375305
457.86	903.8	819.044	778.646	30.1003	1598.48				276.076	215.644	203.619	0.178046
458.612	983.944	978.408	843.155	46.6662	1585.86				300.557	257.603	220.489	0.276035
459.363	818.327	789.101	716.431	-73.4599	1450.24				249.968	207.761	187.35	-0.434522
460.115	1020.87	820.005	868.055	-18.1173	1440.72				311.837	215.897	227	-0.107166
460.866	1039.45	967.222	849.46	109.912	1551.32				317.512	254.658	222.137	0.650137
461.618	788.177	769.411	865.588	-6.25538	1294.08				240.758	202.576	226.355	-0.0370011
462.369	1062.35	825.75	908.247	138.533	1460.04				324.506	217.41	237.51	0.819435
463.121	991.093	820.108	813.919	31.7212	1333.84				302.741	215.924	212.843	0.187634
463.872	889.45	789.339	804.741	48.5155	1238.3				271.693	207.823	210.443	0.286973
464.623	915.938	898.294	899.061	-35.2874	1345.52				279.784	236.51	235.108	-0.208728
465.375	921.401	852.525	795.894	-39.7947	1223.69				281.453	224.459	208.13	-0.235389
466.126	1009.17	766.234	796.028	-38.961	1264.32				308.262	201.74	208.165	-0.230458
466.877	860.696	852.295	791.962	23.6749	1283.02				262.91	224.399	207.101	0.140039
467.628	915.798	842.534	766.981	-48.8426	1269.91				279.741	221.829	200.569	-0.288908
468.379	853.623	731.676	717.958	-184.443	982.428				260.749	192.641	187.749	-1.091
469.13	983.735	833.21	952.566	37.2512	1188.24				300.493	219.374	249.1	0.220344
469.881	927.734	790.432	758.572	-37.9286	980.075				283.387	208.111	198.37	-0.224351
470.632	1004.66	890.424	866.972	56.739	1087.88				306.885	234.438	226.717	0.335616
471.383	839.952	796.22	863.325	-18.8499	898.763				256.573	209.635	225.763	-0.111499
472.134	954.01	880.336	794.633	-160.881	991.599				291.414	231.781	207.8	-0.951626
472.885	909.362	880.851	950.629	-31.5126	1040.66				277.775	231.917	248.593	-0.1864
473.636	1036.48	893.547	765.576	-2.24509	1061.93				316.606	235.26	200.201	-0.0132799
474.386	1014.97	887.261	732.663	14.9371	767.765				310.035	233.605	191.594	0.0883541
475.137	977.177	888.411	974.94	-2.23781	948.086				298.49	233.908	254.951	-0.0132369
475.888	1039.99	804.576	872.369	-86.4174	836.61				317.677	211.835	228.128	-0.511167
476.638	821.104	818.129	782.429	-178.501	756.398				250.816	215.403	204.609	-1.05585
477.389	968.062	1029.68	830.722	151.445	865.614				295.706	271.102	217.237	0.895813
478.14	1112.47	953.969	839.907	128.134	908.789				339.817	251.168	219.639	0.757924
478.89	814.914	943.468	883.624	-71.6652	815.653				248.925	248.403	231.071	-0.423906
479.641	901.001	877.407	849.389	123.869	849.389				275.221	231.01	222.119	0.732698
480.391	847.531	766.533	793.778	-74.3706	714.989				258.888	201.819	207.576	-0.439909
481.141	807.83	817.403	814.457	-12.5188	625.203				246.761	215.212	212.984	-0.0740497
481.892	900.11	844.084	702.543	28.0133	861.039				274.949	222.237	183.718	0.165701
482.642	989.768	799.201	791.076	-91.5905	681.758				302.336	210.42	206.87	-0.541766
483.392	868.862	845.919	828.157	-65.1277	774.871				265.404	222.72	216.567	-0.385236
484.143	855.693	748.917	860.884	-68.2182	748.917				261.382	197.181	225.125	-0.403517
484.893	876.209	891.803	850.22	-8.9106	597.753				267.648	234.801	222.336	-0.052707
485.643	1023.23	922.171	953.381	4.45852	707.419				312.558	242.796	249.313	0.0263726
486.393	1003.84	870.096	826.257	-31.9506	593.687				306.636	229.086	216.07	-0.188991
487.143	945.078	884.896	817.285	-40.8642	623.365				288.685	232.982	213.723	-0.241716
487.893	940.323	832.624	724.925	-60.9056	601.628				287.233	219.22	189.571	-0.360262
488.643	887.515	793.193	894.199	34.1637	687.731				271.102	208.838	233.837	0.202082
489.393	885.456	905.512	841.629	-63.8836	582.38				270.473	238.41	220.089	-0.377877
490.143	975.793	968.361	853.912	103.302	584.138				298.067	254.957	223.301	0.611039
490.893	917.046	898.467	779.563	-15.6061	556.619				280.122	236.555	203.859	-0.0923117
491.643	985.506	812.336	905.982	61.687	599.776				301.034	213.878	236.918	0.364884
492.392	743.074	651.676	809.208	-4.45844	404.975				226.981	171.578	211.611	-0.0263721
493.142	831.999	763.656	699.77	55.7142	457.599				254.144	201.061	182.993	0.329555
493.892	1084.86	963.74	984.545	62.4165	620.449				331.382	253.741	257.463	0.369199
494.642	848.383	749.405	756.103	-69.9544	453.96				259.149	197.309	197.724	-0.413787
495.391	733.781	615.212	736.763	-47.7256	362.416				224.142	161.978	192.667	-0.282301
496.141	999.45	876.946	903.09	105.323	609.53				305.294	230.889	236.162	0.622996
496.89	965.799	942.572	766.495	-107.144	540.218				295.015	248.167	200.442	-0.633769
497.64	870.115	707.203	780.025	-14.2642	436.183				265.787	186.198	203.98	-0.0843739
498.389	978.97	832.463	741.553	60.1056	507.892				299.038	219.177	193.919	0.35553
499.139	812.386	676.617	786.419	-135.027	357.598				248.153	178.145	205.652	-0.798695
499.888	744.453	863.177	675.01	-50.0284	397.241				227.402	227.264	176.518	-0.295923
500.637	896.827	815.365	676.357	22.4207	420.014				273.946	214.676	176.87	0.13262
501.387	854.061	786.988	694.577	-30.5554	401.692				260.883	207.204	181.635	-0.180738
502.136	758.313	750.972	737.758	-124.061	371.449				231.636	197.722	192.927	-0.733831
502.885	678.57	674.866	586.711	-82.9693	231.129				207.277	177.684	153.427	-0.490771
503.634	825.664	647.102	668.5	-12.5436	278.911				252.209	170.374	174.816	-0.0741965
504.383	885.852	878.519	793.453	-89.4652	410.66				270.594	231.303	207.491	-0.529194
505.132	862.139	811.425	771	116.128	428.497				263.35	213.638	201.62	0.686906
505.881	864.882	703.633	795.985	21.2556	386.998				264.188	185.258	208.153	0.125729
506.63	805.127	750.481	781.083	93.2636	341.724				245.936	197.592	204.256	0.551663
507.379	796.419	723.753	655.447	-95.1925	363.33				243.276	190.555	171.402	-0.563072
508.128	678.25	629.907	602.488	-137.815	261.92				207.18	165.847	157.553	-0.815186
508.877	820.369	829.782	737.101	36.9275	351.897				250.591	218.471	192.755	0.218429
509.626	809.629	691.182	644.959	23.1116	371.953				247.311	181.98	168.659	0.136707
510.375	800.481	717.052	568.895	-47.4679	230.147				244.516	188.791	148.768	-0.280777
511.124	782.034	764.114	637.956	-7.88485	248.015				238.882	201.182	166.828	-0.0466396
511.872	657.705	710.293	645.459	0	112.379				200.904	187.011	168.79	0
512.621	754.934	700.395	674.561	-99.7489	246.861				230.603	184.405	176.401	-0.590024
513.37	961.4	779.802	732.088	17.0916	276.313				293.671	205.312	191.444	0.101098
514.118	747.371	683.311	583.661	-48.4012	242.718				228.293	179.907	152.63	-0.286297
514.867	770.921	830.601	674.029	63.1903	216.953				235.487	218.687	176.262	0.373776
515.615	715.112	662.582	603.748	33.6194	203.818				218.44	174.45	157.883	0.198862
516.364	782.845	700.514	609.112	-16.0476	186.292				239.129	184.437	159.285	-0.0949232
517.112	741.308	734.328	553.538	-32.1094	120.759				226.441	193.339	144.752	-0.18993
517.861	805.303	606.24	668.882	54.2901	167.046				245.989	159.615	174.915	0.321131
518.609	823.097	602.958	526.118	-78.2254	100.378				251.425	158.751	137.582	-0.46271
519.357	771.326	745.89	741.078	15.8115	222.048				235.61	196.384	193.795	0.0935264
520.106	807.911	606.973	587.572	-65.8246	197.474				246.786	159.808	153.652	-0.389359
520.854	783.095	685.468	558.76	75.4707	211.872				239.206	180.475	146.118	0.446416
521.602	668.349	581.173	550.039	-33.9018	123.845				204.155	153.016	143.838	-0.200532
522.35	717.824	676.944	544.604	83.1456	184.999				219.268	178.231	142.416	0.491814
523.098	693.727	683.31	555.537	62.4979	161.8				211.907	179.907	145.275	0.369681
523.846	669.837	602.232	494.617	-82.0912	-60.0163				204.609	158.56	129.344	-0.485577
524.594	739.799	658.905	603.593	-9.67961	138.972				225.98	173.482	157.842	-0.0572558
525.342	682.064	665.512	524.134	-9.6551	175.861				208.344	175.221	137.063	-0.0571108
526.09	813.13	666.045	679.921	88.806	127.659				248.38	175.361	177.802	0.525296
526.838	783.715	717.311	638.455	132.81	223.425				239.395	188.859	166.959	0.785581
527.586	580.286	726.577	585.859	64.0892	83.5946				177.255	191.299	153.205	0.379094
528.334	698.83	553.737	592.288	11.2149	51.1681				213.466	145.792	154.886	0.0663373
529.082	753.347	669.328	576.836	26.1236	175.098				230.119	176.226	150.845	0.154523
529.829	595.313	664.813	550.384	91.2626	150.934				181.845	175.037	143.928	0.539827
530.577	720.573	449.749	603.611	105.127	138.545				220.108	118.413	157.847	0.621836
531.325	720.653	644.758	505.501	-57.7915	78.68				220.132	169.757	132.191	-0.341842
532.072	712.953	706.65	564.48	109.254	210.804				217.78	186.052	147.614	0.646248
532.82	644.394	591.219	512.857	-94.4552	100.752				196.838	155.661	134.114	-0.558711
533.567	628.394	566.898	428.354	110.976	122.993				191.95	149.257	112.016	0.656434
534.315	523.674	577.456	491.829	8.492	100.489				159.962	152.037	128.615	0.050231
535.062	730.887	610.248	606.721	93.1245	142.509				223.258	160.671	158.66	0.55084
535.81	705.677	489.307	468.801	-9.89927	90.5076				215.557	128.828	122.594	-0.0585551
536.557	791.09	644.142	585.649	84.887	222.561				241.648	169.595	153.15	0.502114
537.304	595.206	556.76	459.22	9.2556	183.688				181.813	146.588	120.088	0.0547477
538.052	499.527	554.633	624.767	-121.661	158.875				152.586	146.028	163.379	-0.719638
538.799	649.233	595.251	610.366	149.712	138.196				198.316	156.722	159.613	0.885562
539.546	639.54	549.742	437.311	-76.6572	95.639				195.355	144.74	114.359	-0.453435
540.293	449.448	349.248	421.857	16.7	100.2				137.289	91.9527	110.317	0.0987821
541.04	608.59	530.697	574.375	8.00777	104.829				185.901	139.726	150.202	0.0473667
541.787	596.2	521.4	440.733	-122.467	57.2				182.116	137.278	115.254	-0.724401
542.535	630.311	592.801	506.014	75.0195	105.174				192.536	156.077	132.325	0.443747
543.282	651.527	543.184	448.846	117.923	19.8996				199.016	143.014	117.375	0.697527
544.029	622.249	452.477	373.497	0.738136	44.2882				190.073	119.132	97.671	0.00436614
544.775	455.229	511.302	324.636	-73.781	35.4149				139.055	134.62	84.8938	-0.436421
545.522	603.436	372.192	357.51	-49.9193	10.2775				184.327	97.9936	93.4904	-0.295277
546.269	603.801	532.636	494.485	103.446	103.446				184.438	140.236	129.31	0.611891
547.016	566.269	430.601	533.09	-17.6959	4.42398				172.974	113.372	139.405	-0.104673
547.763	647.117	355.803	414.363	8.89508	94.1396				197.67	93.6786	108.358	0.0526152
548.509	599.982	519.687	411.883	-47.5822	-48.3257				183.272	136.827	107.709	-0.281453
549.256	507.72	601.521	400.518	-18.6114	-2.23337				155.089	158.373	104.737	-0.110088
550.003	632.102	505.829	493.276	78.2743	64.244				193.083	133.179	128.994	0.463
550.749	593.179	472.77	368.613	66.4833	-62.7898				181.193	124.474	96.3938	0.393255
551.496	480.539	473.844	246.22	-72.8991	-60.2533				146.786	124.757	64.3877	-0.431205
552.242	539.536	413.325	295.232	-41.3325	67.1653				164.808	108.823	77.2044	-0.244485
552.989	627.935	541.907	445.584	251.468	146.322				191.81	142.677	116.522	1.48746
553.735	548.75	586.847	479.149	72.5317	29.3057				167.622	154.51	125.299	0.429031
554.482	405.517	350.957	317.041	-1.47461	-16.958				123.87	92.4025	82.9075	-0.00872244
555.228	465.841	551.269	332.952	-111.714	-7.30158				142.297	145.142	87.0684	-0.660799
555.974	477.931	442.178	321.783	-99.2346	-108.72				145.99	116.42	84.1475	-0.586981
556.721	520.434	494.267	496.447	41.4312	93.7653				158.973	130.134	129.823	0.245069
557.467	371.651	436.129	230.38	-76.0689	-142.72				113.525	114.827	60.2454	-0.449955
558.213	519.932	496.856	411.042	66.3436	48.3154				158.819	130.816	107.489	0.392428
558.959	353.626	273.775	280.191	-172.535	-81.9898				108.019	72.0815	73.2712	-1.02056
559.705	474.393	450.637	431.201	46.7914	36.7133				144.909	118.647	112.761	0.276775
560.451	503.721	306.675	314.557	-111.062	10.7479				153.867	80.7437	82.2579	-0.656943
561.197	555.552	495.877	407.074	29.1274	44.0463				169.7	130.558	106.451	0.172291
561.943	507.064	528.339	375.865	121.979	17.0203				154.889	139.105	98.2904	0.721517
562.689	472.852	441.141	358.691	7.04698	11.9799				144.438	116.147	93.7993	0.0416835
563.435	416.887	465.725	323.459	-138.726	-36.805				127.343	122.619	84.5859	-0.820579
564.181	417.144	389.617	335.268	-51.5254	67.0536				127.421	102.581	87.674	-0.304777
564.927	622.661	634.568	418.142	121.17	46.9272				190.199	167.074	109.346	0.716733
565.672	500.416	537.458	316.604	31.4507	53.8157				152.858	141.506	82.7933	0.186034
566.418	535.21	358.906	342.814	-60.867	-48.9735				163.486	94.4954	89.6474	-0.360034
567.164	631.2	552.563	337.716	-14.0423	31.5951				192.807	145.483	88.3143	-0.0830612
567.91	583.584	395.78	312.311	1.39114	70.2527				178.263	104.204	81.6707	0.00822873
568.655	599.532	539.999	362.101	32.2178	58.8326				183.134	142.175	94.6908	0.190571
569.401	612.9	634.639	469.142	-17.5315	82.0473				187.218	167.093	122.683	-0.1037
570.146	583.746	502.651	429.945	9.78736	-33.5567				178.312	132.342	112.432	0.0578931
570.892	645.724	512.926	311.269	-11.9448	61.1295				197.244	135.047	81.3981	-0.0706548
571.637	489.124	472.378	330.734	15.3505	-13.955				149.409	124.371	86.4885	0.0907999
572.383	677.347	568.86	401.957	10.4314	85.5376				206.904	149.774	105.114	0.0617028
573.128	602.301	413.468	560.884	-4.91388	93.3637				183.98	108.861	146.674	-0.029066
573.873	551.771	588.698	431.049	-84.5055	11.3621				168.545	154.997	112.721	-0.499857
574.619	587.433	662.197	456.418	-4.27224	68.3558				179.438	174.348	119.355	-0.0252707
575.364	653.616	519.922	415.938	55.8828	-34.6615				199.655	136.889	108.769	0.330552
576.109	646.455	541.432	317.196	-31.2228	-6.38649				197.467	142.552	82.948	-0.184686
576.854	650.469	627.869	407.514	-38.1383	-60.7387				198.693	165.31	106.567	-0.225591
577.599	640.549	596.52	431.767	-39.0579	-0.710143				195.663	157.056	112.909	-0.231031
578.344	583.712	368.473	391.279	-127.576	-104.056				178.302	97.0143	102.321	-0.754621
579.089	709.882	619.274	476.584	8.56139	59.9297				216.842	163.047	124.629	0.0506414
579.834	703.747	536.427	448.818	36.6236	51.7038				214.968	141.235	117.368	0.216632
580.579	789.361	658.524	438.052	119.994	35.42				241.12	173.381	114.552	0.709778
581.324	714.002	574.101	547.281	129.028	56.5403				218.1	151.154	143.116	0.763211
582.069	659.132	591.918	404.007	-72.9959	26.7411				201.339	155.845	105.65	-0.431778
582.814	787.656	731.551	483.086	-34.9745	48.8186				240.599	192.608	126.329	-0.206877
583.559	640.833	592.716	306.929	-104.254	-5.10334				195.75	156.055	80.2633	-0.616671
584.304	523.701	596.315	423.215	-16.1364	-116.623				159.971	157.002	110.673	-0.0954486
585.048	749.552	858.098	525.86	63.0739	231.76				228.96	225.927	137.515	0.373088
585.793	873.249	851.878	583.64	193.073	159.911				266.744	224.289	152.624	1.14204
586.537	728.977	652.904	505.927	14.7716	-25.8503				222.675	171.901	132.302	0.0873752
587.282	669.925	546.11	434.088	-233.626	-173.93				204.636	143.784	113.516	-1.38192
588.027	786.471	723.226	543.164	-40.1792	10.4168				240.237	190.416	142.04	-0.237664
588.771	763.354	632.049	482.938	-24.4808	63.7983				233.176	166.411	126.29	-0.144806
589.516	707.477	689.679	504.281	-85.2828	-51.1697				216.107	181.584	131.872	-0.504456
590.26	824.04	794.211	554.829	97.6917	25.3551				251.713	209.106	145.09	0.577855
591.004	935.425	777.272	743.543	270.584	74.2044				285.736	204.646	194.44	1.60053
591.749	792.277	690.434	390.897	-33.698	29.9538				242.01	181.783	102.221	-0.199327
592.493	721.843	679.162	444.038	-29.952	-130.291				220.495	178.815	116.118	-0.177169
593.237	801.577	749.692	563.961	-41.3571	33.8377				244.851	197.385	147.478	-0.244631
593.982	772.329	703.075	584.139	45.9182	-21.0772				235.917	185.111	152.755	0.27161
594.726	785.495	775.677	705.435	-0.755284	-18.8821				239.939	204.226	184.474	-0.00446757
595.47	775.962	611.455	531.83	-103.662	-33.0516				237.027	160.988	139.076	-0.613169
596.214	805.243	647.679	623.438	85.5996	-58.329				245.971	170.526	163.032	0.50633
596.958	647.365	580.136	518.949	-114.063	-31.7262				197.745	152.743	135.707	-0.674694
597.702	776.635	713.42	562.91	14.2985	-18.0613				237.232	187.835	147.203	0.084577
598.446	852.161	780.328	600.369	89.2236	97.541				260.303	205.451	156.999	0.527765
599.19	778.732	685.192	490.51	-96.581	-41.8264				237.873	180.403	128.27	-0.571285
599.934	823.774	709.445	557.259	21.9572	-28.0144				251.631	186.788	145.726	0.129879
600.678	818.113	682.9	562.88	29.6253	-36.4619				249.902	179.799	147.195	0.175236
601.421	792.29	701.808	571.027	-38.0177	-58.5473				242.014	184.777	149.326	-0.224878
602.165	804.244	722.457	461.948	-117.38	-165.847				245.666	190.214	120.801	-0.694315
602.909	877.706	687.397	407.262	-28.1658	-181.174				268.106	180.983	106.501	-0.166603
603.653	892.741	795.42	511.889	-36.7824	-9.96191				272.698	209.424	133.861	-0.217571
604.396	846.847	772.535	507.798	-135.465	-13.1594				258.679	203.399	132.791	-0.801285
605.14	836.426	809.117	549.295	28.8692	-45.2544				255.496	213.03	143.643	0.170764
605.883	856.393	754.497	412.251	-6.22266	107.341				261.595	198.65	107.805	-0.0368076
606.627	868.13	783.187	653.825	-0.779291	-68.5776				265.181	206.204	170.978	-0.00460958
607.37	768.151	770.481	539.026	-11.6504	-7.76695				234.641	202.858	140.958	-0.0689133
608.114	913.907	880.29	555.067	-39.0892	89.1235				279.164	231.769	145.152	-0.231216
608.857	874.938	840.287	533.941	62.2143	53.5516				267.26	221.237	139.628	0.368003
609.601	743.548	718.397	543.12	20.4358	-79.3852				227.126	189.145	142.028	0.12088
610.344	833.576	767.829	468.055	-117.405	-25.0464				254.625	202.16	122.398	-0.694461
611.087	914.779	777.878	577.672	-46.6885	-2.37399				279.43	204.806	151.064	-0.276167
611.831	812.946	855.817	516.03	-37.313	22.229				248.324	225.326	134.944	-0.22071
612.574	730.87	799.34	520.685	30.2539	-28.6616				223.253	210.456	136.161	0.178954
613.317	889.126	822.94	628.369	36.6814	3.98711				271.594	216.67	164.321	0.216974
614.06	849.642	962.13	650.993	-35.1026	129.241				259.533	253.317	170.238	-0.207635
614.803	858.335	792.063	485.458	-11.9768	-50.3024				262.188	208.54	126.949	-0.0708436
615.546	846.239	870.144	499.616	-199.209	-49.4038				258.494	229.098	130.652	-1.17834
616.289	859.108	787.583	463.71	-102.064	32.9499				262.425	207.361	121.262	-0.60372
617.032	989.44	832.284	563.676	-33.6762	-23.2526				302.236	219.13	147.404	-0.199198
617.775	879.032	682.269	472.71	-53.5897	-63.1879				268.511	179.633	123.616	-0.316988
618.518	895.831	846.548	564.366	-45.3082	37.3594				273.642	222.886	147.584	-0.268002
619.261	774.936	810.887	494.521	5.59232	-67.9068				236.713	213.496	129.319	0.0330791
620.003	824.33	833.98	574.216	60.3168	30.5605				251.801	219.577	150.16	0.356779
620.746	909.86	923.597	547.047	95.3494	63.8356				277.927	243.171	143.055	0.564
621.489	945.774	899.168	693.46	1.60709	-5.62482				288.898	236.74	181.343	0.00950609
622.232	928.924	816.034	509.618	4.83815	-37.0925				283.751	214.852	133.267	0.0286181
622.974	880.139	917.012	704.592	-14.4285	83.3647				268.849	241.438	184.254	-0.0853459
623.717	759.172	622.602	458.717	-166.295	-113.273				231.898	163.923	119.956	-0.983649
624.459	863.877	769.943	524.268	13.6486	-36.9316				263.881	202.716	137.098	0.0807328
625.202	960.608	936.492	571.542	43.4082	47.4275				293.429	246.567	149.461	0.256764
625.944	971.49	788.022	608.596	164.07	-83.2475				296.753	207.476	159.15	0.970491
626.687	776.177	675.948	488.318	2.40551	-232.532				237.092	177.969	127.697	0.0142288
627.429	878.925	701.852	454.755	-90.951	-93.3656				268.478	184.789	118.92	-0.537983
628.171	729.351	766.546	531.246	-7.27734	106.734				222.789	201.822	138.923	-0.0430461
628.914	882.784	728.519	518.525	14.5381	59.7677				269.657	191.81	135.596	0.085994
629.656	829.506	755.415	417.169	-8.85881	-57.1796				253.382	198.891	109.092	-0.0524006
630.398	771.859	841.439	638.361	-33.9812	-26.6995				235.773	221.54	166.934	-0.201002
631.14	877.012	768.899	561.546	80.6819	-52.4432				267.894	202.441	146.847	0.477241
631.882	866.389	741.468	481.148	94.2953	8.05943				264.649	195.219	125.822	0.557765
632.624	767.375	892.561	679.582	25.1998	4.87738				234.404	235	177.714	0.149059
633.367	851.802	648.092	501.882	66.5342	40.2491				260.193	170.635	131.244	0.393556
634.109	645.243	634.544	477.348	-83.1244	-32.9206				197.097	167.067	124.829	-0.491688
634.851	845.066	763.92	462.287	7.37691	91.8016				258.135	201.131	120.89	0.0436351
635.592	874	586.478	419.847	-17.1533	-53.0934				266.973	154.412	109.792	-0.101463
636.334	803.723	666.083	515.333	8.1929	-11.4701				245.507	175.371	134.762	0.0484617
637.076	790.578	684.344	485.876	9.05871	-158.116				241.491	180.179	127.059	0.0535831
637.818	711.4	676.698	543.672	-118.154	-57.0112				217.306	178.166	142.172	-0.698889
638.56	729.394	692.138	414.786	-106.801	-97.6941				222.802	182.231	108.468	-0.631739
639.301	730.115	590.218	403.964	-153.97	-134.931				223.022	155.397	105.638	-0.910746
640.043	717.195	621.238	497.983	-52.9417	0.827214				219.075	163.564	130.225	-0.313155
640.785	647.503	617.541	349.552	-83.2266	-24.1357				197.787	162.591	91.4093	-0.492293
641.526	798.985	756.406	619.485	144.435	-64.2861				244.059	199.152	161.998	0.854347
642.268	706.479	643.774	387.1	-168.05	-147.984				215.802	169.498	101.228	-0.994031
643.009	740.185	611.093	334.467	-169.329	-139.151				226.098	160.893	87.4644	-1.0016
643.751	760.203	679.384	298.862	92.605	-59.7723				232.213	178.873	78.1536	0.547767
644.492	732.522	792.165	508.229	0.840048	49.5628				223.757	208.567	132.904	0.00496896
645.234	700.879	700.879	409.55	45.5994	-97.9542				214.092	184.533	107.099	0.269724
645.975	662.481	596.148	365.683	-148.824	-17.0085				202.363	156.958	95.6276	-0.88031
646.716	670.964	611.837	402.75	-65.9824	20.5659				204.954	161.089	105.321	-0.390292
647.458	658.714	689.511	332.779	35.9299	38.4963				201.212	181.54	87.0231	0.212528
648.199	714.579	593.187	355.568	1.72188	-140.333				218.277	156.179	92.9825	0.0101851
648.94	774.104	646.655	379.782	88.9579	-67.5738				236.459	170.256	99.3145	0.526194
649.681	895.305	674.061	353.818	-31.8522	70.5913				273.481	177.472	92.5248	-0.188409
650.422	535.496	537.231	336.746	35.584	-214.372				163.573	141.446	88.0605	0.210482
651.163	617.796	433.237	228.749	-179.36	-179.36				188.713	114.066	59.8189	-1.06093
651.904	823.436	655.811	667.044	109.734	8.64046				251.528	172.667	174.435	0.649086
652.645	841.748	778.269	449.57	-27.8264	63.4789				257.122	204.908	117.564	-0.164595
653.386	643.659	629.761	313.578	-46.0377	-52.1182				196.613	165.808	82.0019	-0.272317
654.127	610.514	582.644	292.628	-96.6719	-12.1929				186.489	153.403	76.5236	-0.571823
654.868	553.757	598.372	223.077	-185.46	-159.216				169.151	157.544	58.3357	-1.09701
655.609	694.431	523.467	474.116	96.9383	-16.7439				212.122	137.822	123.983	0.573399
656.35	447.425	488.74	221.515	-38.6772	-209.209				136.671	128.679	57.9271	-0.228779
657.091	603.232	484.865	335.811	-57.8682	-139.41				184.264	127.659	87.816	-0.342296
657.831	511.726	432.593	393.906	0.879255	-103.752				156.313	113.896	103.008	0.00520087
658.572	605.901	506.674	375.835	-211.626	-36.881				185.08	133.401	98.2823	-1.25179
659.312	552.194	532.819	437.704	-11.449	88.0692				168.674	140.285	114.461	-0.0677218
660.053	606.571	485.081	301.085	-40.4968	15.8466				185.284	127.716	78.735	-0.239542
660.794	522.609	457.503	431.988	0.879813	-58.0677				159.637	120.455	112.967	0.00520417
661.534	541.433	500.936	318.697	-121.492	-88.0379				165.387	131.89	83.3407	-0.718638
662.275	497.528	460.674	321.156	-97.3997	-79.8502				151.976	121.29	83.9836	-0.576128
663.015	656.931	541.88	274.892	71.1382	179.163				200.667	142.67	71.8855	0.420789
663.755	558.964	474.943	290.095	17.6887	7.95993				170.742	125.047	75.8612	0.10463
664.496	578.915	436.818	285.072	-149.114	-75.4344				176.836	115.009	74.5475	-0.882026
665.236	526.628	426.401	361.342	50.1131	-140.668				160.865	112.266	94.4925	0.296424
665.976	514.51	430.957	335.971	-180.299	-189.094				157.163	113.466	87.8578	-1.06648
666.716	360.02	273.3	91.9758	-108.619	-191.835				109.972	71.9564	24.0521	-0.642491
667.457	651.818	475.889	460.055	131.947	164.494				199.106	125.296	120.306	0.780479
668.197	711.857	709.214	540.06	244.921	206.157				217.445	186.727	141.228	1.44873
668.937	327.925	480.49	220.078	-24.5506	-72.7749				100.169	126.507	57.5514	-0.145219
669.677	453.143	490.027	189.688	45.6656	-165.099				138.418	129.018	49.6042	0.270116
670.417	507.57	469.875	333.997	17.5326	0.876632				155.043	123.712	87.3416	0.103707
671.157	499.276	515.015	322.65	-103.178	-153.892				152.51	135.597	84.3742	-0.610307
671.897	423.628	275.402	250.844	-67.5349	-222.778				129.402	72.51	65.5968	-0.399475
672.637	459.304	559.722	351.9	-32.3084	-105.657				140.3	147.368	92.0233	-0.191107
673.376	373.946	299.854	300.726	-135.109	-38.3534				114.226	78.9479	78.6411	-0.79918
674.116	563.241	294.821	286.021	24.6418	-59.8444				172.049	77.6228	74.7956	0.145758
674.856	428.661	336.617	248.08	-62.2391	-94.6736				130.939	88.6271	64.8739	-0.36815
675.596	441.96	344.236	308.139	-32.5747	34.3355				135.002	90.633	80.5797	-0.192682
676.335	411.334	404.333	184.663	-98.02	-122.525				125.647	106.456	48.2901	-0.579797
677.075	565.158	391.062	396.311	26.2457	-55.1161				172.634	102.962	103.637	0.155246
677.815	359.985	388.082	258.136	-213.357	-124.678				109.962	102.177	67.5036	-1.26203
678.554	307.606	344.624	112.818	30.8487	-72.2741				93.9618	90.7353	29.5024	0.182473
679.294	421.269	302.925	169.567	-62.7046	-75.0689				128.681	79.7564	44.3426	-0.370903
680.033	490.854	470.658	187.034	55.3199	-47.417				149.937	123.918	48.9101	0.327222
680.773	412.743	318.577	227.932	-40.4822	34.3219				126.077	83.8775	59.6053	-0.239456
681.512	375.35	194.268	166.139	-68.5651	-250.526				114.655	51.1483	43.4459	-0.405569
682.251	422.5	484.865	275.811	49.1892	62.3649				129.058	127.659	72.1257	0.290959
682.991	375.527	276.797	91.678	-67.877	-94.3225				114.709	72.8772	23.9742	-0.401498
683.73	461.595	485.425	309.789	99.7327	30.8907				140.999	127.806	81.0112	0.589928
684.469	443.263	268.966	208.802	-85.8213	-51.3158				135.4	70.8154	54.6027	-0.507641
685.208	468.745	357.983	143.548	-26.5829	7.08878				143.184	94.2525	37.5383	-0.15724
685.948	317.751	434.349	281.259	8.01054	4.4503				97.0609	114.359	73.5504	0.0473831
686.687	495.043	448.992	303.756	82.3595	53.1352				151.217	118.214	79.4335	0.487164
687.426	388.563	335.982	226.365	0.8912	46.3424				118.691	88.46	59.1954	0.00527153
688.165	294.254	362.913	168.527	39.2338	41.9089				89.8833	95.5505	44.0706	0.232072
688.904	440.443	337.494	315.114	-60.8742	73.4071				134.538	88.8579	82.4035	-0.360076
689.643	391.618	194.465	139.8	-8.06537	77.0691				119.624	51.2002	36.5582	-0.0477074
690.382	437.423	330.299	359.758	69.6305	91.948				133.616	86.9635	94.0782	0.411871
691.12	364.547	301.694	157.132	51.1802	-55.6697				111.355	79.4323	41.0908	0.302736
691.859	267.357	342.973	210.645	-166.536	-75.6161				81.6673	90.3006	55.0845	-0.985073
692.598	359.951	373.483	230.044	-1.80426	-55.9322				109.951	98.3333	60.1574	-0.0106724
693.337	300.959	220.523	90.3782	36.1513	-36.1513				91.9316	58.0609	23.6343	0.213838
694.075	330.587	192.012	112.309	-148.538	-149.443				100.982	50.5544	29.3693	-0.878613
694.814	230.765	298.905	87.2184	-107.206	-56.3285				70.49	78.6979	22.808	-0.634133
695.553	390.815	293.339	236.858	-55.5705	-74.7013				119.379	77.2325	61.9393	-0.328704
696.291	290.207	281.994	176.132	-43.8049	7.30082				88.6473	74.2455	46.0593	-0.25911
697.03	233.473	205.897	160.857	-26.6563	-109.383				71.317	54.2102	42.0648	-0.157675
697.768	204.917	214.148	216.917	-78.4593	-100.613				62.5944	56.3825	56.7247	-0.464094
698.507	264.878	315.638	189.198	83.0627	-35.9938				80.91	83.1036	49.4762	0.491323
699.245	264.534	101.744	49.947	-154.466	-140.591				80.805	26.7879	13.0613	-0.913678
699.984	453.31	318.341	218.743	70.7425	130.315				138.469	83.8153	57.2023	0.418448
700.722	310.389	241.413	61.5185	-207.858	-84.8209				94.8119	63.5611	16.0873	-1.2295
701.46	357.087	325.304	262.674	59.8261	-22.4348				109.076	85.6486	68.6904	0.353877
702.198	251.952	243.491	165.461	50.7664	-46.0658				76.9616	64.108	43.2687	0.300288
702.937	316.933	368.967	128.665	50.1417	65.2788				96.8109	97.1444	33.6465	0.296592
703.675	338.815	202.911	129.297	-4.71887	-29.257				103.495	53.4241	33.8117	-0.0279125
704.413	82.4177	201.781	-1.89466	-112.732	-131.679				25.1755	53.1265	-0.495462	-0.666822
705.151	39.9755	166.564	16.1805	-175.131	-220.817				12.211	43.8544	4.23128	-1.03591
705.889	237.667	124.083	201.396	86.8581	-3.81794				72.5981	32.6695	52.666	0.513774
706.627	5.71984	47.6653	-6.67315	-141.089	-239.28				1.74719	12.5497	-1.74506	-0.834557
707.365	188.141	202.467	136.57	-49.6617	35.3362				57.47	53.307	35.7135	-0.293753
708.103	226.841	335.955	163.67	-61.2568	-210.57				69.2914	88.4528	42.8005	-0.362339
708.841	71.6699	151.94	71.6699	-146.207	-185.386				21.8924	40.004	18.742	-0.864825
709.579	186.313	53.5053	64.0152	96.5006	46.8171				56.9115	14.0873	16.7403	0.570809
710.316	219.229	312.09	219.229	72.7572	-85.2025				66.9661	82.1695	57.3293	0.430366
711.054	308.324	25.9338	143.116	52.8281	-45.144				94.1812	6.82805	37.4255	0.312483
711.792	374.446	274.849	165.676	135.03	154.184				114.379	72.3643	43.3249	0.798717
712.53	-21.0805	58.4505	-188.766	-232.844	-251.05				-6.43929	15.3893	-49.3632	-1.37729
713.267	187.131	305.168	56.6192	8.63683	-156.423				57.1615	80.347	14.8062	0.0510876
714.005	265.405	366.741	167.929	81.0691	28.9532				81.071	96.5584	43.9141	0.479531
714.742	12.584	214.896	151.008	-65.8239	-172.304				3.84392	56.5793	39.4891	-0.389354
715.48	168.903	177.64	221.322	125.221	-61.1547				51.5935	46.7703	57.8765	0.740696
716.217	336.528	280.604	117.736	101.057	-82.4151				102.797	73.8795	30.7884	0.597759
716.955	-81.8988	142.09	-75.9784	-153.93	-166.758				-25.017	37.4104	-19.8687	-0.910512
717.692	248.798	228.894	174.159	46.7741	4.97597				75.9983	60.265	45.5433	0.276673
718.429	147.804	173.946	89.4866	-19.1039	-105.574				45.1484	45.7978	23.4011	-0.113001
719.167	14.2287	-2.03267	128.058	22.3593	-49.8003				4.34631	-0.535176	33.4877	0.132257
719.904	238.168	64.3973	254.523	-63.3752	-47.0203				72.7512	16.955	66.5588	-0.37487
720.641	312.558	406.529	173.643	63.3287	-25.5358				95.4744	107.034	45.4084	0.374595
721.378	117.786	190.11	122.952	-130.184	-11.3653				35.979	50.0537	32.1524	-0.770051
722.116	222.057	218.944	167.062	-58.1084	62.259				67.8299	57.6453	43.6873	-0.343716
722.853	81.3991	-54.2661	26.0894	-156.537	-158.624				24.8643	-14.2876	6.8225	-0.925929
723.59	24.1066	124.726	53.4539	-154.073	-198.094				7.36366	32.8387	13.9784	-0.911355
724.327	322.429	109.919	217.745	-5.23424	20.937				98.4899	28.9403	56.9411	-0.030961
725.064	190.071	189.021	214.224	-76.6585	-69.3077				58.0594	49.7668	56.0204	-0.453442
725.801	209.711	123.73	282.062	-16.7769	-14.6798				64.0587	32.5765	73.7603	-0.0992369
726.538	94.6524	71.5151	-58.8948	123.048	-70.4634				28.9127	18.829	-15.4012	0.72784
727.274	-16.8991	-41.1916	-41.1916	-119.35	-113.013				-5.16204	-10.8452	-10.7718	-0.705967
728.011	66.651	268.72	79.3465	15.8693	-72.9988				20.3593	70.7507	20.7494	0.0938683
728.748	191.168	26.4045	10.5618	-69.7078	-49.6404				58.3946	6.95197	2.76195	-0.412328
729.485	110.759	54.3144	-12.7799	-265.182	-136.318				33.8326	14.3003	-3.34199	-1.56858
730.221	200.079	115.554	125.183	-47.0774	-64.1965				61.1165	30.4239	32.7359	-0.278467
730.958	-41.7325	-5.35032	224.713	-179.771	-73.8344				-12.7477	-1.40867	58.7635	-1.06336
731.695	104.685	274.531	282.009	183.733	-102.549				31.9773	72.2807	73.7465	1.0868
732.431	55.6535	224.755	48.1617	23.5457	-203.349				17	59.1751	12.5945	0.139275
733.168	131.949	173.048	140.601	-216.31	24.8757				40.3054	45.5614	36.7679	-1.27949
733.904	179.455	59.458	11.8916	-86.4843	-117.835				54.8166	15.6545	3.1097	-0.511563
734.641	52.8736	-43.1621	78.7709	-119.775	-94.9567				16.1509	-11.364	20.5989	-0.708479
735.377	229.845	116.541	144.598	-44.2425	110.067				70.209	30.6839	37.8129	-0.261699
736.114	167.172	97.6977	74.9016	35.8225	-18.454				51.0645	25.7226	19.5871	0.211893
736.85	139.837	207.57	119.08	146.392	40.4216				42.7148	54.6507	31.1399	0.86592
737.586	-27.4556	51.6165	-125.198	-116.412	-160.341				-8.38664	13.59	-32.7397	-0.688586
738.322	236.499	336.598	120.999	130.899	152.899				72.2413	88.6221	31.6418	0.774281
739.059	40.8288	-82.761	-116.969	-281.387	-130.211				12.4716	-21.7899	-30.5879	-1.66443
739.795	156.586	157.689	206.209	4.41088	33.0816				47.8311	41.5176	53.9245	0.0260908
740.531	131.357	113.546	-64.5651	-124.678	24.4902				40.1244	29.8951	-16.8841	-0.737479
741.267	23.378	194.817	126.909	85.7195	-24.4913				7.1411	51.2929	33.1873	0.507038
742.003	91.1301	145.586	-63.3466	-81.128	-25.5609				27.8368	38.331	-16.5654	-0.47988
742.739	141.323	16.6917	-12.2406	-125.744	-162.466				43.1688	4.39472	-3.20097	-0.743789
743.475	-113.086	12.3163	14.5556	-142.197	-72.7779				-34.5433	3.24272	3.80635	-0.841107
744.211	181.883	227.915	221.179	21.3319	-71.855				55.5583	60.0072	57.8391	0.12618
744.947	35.0419	40.6938	-181.992	-101.734	-65.5622				10.704	10.7142	-47.5916	-0.601769
745.682	-96.8282	-63.0509	-138.487	-32.6514	-63.0509				-29.5773	-16.6005	-36.2149	-0.193136
746.418	-21.4714	178.552	1.13008	-16.9511	116.398				-6.5587	47.0105	0.29552	-0.100268
747.154	148.876	145.466	-43.1854	-111.373	-107.963				45.4759	38.2995	-11.2932	-0.65878
747.89	88.0469	-74.3253	88.0469	-46.8821	-73.1818				26.895	-19.5689	23.0246	-0.277312
748.625	174.852	118.854	164.567	-9.14261	-108.568				53.4107	31.2928	43.035	-0.0540794
749.361	288.001	108.851	112.252	171.213	-26.0788				87.9733	28.6591	29.3545	1.01274
750.097	110.516	-29.623	3.41804	-140.139	58.1066				33.7586	-7.79936	0.893831	-0.828937
750.832	208.495	270.697	239.596	10.3671	10.3671				63.6871	71.2713	62.6554	0.0613225
751.568	93.7772	200.29	134.298	76.411	130.825				28.6453	52.7337	35.1195	0.451978
752.303	230.781	66.9265	90.0047	9.23125	-99.2359				70.4948	17.6209	23.5366	0.0546037
753.039	-62.1701	-103.617	-145.064	-172.695	-203.78				-18.9906	-27.281	-37.9348	-1.02151
753.774	-78.8083	92.7157	-164.57	53.3115	-77.6494				-24.0729	24.4109	-43.0358	0.315342
754.509	195.697	-12.8135	48.9243	75.7162	-8.15405				59.778	-3.37364	12.7939	0.447868
755.245	-142.081	-81.5221	-186.336	-96.662	-252.719				-43.4004	-21.4638	-48.7277	-0.571764
755.98	284.949	345.428	140.73	37.2179	159.339				87.0411	90.947	36.8015	0.220147
756.715	-162.625	25.5554	-138.231	-350.806	-125.454				-49.6758	6.72841	-36.1481	-2.07505
757.45	-52.7449	199.258	-49.2285	-58.6054	-126.588				-16.1115	52.4622	-12.8735	-0.346656
758.185	199.954	202.292	91.2069	-86.5296	133.302				61.0782	53.261	23.851	-0.51183
758.921	-23.4792	-123.266	-77.4814	-54.0022	-118.57				-7.172	-32.4544	-20.2617	-0.319428
759.656	202.56	149.565	133.077	17.6651	-17.6651				61.8744	39.3786	34.8003	0.104491
760.391	-21.2969	36.678	-21.2969	65.0739	37.8612				-6.50539	9.65686	-5.56923	0.384918
761.126	-52.7833	175.944	25.8052	-82.1073	-62.167				-16.1233	46.3239	6.74816	-0.485672
761.86	24.563	44.4474	-17.545	-162.584	98.2521				7.50307	11.7024	-4.5881	-0.961698
762.595	-15.3351	10.6166	43.6461	-244.182	-148.632				-4.68429	2.79522	11.4136	-1.44436
763.33	116.269	79.4903	17.7963	-62.8804	-102.032				35.5158	20.9288	4.65382	-0.371943
764.065	-5.95293	-109.534	-30.9552	-279.788	-302.409				-1.81839	-28.8389	-8.09493	-1.65497
764.8	342.369	324.721	117.653	-194.127	-122.359				104.581	85.4951	30.7667	-1.14828
765.535	-173.127	11.858	-254.947	-301.193	-115.023				-52.8836	3.12206	-66.6697	-1.78158
766.269	-8.37481	-49.0525	-257.226	-198.603	-29.91				-2.55819	-12.9149	-67.2658	-1.17475
767.004	158.712	126.248	66.13	92.582	20.4402				48.4804	33.2396	17.2933	0.547631
767.738	2.37288	-18.9831	121.017	-61.695	-54.5763				0.724825	-4.99801	31.6465	-0.364931
768.473	-62.247	-108.051	36.4086	-129.192	-101.005				-19.0141	-28.4486	9.521	-0.764181
769.208	165.991	-116.547	-128.319	-128.319	-180.118				50.7039	-30.6853	-33.556	-0.759019
769.942	-37.0403	-150.551	9.55878	-274.815	-144.577				-11.3144	-39.6382	2.49966	-1.62556
770.677	103.712	-179.686	1.20595	33.7666	-82.0045				31.6799	-47.3092	0.315361	0.199732
771.411	192.205	7.20768	7.20768	-157.368	-38.441				58.7112	1.89769	1.88484	-0.930844
772.145	27.479	-65.7106	1.19474	121.863	-130.227				8.39378	-17.3008	0.312429	0.720833
772.88	119.622	57.4185	83.7353	-7.17731	34.6903				36.5399	15.1176	21.8971	-0.0424544
773.614	-44.5456	117.986	-99.9266	-131.229	-140.86				-13.607	31.0641	-26.1312	-0.776231
774.348	-77.3903	137.852	84.6457	-9.67379	-100.366				-23.6398	36.2946	22.1352	-0.0572214
775.082	44.6714	200.417	51.9154	162.99	103.831				13.6454	52.7674	13.5761	0.964101
775.816	0	24.135	-4.82699	-85.6791	59.1307				0	6.35443	-1.26228	-0.5068
776.551	90.6796	7.25437	29.0175	-168.06	215.213				27.6992	1.90999	7.5882	-0.994088
777.285	146.398	39.9266	171.806	-1.2099	125.829				44.7189	10.5122	44.9279	-0.00715666
778.019	91.8963	-168.074	-145.099	-71.3406	-81.0139				28.0708	-44.2517	-37.9441	-0.421986
778.753	-133.504	-78.889	-46.1197	-231.812	-342.257				-40.7805	-20.7705	-12.0605	-1.37119
779.487	127.54	-88.2967	-139.803	-182.725	-161.877				38.9585	-23.2474	-36.5591	-1.08084
780.221	-59.0652	47.9904	114.439	-185.809	-143.971				-18.0421	12.6353	29.9262	-1.09908
780.954	72.2179	62.4257	145.66	-77.1141	-34.2729				22.0598	16.4359	38.0907	-0.456137
781.688	-119.163	-40.1263	-92.412	-273.588	-137.402				-36.3997	-10.5648	-24.1661	-1.6183
782.422	-41.4763	6.09945	-42.6962	-73.1934	4.87956				-12.6694	1.60591	-11.1652	-0.432946
783.156	39.5644	145.894	216.368	103.857	24.7278				12.0854	38.4121	56.5812	0.614322
783.889	-86.8389	-133.98	-40.9383	-75.6739	-163.753				-26.526	-35.2753	-10.7056	-0.447618
784.623	-51.8331	40.726	-70.3449	-80.2179	-39.4919				-15.833	10.7226	-18.3955	-0.474496
785.357	-8.63522	-18.504	24.6721	-59.2129	24.6721				-2.63773	-4.87189	6.45185	-0.35025
786.09	-108.461	-102.299	-55.4631	-168.854	78.8808				-33.1307	-26.9339	-14.5038	-0.998788
786.824	-196.7	-184.251	-261.437	-178.026	-244.008				-60.0843	-48.5109	-68.3668	-1.05304
787.557	-157.33	-153.523	-260.102	-317.197	-332.423				-48.0582	-40.4208	-68.0177	-1.87625
788.291	188.999	224.279	147.419	66.7797	191.519				57.732	59.0499	38.5508	0.395008
789.024	-216.16	-320.469	-319.212	-366.969	-343.091				-66.0285	-84.3756	-83.4754	-2.17065
789.758	-127.731	27.5499	10.0181	-88.9109	-122.722				-39.017	7.25353	2.61978	-0.525916
790.491	134.141	18.9822	103.769	-59.4775	-80.9907				40.9749	4.99777	27.1361	-0.351815
791.224	-129.801	-143.937	-246.75	-282.734	-233.898				-39.6491	-37.8969	-64.5261	-1.6724
791.958	-66.3084	-45.5058	-208.026	-209.327	-158.62				-20.2547	-11.9811	-54.3998	-1.23819
792.691	-11.6878	28.5703	5.1946	58.4392	-33.7649				-3.57019	7.5222	1.35841	0.345673
793.424	-75.6007	-42.2851	-137.106	-110.198	-110.198				-23.0931	-11.1331	-35.8539	-0.651829
794.157	39.7805	110.359	-105.226	-275.897	2.56648				12.1514	29.0561	-27.517	-1.63196
794.89	-107.052	16.9716	-225.853	-155.356	-57.4424				-32.7002	4.46842	-59.0616	-0.918943
795.623	-151.462	131.533	-73.0739	-160.763	-209.921				-46.2659	34.631	-19.1091	-0.950926
796.356	-229.805	-279.24	-276.568	-355.396	-253.855				-70.1967	-73.5204	-72.3237	-2.1022
797.089	29.1461	-140.431	-86.1136	-83.464	-119.234				8.90303	-36.9739	-22.5191	-0.493697
797.822	181.079	104.418	60.8003	56.835	134.818				55.3127	27.4919	15.8995	0.336184
798.555	-37.2171	-47.8505	-23.9253	-216.657	-124.943				-11.3684	-12.5984	-6.25656	-1.28154
799.288	168.808	-22.9579	9.45324	-199.869	-106.687				51.5643	-6.04452	2.47206	-1.18224
800.021	62.9386	30.1011	65.6751	-179.238	77.9892				19.2253	7.92524	17.1743	-1.06021
800.753	-31.5267	246.73	175.453	-16.4487	106.916				-9.63019	64.961	45.8816	-0.0972955
801.486	-29.9277	-214.935	-48.9726	92.5037	-191.809				-9.14176	-56.5898	-12.8065	0.547168
802.219	6.72614	84.7494	32.2855	-153.356	-69.9519				2.05458	22.3135	8.44279	-0.907115
802.951	81.4143	-63.7745	10.8552	-97.6972	-154.687				24.869	-16.791	2.83869	-0.577888
803.684	87.8424	150.587	238.429	170.108	156.164				26.8325	39.6477	62.3503	1.0062
804.417	5.69448	-138.091	-44.1322	-274.759	-126.702				1.73945	-36.3577	-11.5408	-1.62522
805.149	38.5548	9.99568	178.494	-42.8386	17.1354				11.777	2.63174	46.677	-0.253394
805.882	-119.556	-66.1075	-37.9767	-43.6028	-36.5701				-36.5198	-17.4053	-9.93106	-0.257915
806.614	197.283	-1.38932	18.0611	-245.909	-95.8628				60.2624	-0.36579	4.72306	-1.45457
807.346	89.6332	43.4161	182.067	-36.4135	-165.261				27.3795	11.4309	47.6114	-0.215389
808.079	-157.917	-74.6517	-170.837	18.6629	-211.035				-48.2376	-19.6549	-44.6747	0.110393
808.811	-10.2003	193.806	113.661	-144.262	-29.1437				-3.1158	51.0267	29.7227	-0.85332
809.543	-27.6933	-11.6603	67.047	-119.519	-109.316				-8.45925	-3.07002	17.5331	-0.706963
810.276	-23.2094	-105.893	-60.9247	-127.652	-291.568				-7.08959	-27.8803	-15.9321	-0.755072
811.008	132.683	155.758	86.5321	103.839	-82.2055				40.5295	41.0091	22.6285	0.614214
811.74	-140.177	-87.6107	32.1239	-121.195	-43.8054				-42.8188	-23.0668	8.40055	-0.716878
812.472	137.152	393.76	85.5359	116.506	75.2126				41.8948	103.672	22.368	0.689142
813.204	112.977	-74.327	220.008	-93.6521	118.923				34.5102	-19.5694	57.533	-0.553961
813.936	97.0971	143.405	-34.3574	-19.4194	-10.4566				29.6595	37.7568	-8.98462	-0.114868
814.668	-10.4498	-67.177	-129.876	-76.1339	-89.5693				-3.192	-17.6869	-33.963	-0.450339
815.4	-260.878	-171.434	-65.5923	-178.888	-250.443				-79.6884	-45.1365	-17.1527	-1.05814
816.132	-113.008	-363.133	-103.967	-361.626	-336.011				-34.5197	-95.6083	-27.1879	-2.13905
816.864	-156.3	-215.481	-397.578	-309.565	-227.621				-47.7436	-56.7336	-103.968	-1.8311
817.596	42.7316	4.57838	-25.9442	-268.599	177.031				13.0529	1.20543	-6.78451	-1.58878
818.328	-134.985	-54.6008	-110.718	-313.955	-100.102				-41.2329	-14.3757	-28.9533	-1.85707
819.059	-36.4764	-63.8337	-127.667	-338.926	-220.378				-11.1421	-16.8066	-33.3855	-2.00478
819.791	81.205	-64.3511	-200.714	-199.182	4.59651				24.805	-16.9428	-52.4876	-1.17818
820.523	46.628	-1.55427	-71.4962	-315.516	102.582				14.2431	-0.409219	-18.6966	-1.86631
821.254	129.429	-63.1361	146.791	-61.5577	252.544				39.5356	-16.6229	38.3866	-0.364119
821.986	-3.16752	343.675	34.8427	-52.264	182.132				-0.967555	90.4855	9.11151	-0.309146
822.717	-233.755	236.893	90.9919	-103.543	192.966				-71.4032	62.3709	23.7948	-0.612463
823.449	40.5243	62.345	71.6968	-124.69	20.2621				12.3786	16.4147	18.749	-0.737553
824.18	38.8541	62.1665	177.174	113.454	-49.7332				11.8684	16.3677	46.3319	0.67109
824.912	-242.908	23.6599	-100.949	-236.599	-288.65				-74.1991	6.22935	-26.3985	-1.3995
825.643	36.9841	-263.712	-27.3361	69.1441	-8.04002				11.2972	-69.4322	-7.14849	0.408994
826.374	195.127	26.0169	169.11	-86.1811	86.1811				59.6038	6.84993	44.223	-0.509769
827.106	11.2919	14.5182	-196.802	-38.7152	-191.963				3.44925	3.82246	-51.4646	-0.229004
827.837	-43.1317	-17.5722	30.352	100.641	-105.433				-13.1751	-4.62654	7.93717	0.595299
828.568	-228.56	-4.76168	-203.165	-239.671	101.582				-69.8165	-1.25369	-53.1285	-1.41768
829.299	-200.558	-97.8722	-96.2677	-118.73	-206.976				-61.2627	-25.7685	-25.1744	-0.7023
830.03	-210.664	-63.689	-155.14	-305.381	-293.949				-64.3497	-16.7685	-40.5697	-1.80635
830.762	-160.75	38.5129	-97.1195	-92.0961	-142.33				-49.1028	10.14	-25.3972	-0.544757
831.493	-16.6252	58.1883	-13.3002	-118.039	-104.739				-5.07837	15.3203	-3.47805	-0.698212
832.224	60.5662	-63.84	-72.0247	-127.68	-42.56				18.5007	-16.8083	-18.8348	-0.755239
832.955	33.7838	77.2201	250.965	-119.048	99.7426				10.3197	20.3311	65.6285	-0.704178
833.685	-81.8421	-28.8854	83.4468	-32.0949	-30.4902				-24.9996	-7.60518	21.8217	-0.189844
834.416	-89.085	-110.531	-156.724	-415.73	-89.085				-27.2121	-29.1015	-40.9839	-2.45908
835.147	3.38448	-74.4586	-23.6914	-42.306	-160.763				1.03383	-19.604	-6.1954	-0.250244
835.878	-13.6446	86.9843	-15.3502	-129.624	-220.019				-4.1679	22.9019	-4.01414	-0.766736
836.609	-364.202	-147.695	-161.122	-468.26	-104.058				-111.25	-38.8862	-42.134	-2.7698
837.34	126.504	52.5731	42.7157	-106.789	-119.932				38.6422	13.8418	11.1703	-0.631667
838.07	-412.173	-319.678	-272.619	-339.151	12.9818				-125.903	-84.1672	-71.2909	-2.00611
838.801	399.522	417.607	226.889	450.49	235.11				122.039	109.951	59.3324	2.66469
839.531	-315.962	-101.378	-261.894	-346.376	-59.1374				-96.5145	-26.6917	-68.4864	-2.04885
840.262	-51.7829	-41.4263	-36.248	46.6046	-179.514				-15.8177	-10.907	-9.479	0.27567
840.992	-212.351	-61.6504	-335.652	-272.289	-188.376				-64.8652	-16.2318	-87.7745	-1.61062
841.723	35.3579	-213.831	-323.272	747.567	-35.3579				10.8005	-56.2991	-84.537	4.42192
842.453	-90.8093	171.712	-54.4856	815.633	-1.65108				-27.7388	45.2097	-14.2482	4.82454
843.184	-196.798	-41.3442	-329.1	16.5377	-64.4969				-60.1143	-10.8854	-86.0609	0.0978218
843.914	-153.834	91.9661	-185.604	-404.651	-103.671				-46.9905	24.2135	-48.5363	-2.39355
844.644	-190.504	-217.963	-379.291	-470.252	-410.183				-58.1915	-57.3871	-99.1862	-2.78158
845.375	-57.6024	48.8748	-69.8211	-361.324	-120.441				-17.5953	12.8681	-18.2585	-2.13727
846.105	245.243	-31.3077	-41.7435	-226.111	-193.064				74.9124	-8.24292	-10.9161	-1.33747
846.835	271.366	10.2402	80.2152	-8.53354	100.696				82.8921	2.69613	20.9766	-0.0504766
847.565	-253.061	-189.377	-248.033	-653.601	-390.485				-77.3005	-49.8606	-64.8618	-3.86611
848.295	-84.1604	-218.817	-483.081	-166.638	-343.375				-25.7078	-57.6118	-126.328	-0.985677
849.025	-6.8346	-104.228	37.5903	-123.023	-181.117				-2.08771	-27.4419	9.83003	-0.727691
849.755	-100.536	-74.5355	-83.2024	-74.5355	-57.2016				-30.71	-19.6243	-21.7578	-0.440884
850.485	-122.2	-176.318	-183.301	-90.7775	123.946				-37.3276	-46.4223	-47.9339	-0.536957
851.215	-129.482	-122.577	-119.124	-113.944	-281.408				-39.5519	-32.2729	-31.1514	-0.673992
851.945	-165.911	-181.304	-94.073	-306.165	-270.246				-50.6793	-47.7352	-24.6005	-1.81099
852.675	228.318	330.549	173.794	115.863	-97.1202				69.7423	87.0296	45.4479	0.685338
853.405	128.263	-395.05	-259.946	-148.785	-191.539				39.1794	-104.012	-67.977	-0.880076
854.135	237.086	183.828	96.209	53.2585	250.83				72.4208	48.3996	25.159	0.315029
854.865	-20.764	124.584	-96.8985	-185.145	-204.179				-6.3426	32.8014	-25.3394	-1.09515
855.594	-209.025	36.5794	-104.512	-134.124	-261.281				-63.8491	9.63089	-27.3304	-0.793357
856.324	-22.7621	-89.2974	-64.7844	-54.2788	164.587				-6.95294	-23.5109	-16.9414	-0.321064
857.053	43.504	-69.6065	-118.331	-259.284	-182.717				13.2888	-18.3265	-30.9441	-1.53369
857.783	-265.886	-155.388	-258.979	-248.62	-234.808				-81.2179	-40.9116	-67.7242	-1.47061
858.513	163.506	142.853	108.43	-8.60557	82.6135				49.9448	37.6113	28.355	-0.0509028
859.242	312.755	246.729	-274.529	39.9631	-6.9501				95.5346	64.9606	-71.7905	0.236385
859.972	-5.27546	-70.3394	-144.196	-272.565	-56.2716				-1.61145	-18.5195	-37.7078	-1.61225
860.701	135.227	24.5867	-73.7601	-247.623	-64.9792				41.3067	6.47338	-19.2886	-1.46471
861.43	-230.486	-7.03775	-105.566	-200.576	-149.552				-70.4047	-1.85295	-27.606	-1.18642
862.16	-291.27	-233.367	-452.697	-393.039	-286.006				-88.9719	-61.4427	-118.382	-2.32486
862.889	242.467	24.5981	-117.719	0	28.1121				74.0643	6.47637	-30.7841	0
863.618	109.529	231.423	8.83296	7.06636	21.1991				33.4568	60.9309	2.30986	0.0417982
864.347	185.823	-59.6036	17.5305	-164.787	154.268				56.7618	-15.6929	4.58429	-0.974727
865.077	-352.069	-183.006	-163.834	-249.237	-252.723				-107.543	-48.1832	-42.8433	-1.47426
865.806	26.2735	-36.7829	-157.641	-317.034	-348.562				8.02556	-9.68449	-41.2238	-1.87528
866.535	-296.341	-278.596	-264.4	-225.361	-582.035				-90.5209	-73.3509	-69.1418	-1.33303
867.264	-73.8789	52.2558	-214.429	-291.912	45.0481				-22.5672	13.7583	-56.0741	-1.72668
867.993	39.9267	72.594	-239.56	-145.188	130.669				12.1961	19.1131	-62.646	-0.8588
868.722	-140.065	-332.207	-179.571	-127.495	145.453				-42.7846	-87.4659	-46.9586	-0.754147
869.451	-115.234	-70.9131	-120.552	-166.646	-113.461				-35.1995	-18.6705	-31.5249	-0.985725
870.18	-59.9271	-65.2148	-174.494	-197.407	-163.918				-18.3054	-17.1702	-45.6308	-1.16768
870.908	241.916	105.726	-28.6715	64.5109	23.2956				73.896	27.8364	-7.49772	0.381588
871.637	105.407	165.38	69.0598	-101.772	78.1467				32.1978	43.5425	18.0594	-0.601993
872.366	-312.401	-152.481	-278.929	-323.558	-225.003				-95.4264	-40.1464	-72.9411	-1.91387
873.095	-119.951	-29.9876	-95.5856	-187.423	-172.429				-36.6403	-7.89537	-24.996	-1.10862
873.823	282.22	63.1282	-7.42685	105.833	116.973				86.2075	16.6209	-1.94215	0.62601
874.552	-95.6429	79.0893	112.197	-325.554	-42.3036				-29.2153	20.8232	29.3399	-1.92568
875.281	-331.708	-173.065	-176.671	-173.065	-209.12				-101.324	-45.5659	-46.2001	-1.0237
876.009	-23.6322	-39.993	-370.844	-239.958	123.615				-7.21874	-10.5297	-96.9773	-1.41937
876.738	-238.362	-242.087	-232.776	-148.976	-7.44882				-72.8105	-63.7384	-60.8718	-0.881209
877.466	223.245	122.117	34.3455	-158.371	-114.485				68.193	32.1519	8.98148	-0.936777
878.195	-137.539	-11.4616	-38.2054	108.885	-95.5134				-42.013	-3.0177	-9.99086	0.644066
878.923	-167.936	37.7385	-383.046	-75.477	-188.692				-51.2981	9.93608	-100.168	-0.446453
879.651	340.417	104.171	321.815	210.203	167.418				103.984	27.427	84.1559	1.24337
880.38	-315.076	-112.396	-70.0169	-263.485	-108.711				-96.2437	-29.5924	-18.3097	-1.55854
881.108	204.422	191.413	143.095	107.786	211.855				62.443	50.3967	37.42	0.637564
881.836	-141.547	-60.3935	-311.404	-171.744	-385.008				-43.2373	-15.9009	-81.4334	-1.01588
882.564	-119.801	83.0878	150.717	164.243	197.092				-36.5946	21.876	39.4132	0.971514
883.292	-320.216	57.8703	-156.25	-420.524	-381.944				-97.8137	15.2365	-40.86	-2.48744
884.021	-32.1776	18.928	-79.4975	-310.419	-202.529				-9.82902	4.9835	-20.7889	-1.83616
884.749	-453.801	-176.376	-523.616	-323.356	-191.074				-138.619	-46.4376	-136.928	-1.91268
885.477	-349.585	-474.566	-172.075	-329.66	-280.754				-106.785	-124.947	-44.9984	-1.94997
886.205	135.694	40.3413	-111.856	-236.547	-212.709				41.4492	10.6214	-29.2507	-1.3992
886.932	22.5366	208.464	110.805	-1.87805	339.928				6.88408	54.8859	28.976	-0.0111089
887.66	-1.91392	-53.5898	-200.962	-162.683	32.5366				-0.584629	-14.1095	-52.5523	-0.962286
888.388	350.722	160.112	200.14	396.468	38.1219				107.132	42.1555	52.3375	2.34514
889.116	-253.909	-278.18	-149.358	-291.249	-214.703				-77.5596	-73.2414	-39.0579	-1.72276
889.844	-141.66	58.8717	-217.089	-224.448	95.6665				-43.2717	15.5002	-56.7698	-1.32763
890.572	396.55	372.793	71.2693	124.264	365.484				121.131	98.1518	18.6372	0.735035
891.299	-176.012	-62.3377	40.3362	-212.682	-322.689				-53.7651	-16.4128	10.5481	-1.25803
892.027	-128.019	-199.559	-208.972	-205.207	-301.221				-39.1049	-52.5414	-54.6471	-1.21382
892.755	159.137	-40.7547	-40.7547	-164.96	97.035				48.6104	-10.7302	-10.6575	-0.975751
893.482	132.687	132.687	-154.152	115.126	9.75643				40.5309	34.9349	-40.3113	0.68098
894.21	199.531	-86.3356	97.847	-166.915	-70.987				60.9491	-22.7311	25.5874	-0.98732
894.937	-262.931	-210.345	-20.6589	-120.197	-9.3904				-80.3155	-55.3812	-5.40239	-0.710977
895.665	-116.327	-95.6882	-348.981	-264.55	-273.931				-35.5334	-25.1935	-91.2599	-1.56484
896.392	-260.671	-293.254	-320.088	-212.753	-417.84				-79.6249	-77.2103	-83.7044	-1.25845
897.119	138.586	-114.829	-67.3133	-31.6768	-334.587				42.3328	-30.2329	-17.6027	-0.187371
897.847	258.474	150.607	366.341	199.453	264.58				78.954	39.653	95.7998	1.17978
898.574	-103.387	-235.154	-42.571	-466.253	-324.35				-31.5807	-61.9131	-11.1325	-2.75793
899.301	-62.3721	114.684	104.624	86.5162	32.1921				-19.0523	30.1949	27.3597	0.511751
900.028	-89.0245	-15.8266	-203.767	-449.079	-61.328				-27.1936	-4.16694	-53.286	-2.65634
900.756	101.769	-225.067	-11.7426	29.3565	-187.882				31.0866	-59.2573	-3.07074	0.173647
901.483	116.885	-93.1115	-17.8299	-61.414	-251.599				35.7038	-24.5151	-4.66258	-0.363269
902.21	26.3248	133.649	24.2998	-135.674	-305.773				8.04122	35.1881	6.35451	-0.802524
902.937	-95.3744	-209.409	124.401	-342.104	-68.4207				-29.1332	-55.1348	32.5315	-2.02357
903.664	-73.2895	-146.579	-58.6316	-320.38	-125.639				-22.3871	-38.5924	-15.3324	-1.89508
904.391	64.3722	-149.51	-396.616	-296.943	-60.2192				19.6633	-39.3641	-103.717	-1.75644
905.118	53.169	10.2248	104.293	147.237	104.293				16.2411	2.69207	27.2731	0.870922
905.845	-28.2522	-129.153	-6.05403	-113.009	-215.927				-8.62995	-34.0043	-1.58316	-0.668456
906.571	34.4382	36.464	34.4382	-184.346	-182.32				10.5196	9.60052	9.00575	-1.09042
907.298	284.035	-206.761	-131.575	-35.5043	60.5662				86.7617	-54.4375	-34.4074	-0.210011
908.025	-253.572	-504.995	-165.467	83.8077	-195.551				-77.4566	-132.959	-43.2702	0.49573
908.752	430.398	-28.4019	67.7277	-229.4	17.4781				131.47	-7.47787	17.7111	-1.35692
909.478	-253.968	-135.593	-652.137	-520.849	-380.951				-77.5774	-35.6999	-170.537	-3.08087
910.205	-86.3479	86.3479	-16.8484	-124.257	77.9237				-26.376	22.7343	-4.40592	-0.73499
910.932	198.444	268.726	-134.363	-78.5508	72.3494				60.6171	70.7523	-35.1365	-0.464635
911.658	-402.187	-303.187	-204.187	-212.437	-115.5				-122.853	-79.8254	-53.3958	-1.25659
912.385	18.9416	-208.357	-343.053	-178.893	-309.379				5.78593	-54.8579	-89.7099	-1.05817
913.111	-237.316	-133.76	66.8799	-140.232	-233.001				-72.4909	-35.2173	17.4894	-0.829486
913.837	-384.134	-267.797	-711.197	-204.14	-489.497				-117.338	-70.5075	-185.981	-1.20751
914.564	326.166	437.106	106.503	310.634	97.6278				99.6311	115.085	27.851	1.83743
915.29	-76.993	-134.188	-200.182	-453.159	-186.983				-23.5184	-35.33	-52.3484	-2.68048
916.017	98.802	-32.934	65.868	-155.888	61.4768				30.1802	-8.67112	17.2248	-0.92209
916.743	30.5013	-71.8958	139.434	-326.799	-80.6105				9.31697	-18.9293	36.4627	-1.93305
917.469	-277.242	146.261	24.013	-207.385	-137.529				-84.6867	38.5088	6.27951	-1.2267
918.195	-237.388	-255.136	-512.491	-346.098	-370.502				-72.5129	-67.1742	-134.019	-2.0472
918.921	56.0544	0	226.46	-49.3279	-49.3279				17.1225	0	59.2202	-0.291779
919.647	-331.614	-392.939	-315.714	-556.475	-392.939				-101.295	-103.456	-82.5606	-3.2916
920.373	-97.9219	-248.221	-359.806	-143.467	-216.339				-29.9114	-65.3534	-94.0908	-0.84862
921.099	-120.266	172.456	-124.804	-326.76	-190.61				-36.7366	45.4056	-32.6368	-1.93281
921.825	197.227	43.0726	-20.4028	-36.2716	-226.698				60.2453	11.3405	-5.33542	-0.21455
922.551	-84.2855	205.019	95.6755	134.401	-177.683				-25.746	53.9789	25.0195	0.794995
923.277	-108.951	-20.863	-53.3165	-67.2251	-533.165				-33.2804	-5.49296	-13.9425	-0.397643
924.003	-122.789	-80.2848	-33.0585	-264.468	-127.511				-37.5072	-21.138	-8.64493	-1.56435
924.729	111.314	189.471	-158.682	9.47354	258.154				34.0022	49.8853	-41.4959	0.0560368
925.455	63.8073	51.9912	-155.974	-172.516	181.969				19.4907	13.6886	-40.7877	-1.02045
926.18	-271.296	-360.169	-187.101	-425.654	-278.312				-82.8706	-94.828	-48.9277	-2.51778
926.906	-230.421	-265.69	-216.314	-378.549	-364.442				-70.3849	-69.9528	-56.567	-2.23915
927.632	488.722	231.249	433.89	16.6881	236.017				149.286	60.885	113.464	0.0987115
928.357	-199.412	-83.704	-125.556	-209.26	-224.031				-60.9128	-22.0382	-32.8334	-1.23779
929.083	796.002	204.686	2.52699	280.496	290.604				243.148	53.8913	0.660819	1.65916
929.808	-287.153	-310.023	-454.87	-193.129	88.9411				-87.7142	-81.6253	-118.95	-1.14238
930.534	181.769	90.8845	-191.867	-25.2457	-47.9668				55.5235	23.9288	-50.1741	-0.149331
931.259	-84.7321	-134.575	-475.995	-483.471	-89.7164				-25.8824	-35.4318	-124.475	-2.85978
931.985	251.086	32.0012	312.627	-27.0779	120.62				76.6972	8.42552	81.7533	-0.160168
932.71	-118.913	161.028	19.8188	-530.153	-52.0243				-36.3233	42.3966	5.1827	-3.1359
933.435	-278.985	-235.474	-289.223	-319.937	-153.57				-85.2193	-61.9973	-75.6331	-1.89246
934.161	-237.466	-356.199	-485.726	-563.982	-207.783				-72.5368	-93.7828	-127.019	-3.336
934.886	-407.012	111.003	-586.325	-526.554	-321.625				-124.327	29.2258	-153.326	-3.11461
935.611	213.078	-35.0265	23.351	-192.646	-434.913				65.0872	-9.22205	6.10639	-1.13952
936.336	253.979	194.914	-14.7662	82.6909	283.512				77.5809	51.3185	-3.86143	0.489124
937.062	-241.307	-235.422	-361.961	-100.054	-282.506				-73.7101	-61.9836	-94.6543	-0.591829
937.787	155.876	-293.767	-59.9524	221.824	146.883				47.6143	-77.3452	-15.6778	1.31211
938.512	-544.119	-190.754	-369	-115.703	-303.331				-166.207	-50.2232	-96.4951	-0.684396
939.237	-711.64	-781.474	-535.393	-399.05	-309.264				-217.379	-205.752	-140.007	-2.36042
939.962	-168.693	-284.67	-509.594	-590.426	-636.114				-51.5293	-74.95	-133.261	-3.49243
940.686	-51.3912	-106.453	-337.713	-532.266	-389.104				-15.698	-28.0278	-88.3135	-3.1484
941.411	-307.989	153.994	-3.75596	-390.62	-90.143				-94.0788	40.5448	-0.982199	-2.31055
942.136	-22.2471	-144.606	-370.785	-166.853	-274.381				-6.79563	-38.073	-96.9618	-0.986951
942.861	-892.881	-1053.24	-1027.72	-714.305	-768.971				-272.741	-277.304	-268.754	-4.22518
943.586	-180.438	-173.221	-108.263	-328.398	-869.713				-55.117	-45.6069	-28.3112	-1.9425
944.31	-10.9827	-274.568	65.8964	-80.54	-618.694				-3.3548	-72.2904	17.2322	-0.476402
945.035	-7.5422	222.495	128.217	-245.121	-343.17				-2.30385	58.5801	33.5294	-1.44992
945.76	-142.948	-65.6787	92.7228	-142.948	-88.8594				-43.665	-17.2924	24.2474	-0.845548
946.484	-138.852	-478.268	-563.122	-335.559	-779.114				-42.414	-125.922	-147.259	-1.98486
947.209	294.715	26.114	145.492	67.1502	-272.331				90.0241	6.87549	38.0468	0.3972
947.933	-555.475	-573.51	-339.056	-454.479	-602.366				-169.676	-150.998	-88.6646	-2.68829
948.658	63.2229	98.3467	-14.0495	140.495	354.751				19.3122	25.8935	-3.67401	0.831042
949.382	-113.377	-99.205	-446.422	-180.695	-99.205				-34.6324	-26.1194	-116.741	-1.06883
950.107	-36.2035	-354.794	-293.248	76.0273	-325.831				-11.0588	-93.4128	-76.6856	0.449708
950.831	135.838	-44.0557	-341.432	-444.228	-117.482				41.4934	-11.5993	-89.2858	-2.62765
951.555	-489.088	-678.883	-609.535	-514.637	-306.592				-149.398	-178.742	-159.396	-3.04413
952.279	-452.372	-174.537	-388.256	-331.264	-242.215				-138.182	-45.9535	-101.531	-1.95946
953.004	-210.609	-569.679	-127.746	-486.817	-545.511				-64.3329	-149.989	-33.4062	-2.87957
953.728	129.709	-204.803	-389.126	-413.02	-658.784				39.6211	-53.9222	-101.758	-2.44305
954.452	-127.442	-530.436	-344.439	-454.659	-258.329				-38.9288	-139.657	-90.0723	-2.68935
955.176	363.37	21.1672	-70.5573	-511.541	-236.367				110.996	5.57306	-18.451	-3.02581
955.9	-123.753	-406.616	-487.939	-703.622	-682.408				-37.8017	-107.057	-127.598	-4.16199
956.624	45.2963	3.48433	128.92	-191.638	146.342				13.8363	0.917381	33.7132	-1.13356
957.348	100.29	-20.7497	-435.743	-356.203	-300.87				30.6348	-5.46313	-113.949	-2.10697
958.072	-194.126	306.514	-153.257	-166.88	-497.234				-59.2979	80.7013	-40.0774	-0.987109

## Sheet: 4daysold
wavelength	larva_1	larva_2	larva_3	background	Ref.UvBlue	Ref.AVE(429-439)	AVE(429-439)	correction factor	larva_1	larva_2	larva_3	background
196.11	-212.538	-903.286	250.491	151.813	667.976	2219.17	826.158	0.372282	-79.124	-317.949	82.8781	5.7134
196.875	-650.537	-90.7727	-279.882	-370.655	166.417		781.131	0.351992	-242.183	-31.9512	-92.6026	-13.9494
197.641	-958.458	346.519	-228.555	317.028	-88.473		734.242	0.330863	-356.816	121.972	-75.6204	11.9312
198.407	-291.194	-397.729	-326.706	561.081	582.388		83.5176	0.0376345	-108.406	-139.997	-108.095	21.116
199.172	367.65	-13.6167	1375.28	667.216	367.65		↑	↑	136.869	-4.79295	455.029	25.1104
199.938	-307.442	686.839	150.45	196.24	281.277		larva_1	AVE/Ref.AVE	-114.455	241.762	49.7784	7.38539
200.703	-187.9	313.167	-814.234	632.597	-62.6334		larva_2	→	-69.9518	110.232	-269.399	23.8075
201.469	730.757	299.491	527.103	736.747	491.165		larva_3	after correction	272.048	105.418	174.399	27.7271
202.234	-68.9052	212.458	976.157	585.694	143.552		background		-25.6521	74.7834	322.974	22.0423
203	-363.383	-451.476	-264.278	-721.26	-115.622				-135.281	-158.916	-87.4399	-27.1443
203.765	-943.43	-922.347	-690.443	-922.347	-795.854				-351.222	-324.659	-228.442	-34.7121
204.53	-469.04	115.999	211.824	-206.781	176.52				-174.615	40.8307	70.0848	-7.78211
205.296	414.921	-492.116	221.935	501.765	120.617				154.468	-173.221	73.4299	18.8837
206.061	-438.098	599.503	396.594	751.685	511.883				-163.096	211.02	131.218	28.2893
206.826	-251.406	-643.953	-498.402	-604.257	-194.068				-93.594	-226.666	-164.903	-22.7409
207.591	194.286	-211.181	71.8015	46.4598	-211.181				72.3293	-74.334	23.7564	1.74849
208.356	-425.259	186.304	-105.302	133.653	-291.606				-158.316	65.5775	-34.8406	5.02996
209.122	-637.927	-124.473	155.592	-186.71	-501.784				-237.488	-43.8136	51.4795	-7.02675
209.887	374.228	415.393	744.714	632.445	333.063				139.318	146.215	246.398	23.8018
210.652	234.317	273.97	68.4926	360.487	591.199				87.2319	96.4354	22.6616	13.5668
211.417	-486.921	288.674	-132.164	100.862	83.4721				-181.272	101.611	-43.7282	3.7959
212.181	-147.755	-463.413	57.0871	-194.768	-409.684				-55.0064	-163.118	18.888	-7.32999
212.946	347.058	606.541	415.173	360.033	603.298				129.204	213.498	137.365	13.5497
213.711	0	601.624	-56.4023	382.282	200.541				0	211.767	-18.6614	14.387
214.476	-251.534	-415.183	-269.718	-172.74	-200.015				-93.6417	-146.141	-89.2395	-6.50101
215.241	82.1839	108.6	226.006	-20.546	281.773				30.5956	38.2264	74.7769	-0.773238
216.005	-224.91	415.657	-5.69393	307.472	45.5514				-83.7299	146.308	-1.88391	11.5716
216.77	-232.223	-497.622	-384.274	-362.158	-232.223				-86.4525	-175.159	-127.142	-13.6296
217.535	32.2167	-287.265	-120.812	-236.256	-56.3792				11.9937	-101.115	-39.9723	-8.89136
218.299	-20.8547	-284.146	161.624	-28.6752	-276.325				-7.76383	-100.017	53.4754	-1.07918
219.064	-60.6837	30.3419	-17.6994	-7.58546	-169.409				-22.5914	10.6801	-5.85607	-0.285475
219.828	36.7642	-68.6266	80.8813	63.7247	-218.134				13.6867	-24.156	26.7606	2.39825
220.593	-244.83	275.731	-123.604	-147.374	261.469				-91.1459	97.0552	-40.8959	-5.54634
221.357	212.356	230.821	210.048	136.185	627.834				79.0562	81.2473	69.4969	5.12525
222.122	-177.096	-100.877	147.954	-17.9338	-351.95				-65.9296	-35.5081	48.9523	-0.674929
222.886	-431.376	-363.837	-555.56	-398.696	-649.243				-160.593	-128.068	-183.814	-15.0047
223.65	-31.7717	292.299	139.795	105.906	-52.9528				-11.828	102.887	46.253	3.98571
224.415	-273.682	0	-248.989	137.87	-261.335				-101.887	0	-82.381	5.18866
225.179	-25.9801	391.7	17.9862	1.99847	181.861				-9.67192	137.875	5.95097	0.0752115
225.943	-34.9386	-56.29	-329.976	-240.688	-116.462				-13.007	-19.8136	-109.177	-9.05819
226.707	-52.7767	64.086	-67.8558	15.0791	-128.172				-19.6478	22.5578	-22.4509	0.567493
227.471	-65.9526	447.012	-102.593	64.1206	137.401				-24.553	157.345	-33.9442	2.41315
228.235	331.601	188.977	358.343	199.674	417.175				123.449	66.5183	118.562	7.51463
228.999	-135.358	-249.892	-86.768	-246.421	-22.5597				-50.3913	-87.9599	-28.7083	-9.27394
229.763	-383.779	-207.951	6.76263	162.303	142.015				-142.874	-73.197	2.2375	6.1082
230.527	161.709	51.1527	99.0053	-6.60035	92.4049				60.2012	18.0053	32.7571	-0.248401
231.291	-132.11	37.0552	133.721	14.4999	438.218				-49.1821	13.0431	44.2433	0.545695
232.055	-244.047	-28.3409	-215.706	-258.218	-179.493				-90.8543	-9.97578	-71.3691	-9.71789
232.819	32.365	55.4829	-18.4943	13.8707	110.966				12.0489	19.5295	-6.11907	0.522018
233.582	-145.053	-137.498	-22.6645	220.601	30.2193				-54.0005	-48.3981	-7.49883	8.30222
234.346	-1.48351	83.0764	68.2413	-47.4722	-10.3845				-0.552283	29.2422	22.5785	-1.78659
235.11	-138.613	124.022	151.745	140.072	61.2817				-51.6032	43.6549	50.2068	5.27156
235.874	-91.9288	-14.3639	-54.5827	-87.6196	48.8372				-34.2234	-5.05596	-18.0594	-3.29752
236.637	-184.114	-83.5596	-113.301	42.4879	60.8994				-68.5424	-29.4123	-37.4871	1.59901
237.401	-44.7619	-78.3333	40.5655	93.7202	11.1905				-16.664	-27.5727	13.4216	3.52712
238.164	55.3002	69.1253	158.988	92.6279	-30.4151				20.5873	24.3315	52.6032	3.48601
238.928	238.097	124.522	273.675	451.564	146.416				88.6393	43.8308	90.5489	16.9944
239.691	-175.002	177.715	112.598	-112.598	-4.06982				-65.1501	62.5543	37.2545	-4.23758
240.455	-137.262	-261.067	-113.039	-12.1114	-122.459				-51.1002	-91.8935	-37.4005	-0.455805
241.218	-58.7492	33.3802	76.1069	-46.7323	-72.1013				-21.8713	11.7496	25.1809	-1.75875
241.981	88.8496	27.8484	6.63057	241.353	90.1758				33.0771	9.80241	2.19381	9.0832
242.744	-130.504	40.8648	131.822	-133.14	26.3644				-48.5842	14.3841	43.615	-5.01067
243.508	-140.346	-171.825	102.308	119.359	-94.4382				-52.2481	-60.481	33.8499	4.49204
244.271	27.4364	172.457	-53.5663	-16.9844	138.488				10.2141	60.7036	-17.7231	-0.639201
245.034	-56.0109	-183.663	-231.859	59.9186	-123.745				-20.8518	-64.6481	-76.7134	2.25501
245.797	1.2993	-215.685	-76.659	-83.1555	-116.937				0.483708	-75.9192	-25.3636	-3.12952
246.56	41.48	203.511	80.3674	-28.5175	31.11				15.4422	71.6342	26.5906	-1.07324
247.323	-151.338	-155.218	-177.208	-97.0115	-41.3916				-56.3404	-54.6356	-58.6314	-3.65098
248.086	25.8229	-61.975	0	-33.5698	-118.785				9.6134	-21.8147	0	-1.26338
248.849	-285.01	-119.937	-113.488	-252.769	-42.5581				-106.104	-42.2167	-37.549	-9.51286
249.612	-123.775	48.9944	78.6489	50.2837	-12.8933				-46.0793	17.2456	26.022	1.8924
250.375	269.656	270.946	154.826	118.7	134.183				100.388	95.3708	51.2263	4.46723
251.138	-254.476	-209.264	-143.385	-59.4208	-144.677				-94.7367	-73.6594	-47.4407	-2.23627
251.901	-97.0616	33.648	-51.7662	-40.1188	239.419				-36.1343	11.8438	-17.1275	-1.50985
252.663	195.828	-28.5312	195.828	22.0469	67.4375				72.9032	-10.0428	64.7922	0.829724
253.426	-84.5168	-61.1122	-140.428	-18.2036	54.6109				-31.4641	-21.511	-46.4624	-0.685085
254.189	-293.473	-62.6076	-73.0421	-169.562	-83.4767				-109.255	-22.0373	-24.1669	-6.38139
254.951	183.319	285.454	374.495	107.373	193.795				68.2465	100.478	123.906	4.04092
255.714	-157.859	-184.168	-115.763	-19.7323	-160.49				-58.7679	-64.8257	-38.3016	-0.742616
256.477	-104.515	240.78	-9.26078	177.278	-185.216				-38.9089	84.7527	-3.06405	6.67177
257.239	-173.06	-31.9495	126.467	13.3123	66.5614				-64.4269	-11.246	41.8431	0.501001
258.001	84.4589	116.634	92.5026	-132.721	54.9653				31.4425	41.0541	30.6056	-4.99489
258.764	-160.797	-101.343	-159.446	83.7768	-58.1032				-59.8619	-35.6719	-52.7547	3.1529
259.526	-62.6739	54.499	95.3733	133.523	49.0491				-23.3323	19.1832	31.5555	5.02506
260.289	-320.125	-252.803	134.645	-206.089	-141.514				-119.177	-88.9844	44.5489	-7.75606
261.051	188.531	6.93129	117.832	169.123	-16.6351				70.1867	2.43976	38.9862	6.36488
261.813	-46.1715	132.918	62.9611	-40.5749	9.79395				-17.1888	46.786	20.8315	-1.52702
262.575	31.0732	29.6608	-22.5987	-86.1576	187.852				11.568	10.4404	-7.47707	-3.2425
263.338	-305.295	-27.1056	151.221	37.0919	-145.514				-113.656	-9.54095	50.0333	1.39594
264.1	186.025	-31.7251	125.458	43.2615	223.518				69.2536	-11.167	41.5095	1.62813
264.862	-228.957	42.2914	27.7081	-303.331	-141.457				-85.2364	14.8862	9.16759	-11.4157
265.624	207.932	8.84817	66.3613	39.8168	129.773				77.4093	3.11448	21.9565	1.49849
266.386	-201.284	-135.681	-110.334	-193.829	-175.938				-74.9345	-47.7585	-36.5053	-7.29468
267.148	-131.153	-152.258	-19.5976	-180.901	-6.03002				-48.8259	-53.5936	-6.48411	-6.80811
267.91	-94.4414	-103.581	-220.871	-19.8022	-99.0111				-35.1588	-36.4596	-73.0779	-0.745247
268.672	-338.324	-36.9081	-61.5135	-83.0432	-147.632				-125.952	-12.9913	-20.3525	-3.12529
269.433	-175.335	-131.889	102.408	186.196	122.579				-65.2738	-46.4238	33.8829	7.0074
270.195	211.253	9.38904	70.4178	363.043	-137.706				78.6458	3.30487	23.2986	13.6629
270.957	-86.6719	160.737	40.9722	-122.916	-6.30341				-32.2664	56.5781	13.5562	-4.6259
271.719	-198.248	87.2289	-58.6813	-79.299	87.2289				-73.8039	30.7039	-19.4154	-2.98438
272.48	172.268	357.297	105.275	347.727	298.279				64.1323	125.766	34.8316	13.0865
273.242	-4.80882	-36.8676	88.1617	100.985	62.5147				-1.79024	-12.9771	29.1694	3.80053
274.004	-90.1025	-28.9615	117.455	204.34	4.82692				-33.5435	-10.1942	38.8615	7.69023
274.765	-255.12	-87.1929	58.1286	4.84405	93.6516				-94.9765	-30.6912	19.2326	0.182303
275.527	-276.787	-207.186	89.0252	4.85592	55.0338				-103.043	-72.9278	29.4551	0.18275
276.288	-59.9835	43.7717	-95.6493	-118.346	186.435				-22.3308	15.4073	-31.6468	-4.45389
277.05	-186.514	137.858	19.4623	181.648	395.734				-69.4358	48.525	6.43936	6.83625
277.811	225.419	85.951	17.8389	1.62172	128.116				83.9193	30.2541	5.90222	0.0610325
278.572	-275.327	212.164	-61.5437	-29.1523	-74.5002				-102.499	74.6799	-20.3625	-1.09713
279.334	-118.037	-135.824	-278.116	38.8068	-30.7221				-43.9432	-47.8089	-92.018	1.46048
280.095	-66.1493	69.3761	116.165	-64.5359	-1.6134				-24.6262	24.4198	38.4345	-2.42878
280.856	-259.23	-74.0658	69.2355	-6.44051	-178.724				-96.5068	-26.0706	22.9074	-0.242385
281.617	-273.016	-64.2392	-269.804	-122.054	-234.473				-101.639	-22.6117	-89.2682	-4.59346
282.379	4.80776	-1.60259	-187.503	-17.6285	-129.81				1.78984	-0.564098	-62.0376	-0.663439
283.14	-107.077	-163.013	-147.032	-156.621	-218.949				-39.863	-57.3794	-48.6473	-5.89435
283.901	55.7707	97.2005	235.831	180.06	235.831				20.7624	34.2138	78.0275	6.77647
284.662	106.352	206.354	-95.2403	22.2227	92.0657				39.5928	72.6349	-31.5115	0.836342
285.423	147.014	170.726	39.52	50.5856	-77.4592				54.7308	60.0943	13.0757	1.90377
286.184	-223.297	-163.542	-149.389	-94.351	-119.511				-83.1295	-57.5653	-49.4272	-3.55085
286.945	-167.335	42.2248	-89.1412	-6.25552	-9.38328				-62.2958	14.8628	-29.4935	-0.235424
287.706	127.481	80.8414	82.396	139.918	41.9753				47.4587	28.4555	27.2618	5.26574
288.466	-228.745	-312.205	-148.375	-26.2747	-34.0026				-85.1574	-109.894	-49.0917	-0.988836
289.227	152.069	199.687	254.985	147.461	98.3073				56.6126	70.2881	84.3649	5.54962
289.988	53.4268	12.2118	148.068	48.8473	-56.4797				19.8898	4.29847	48.9903	1.83835
290.749	-209.287	-45.4972	-47.0137	147.107	83.4115				-77.9137	-16.0146	-15.5551	5.53632
291.509	-227.422	-189.769	-10.5427	-1.5061	-57.232				-84.6649	-66.7972	-3.48819	-0.0566815
292.27	-91.2389	-192.948	-115.17	-70.2988	-133.119				-33.9666	-67.916	-38.1056	-2.64566
293.03	90.6003	-37.1313	22.2788	-41.587	51.9838				33.7288	-13.0699	7.37121	-1.56511
293.791	131.275	221.25	22.125	153.4	61.9499				48.8712	77.8781	7.32032	5.77313
294.551	-417.459	-127.435	-345.685	-377.91	-254.87				-155.412	-44.856	-114.374	-14.2225
295.312	-181.859	146.942	-42.1912	-69.8338	-52.3753				-67.7027	51.7223	-13.9595	-2.62816
296.072	63.5771	36.1234	109.815	18.7842	157.498				23.6686	12.7151	36.3337	0.706933
296.833	110.517	124.87	-93.2939	-88.988	22.9646				41.1436	43.9533	-30.8674	-3.34902
297.593	31.3741	-79.8614	-205.358	-35.6524	-86.9919				11.68	-28.1106	-67.9453	-1.34176
298.353	211.179	76.5348	89.2906	154.487	252.281				78.6182	26.9396	29.5429	5.81404
299.114	36.6418	147.976	7.0465	301.59	-7.0465				13.6411	52.0865	2.33142	11.3502
299.874	9.80942	-42.0404	-144.339	-37.8363	-32.231				3.65187	-14.7979	-47.7563	-1.42395
300.634	-52.9731	126.857	75.2776	-90.6119	68.3075				-19.7209	44.6525	24.9065	-3.41014
301.394	-198.426	-312.209	-130.434	-86.0309	-87.4185				-73.8704	-109.895	-43.1557	-3.23773
302.154	-46.9939	0	165.861	38.7009	121.631				-17.495	0	54.8772	1.45649
302.914	-100.546	85.395	188.695	1.37734	188.695				-37.4313	30.0583	62.4323	0.0518355
303.674	322.623	130.422	230.641	237.505	288.301				120.106	45.9074	76.3104	8.93839
304.434	64.326	109.491	20.5296	64.326	-68.432				23.9474	38.54	6.79247	2.42088
305.194	91.3481	25.9047	-40.9021	14.9974	5.45362				34.0072	9.11823	-13.533	0.564422
305.954	-228.153	-214.573	-192.844	-69.2609	0				-84.9373	-75.5279	-63.8048	-2.6066
306.714	-128.476	-55.4477	-128.476	-73.0287	-89.2573				-47.8294	-19.5172	-42.5081	-2.7484
307.474	-172.531	-206.229	-95.701	-124.007	6.73951				-64.2303	-72.5909	-31.6639	-4.66694
308.233	-180.073	-56.4409	-116.913	-161.26	-106.163				-67.038	-19.8667	-38.6822	-6.06893
308.993	-229.348	12.0709	-2.68243	112.662	84.4965				-85.382	4.24887	-0.887516	4.23998
309.753	28.1113	92.3658	74.9636	195.441	61.5772				10.4653	32.512	24.8026	7.35532
310.512	13.3686	-13.3686	68.1797	-90.9062	-14.7054				4.97687	-4.70562	22.5581	-3.42121
311.272	-117.446	-122.784	-168.161	74.7383	-69.3998				-43.7229	-43.2191	-55.6382	2.81274
312.032	145.249	305.156	385.11	251.854	198.551				54.0736	107.413	127.418	9.4784
312.791	6.65149	-19.9545	-77.1573	176.93	211.518				2.47623	-7.02382	-25.5285	6.65867
313.551	-21.255	208.564	-41.1815	63.7649	96.9758				-7.91283	73.4129	-13.6254	2.39976
314.31	-34.4697	10.6061	-188.257	-161.742	139.204				-12.8324	3.73325	-62.2874	-6.0871
315.069	124.357	124.357	215.64	330.736	291.048				46.2957	43.7726	71.3472	12.4471
315.829	17.1631	-163.71	17.1631	-106.939	47.5286				6.38951	-57.6245	5.67863	-4.02461
316.588	-110.696	-1.31781	-101.471	0	-121.238				-41.21	-0.463857	-33.573	0
317.347	-323.54	-55.2386	-281.454	-126.26	-185.444				-120.448	-19.4435	-93.1225	-4.75172
318.107	52.5513	-56.4927	-128.751	91.9648	2.62757				19.5639	-19.885	-42.5988	3.46105
318.866	-211.273	-49.8656	-97.1066	-195.526	-30.1818				-78.6529	-17.5523	-32.129	-7.35851
319.625	-22.2735	-70.7512	107.437	48.4777	90.4043				-8.29202	-24.9038	35.5469	1.82443
320.384	6.53653	83.6676	-18.3023	58.8288	-75.8237				2.43343	29.4503	-6.05554	2.21399
321.143	-170.904	-144.811	-1.30461	-62.6211	-63.9257				-63.6243	-50.9724	-0.431646	-2.35672
321.902	-92.3917	-11.7116	2.60258	-144.443	-58.5581				-34.3958	-4.1224	0.861098	-5.43606
322.661	-127.206	-79.1795	154.465	80.4775	28.5565				-47.3566	-27.8705	51.1066	3.02873
323.42	-108.77	-75.1033	54.3851	49.2056	198.117				-40.4932	-26.4357	17.994	1.85183
324.179	-49.1215	211.998	116.34	49.1215	103.414				-18.287	74.6215	38.4927	1.84866
324.938	-96.7713	-220.639	100.642	34.8377	33.5474				-36.0262	-77.663	33.2987	1.3111
325.697	-68.2885	-78.5962	-25.7692	18.0385	-240.942				-25.4226	-27.6652	-8.52608	0.678869
326.455	-57.9812	38.6541	132.713	-25.7694	-41.2311				-21.5853	13.6059	43.9096	-0.96982
327.214	47.7023	-24.4958	38.6775	118.611	-127.636				17.7587	-8.62231	12.7969	4.46387
327.973	-100.605	64.4904	-38.6942	-7.73885	-36.1146				-37.4534	22.7001	-12.8025	-0.291248
328.731	-20.6573	-105.869	123.944	160.094	223.357				-7.69033	-37.2649	41.0084	6.02506
329.49	-89.1134	61.992	-143.356	56.826	-201.474				-33.1753	21.8207	-47.4313	2.13862
330.249	-82.5342	49.0047	-29.6607	-68.3486	185.702				-30.726	17.2492	-9.81363	-2.57227
331.007	48.9087	137.717	172.468	95.2433	60.4923				18.2078	48.4751	57.063	3.58443
331.766	-51.3869	98.9198	138.745	129.752	133.606				-19.1304	34.819	45.9054	4.88315
332.524	-29.471	-124.291	41.0031	10.2508	-33.315				-10.9715	-43.7493	13.5664	0.385783
333.283	-79.2667	-28.1269	162.369	-49.8613	-47.3043				-29.5095	-9.90044	53.7218	-1.87651
334.041	-140.419	66.3801	-72.7628	-114.889	-8.93578				-52.2756	23.3652	-24.0745	-4.32378
334.799	157.996	80.2722	296.88	103.207	287.961				58.8191	28.2552	98.2264	3.88415
335.558	16.5247	-6.35567	158.892	88.9794	83.8948				6.15186	-2.23714	52.5713	3.3487
336.316	182.623	-2.53644	167.405	313.25	-71.0202				67.9874	-0.892805	55.388	11.789
337.074	-187.195	174.546	30.3559	-99.9215	2.52966				-69.6892	61.4389	10.0436	-3.7605
337.832	-50.4443	1.26111	-8.82775	1.26111	-100.889				-18.7795	0.443899	-2.92077	0.0474612
338.59	7.54329	163.438	138.294	159.666	-172.238				2.80823	57.5288	45.7562	6.00897
339.348	-43.8415	73.9043	17.5366	78.9147	50.1046				-16.3214	26.0137	5.80221	2.96992
340.106	144.713	56.1386	174.653	228.297	184.634				53.8739	19.7603	57.7863	8.59185
340.864	65.8388	-192.547	65.8388	103.106	-167.703				24.5106	-67.7751	21.7836	3.88035
341.622	-27.2088	132.334	-86.5734	61.8381	-77.9161				-10.1293	46.5804	-28.6439	2.32725
342.38	-41.8977	-9.85828	16.0197	-81.3308	-48.0591				-15.5977	-3.47003	5.30032	-3.06085
343.138	63.8893	62.6606	71.2611	90.9194	56.5174				23.7848	22.056	23.5776	3.42171
343.896	9.8062	-176.512	-117.674	-122.578	-88.2558				3.65067	-62.1306	-38.9341	-4.61315
344.654	-48.9586	24.4793	47.7346	30.5991	-119.948				-18.2264	8.61651	15.7936	1.15158
345.412	-420.66	22.0113	-72.148	-174.867	-183.427				-156.604	7.74779	-23.8711	-6.58105
346.169	-81.8712	-186.96	-70.8736	-129.528	-174.74				-30.4791	-65.8082	-23.4494	-4.87471
346.927	204.203	58.693	-102.713	213.985	204.203				76.0209	20.6594	-33.9838	8.05321
347.685	-121.218	-83.261	-357.532	-69.7923	-88.1587				-45.1273	-29.3072	-118.294	-2.6266
348.442	121.428	103.029	72.3659	149.638	-60.1005				45.2053	36.2655	23.9432	5.63156
349.2	84.8844	38.1365	11.0719	297.711	49.2084				31.6009	13.4237	3.66327	11.2042
349.957	9.87437	56.7776	-98.7437	-12.343	-170.333				3.67605	19.9853	-32.6706	-0.464521
350.715	75.5035	82.9301	132.441	12.3776	164.622				28.1086	29.1907	43.8197	0.465826
351.472	180.024	40.9711	284.314	76.9759	140.295				67.0198	14.4215	94.0689	2.89695
352.23	37.358	19.9243	-47.3201	78.4518	-88.4139				13.9077	7.01318	-15.6565	2.95249
352.987	-134.771	-128.532	-122.292	96.0867	-49.9152				-50.1728	-45.2421	-40.4619	3.61618
353.744	33.7582	186.295	246.309	216.302	61.2648				12.5675	65.5743	81.4946	8.14043
354.501	-199.26	18.7981	137.853	30.077	167.93				-74.1809	6.61678	45.6104	1.13193
355.259	32.6593	71.5992	-25.1225	-2.51225	0				12.1585	25.2023	-8.31211	-0.0945475
356.016	-75.5536	237.994	226.661	230.438	49.1098				-28.1272	83.7718	74.9935	8.67244
356.773	16.4078	83.301	85.8253	122.427	64.369				6.10832	29.3213	28.3964	4.60749
357.53	53.0974	0	-61.947	217.447	-77.1177				19.7672	0	-20.4959	8.1835
358.287	-130.325	-145.508	-36.6933	-160.691	-60.7338				-48.5175	-51.2176	-12.1404	-6.04755
359.044	-184.617	-97.3667	-231.404	15.174	-25.2901				-68.7297	-34.2723	-76.5629	0.571068
359.801	234.638	190.486	209.408	296.451	259.868				87.3515	67.0494	69.2853	11.1568
360.558	170.936	385.862	199.844	324.275	177.22				63.6363	135.82	66.1209	12.2039
361.315	-91.3325	-6.25565	-55.0497	25.0226	-97.5881				-34.0014	-2.20194	-18.2139	0.941714
362.072	6.21336	223.681	-37.2802	118.054	-62.1336				2.31312	78.7339	-12.3346	4.4429
362.829	-68.9905	-113.342	-96.094	-113.342	-146.605				-25.6839	-39.8953	-31.7939	-4.26556
363.585	91.4684	-64.6377	150.008	189.035	145.13				34.052	-22.7519	49.6321	7.11423
364.342	184.252	10.8383	8.42983	-56.6003	50.579				68.5936	3.81501	2.78911	-2.13012
365.099	-90.359	199.741	4.75574	51.1242	240.165				-33.639	70.3072	1.5735	1.92403
365.856	-9.3984	4.6992	-49.3416	48.1668	43.4676				-3.49885	1.65408	-16.3253	1.81273
366.612	-160.661	-178.124	-89.6442	-82.6589	18.6274				-59.8111	-62.6982	-29.6599	-3.11083
367.369	-69.5308	93.8665	93.8665	70.6896	147.173				-25.885	33.0403	31.0569	2.66037
368.125	-321.427	-321.427	-234.711	-331.833	-304.084				-119.662	-113.14	-77.6572	-12.4884
368.882	-87.8423	-20.8048	11.5582	-32.363	95.9331				-32.7021	-7.32311	3.82418	-1.21796
369.638	-195.682	25.4733	-1.15788	56.7361	-94.9461				-72.8487	8.96641	-0.383099	2.13524
370.395	-305.588	-35.8835	-236.136	-75.2395	-74.082				-113.765	-12.6307	-78.1287	-2.8316
371.151	-246.809	-100.338	-21.9129	-149.931	-169.537				-91.8825	-35.3182	-7.25017	-5.64257
371.907	-32.1675	66.6327	-63.1862	-137.861	-87.3118				-11.9754	23.4542	-20.9059	-5.18833
372.664	-45.6716	-124.455	13.7015	100.478	-9.13432				-17.0027	-43.8072	4.53331	3.78142
373.42	114.439	11.3306	44.1892	-201.684	40.7901				42.6035	3.98827	14.6206	-7.59029
374.176	105.82	60.7901	16.8861	138.466	77.6762				39.3948	21.3976	5.58699	5.21111
374.932	-35.8366	-20.1581	-82.8722	43.6759	32.477				-13.3413	-7.09549	-27.4193	1.64372
375.688	154.615	4.44934	75.6388	100.11	155.727				57.5602	1.56613	25.0261	3.7676
376.444	12.1294	241.485	160.99	242.587	187.454				4.51554	85.0007	53.2655	9.12966
377.2	-249.414	-63.4475	-41.569	258.166	-37.1933				-92.8524	-22.333	-13.7536	9.71594
377.956	-21.6792	211.372	187.525	85.6327	136.579				-8.07076	74.4012	62.0449	3.22275
378.712	36.5522	207.488	101.056	53.7533	41.9276				13.6077	73.034	33.4357	2.02298
379.468	-85.7375	-207.913	32.1516	-36.4384	-303.296				-31.9185	-73.1838	10.6378	-1.37134
380.224	-5.35572	-37.49	-201.375	-35.3478	-83.5492				-1.99384	-13.1962	-66.6275	-1.3303
380.98	98.4141	62.0436	140.133	131.575	123.018				36.6378	21.8389	46.3648	4.95177
381.736	-86.7035	44.9574	-92.0556	141.295	-27.8308				-32.2781	15.8246	-30.4578	5.31756
382.492	-56.7138	55.6437	70.6248	40.6627	43.873				-21.1135	19.5861	23.3671	1.53032
383.247	-23.4554	286.795	192.974	54.3739	102.351				-8.73201	100.95	63.8478	2.04633
384.003	0	-23.3857	176.456	150.944	233.857				0	-8.23156	58.3825	5.6807
384.759	102.63	139.661	-14.8125	7.40627	97.3395				38.2072	49.1595	-4.90091	0.278731
385.514	47.3517	127.324	102.069	86.2854	253.595				17.6282	44.8169	33.7709	3.24731
386.27	-76.1437	103.263	-67.7992	192.967	64.67				-28.3469	36.3479	-22.4322	7.26222
387.025	-119.789	-67.1232	54.7312	-112.56	14.4573				-44.5953	-23.6268	18.1085	-4.23616
387.781	63.1898	15.2879	10.1919	-80.516	-65.2282				23.5244	5.3812	3.37212	-3.03018
388.536	167.703	112.472	180.758	314.318	148.623				62.4329	39.5891	59.8061	11.8292
389.291	116.473	205.308	239.855	89.8224	220.114				43.3608	72.2668	79.3592	3.38042
390.047	-78.7403	-140.955	-13.6094	-55.4098	-30.1352				-29.3136	-49.6149	-4.50285	-2.08532
390.802	-188.846	-88.1919	-171.591	-132.288	-203.225				-70.3038	-31.0428	-56.773	-4.97859
391.557	39.7475	-52.0504	-4.73185	-11.3564	-79.4951				14.7973	-18.3213	-1.56559	-0.427394
392.313	-97.4481	44.039	160.227	-14.055	-10.307				-36.2781	15.5014	53.0132	-0.528954
393.068	48.285	-19.4997	-55.7135	-25.9996	-19.4997				17.9756	-6.86374	-18.4335	-0.978484
393.823	-86.5605	-85.6396	62.6182	20.2588	171.279				-32.2249	-30.1444	20.718	0.762432
394.578	-120.672	-30.168	-24.6829	-22.8545	92.3324				-44.924	-10.6189	-8.16665	-0.86012
395.333	-58.1073	-160.703	-43.5804	-59.9231	30.8695				-21.6323	-56.5661	-14.4191	-2.25518
396.088	77.6282	-5.41592	148.938	45.1326	120.053				28.8995	-1.90636	49.2779	1.69855
396.843	12.5743	20.6577	-0.898161	48.5007	-44.0099				4.68117	7.27134	-0.297168	1.8253
397.598	49.1314	61.6376	-38.4119	93.7964	92.0098				18.2907	21.6959	-12.709	3.52998
398.353	-66.6346	-101.285	-43.5346	-28.4308	-135.046				-24.8068	-35.6513	-14.404	-1.06998
399.108	-15.0507	-43.3814	-108.011	-116.864	-112.438				-5.6031	-15.2699	-35.7368	-4.39813
399.863	22.0231	153.28	91.6159	133.019	110.996				8.19878	53.9535	30.3123	5.00612
400.617	-36.8619	36.8619	116.729	-56.1706	149.203				-13.723	12.9751	38.6214	-2.11395
401.372	73.6464	136.772	-42.0837	106.963	36.8232				27.4172	48.1426	-13.9239	4.02549
402.127	18.3866	157.6	134.835	35.0222	47.2799				6.84501	55.4738	44.612	1.31804
402.881	5.23779	84.6776	-31.4267	-71.5831	34.9186				1.94993	29.8058	-10.3979	-2.694
403.636	-150.113	18.3277	-34.0372	-68.0744	32.2917				-55.8843	6.45121	-11.2616	-2.56195
404.391	-50.6104	-131.762	-37.5215	80.2786	54.9734				-18.8413	-46.379	-12.4145	3.02125
405.145	91.4285	25.2517	1.7415	-25.2517	-6.09524				34.0372	8.88839	0.576196	-0.950335
405.9	-15.6853	33.9847	129.839	81.9119	12.1996				-5.83933	11.9623	42.9589	3.08271
406.654	17.4804	85.6538	202.772	181.796	176.552				6.50762	30.1494	67.0897	6.8418
407.408	69.1134	86.6104	62.9894	-15.7474	109.357				25.7297	30.4862	20.8408	-0.592644
408.163	15.7749	-5.25829	-14.0221	17.5276	143.726				5.87269	-1.85087	-4.63939	0.659644
408.917	-6.16566	-36.1131	-8.80808	-120.671	-135.644				-2.29536	-12.7115	-2.91426	-4.54138
409.671	-16.8051	16.8051	34.4947	88.4479	89.3324				-6.25623	5.91526	11.413	3.32869
410.426	6.21932	-77.2972	-5.33084	-73.7433	-56.8623				2.31534	-27.208	-1.76378	-2.7753
411.18	322.755	278.946	191.328	143.049	343.318				120.156	98.1867	63.3034	5.38359
411.934	-22.488	81.8564	74.6602	5.39713	103.445				-8.37188	28.8128	24.7023	0.203118
412.688	-117.433	-67.7498	72.2664	-112.013	130.983				-43.7181	-23.8474	23.9102	-4.21555
413.442	165.983	90.7011	37.1875	62.5838	343.757				61.7924	31.926	12.3039	2.35531
414.196	117.329	249.211	121.877	99.1387	291.959				43.6795	87.7202	40.3245	3.73104
414.95	8.21338	65.7071	122.288	-57.4937	287.468				3.05769	23.1283	40.4606	-2.16375
415.704	244.519	123.633	194.15	121.802	410.28				91.0301	43.5179	64.237	4.58395
416.458	17.4408	74.353	32.1278	28.4561	398.385				6.4929	26.1716	10.6299	1.07093
417.212	74.446	155.326	15.6245	-39.5207	452.19				27.7149	54.6733	5.16955	-1.48734
417.966	95.603	22.0622	19.3045	-202.237	591.084				35.5913	7.76573	6.38712	-7.6111
418.72	343.08	148.607	224.745	26.6024	750.372				127.722	52.3083	74.3596	1.00117
419.473	572.197	424.121	441.488	143.506	1194.67				213.019	149.287	146.072	5.40079
420.227	283.221	295.06	281.4	128.406	1100.1				105.438	103.859	93.1048	4.83249
420.981	334.655	355.514	431.696	147.829	1255.18				124.586	125.138	142.832	5.56346
421.734	195.13	215.004	187.903	-95.7583	1227.69				72.6434	75.6798	62.1701	-3.60382
422.488	357.785	435.995	283.172	55.7354	1408.67				133.197	153.467	93.6909	2.09758
423.241	391.441	398.591	343.182	36.6418	1517.51				145.727	140.301	113.546	1.379
423.995	490.121	687.235	560.266	35.516	1708.32				182.463	241.901	185.371	1.33663
424.748	441.673	300.62	553.634	15.8685	1688.23				164.427	105.816	183.177	0.597203
425.502	615.87	656.987	501.27	63.8616	1953.46				229.277	231.254	165.851	2.4034
426.255	548.047	616.662	435.138	76.4313	1825.67				204.028	217.06	143.971	2.87646
427.009	483.595	481.009	353.429	83.6162	1758.53				180.034	169.311	116.937	3.14686
427.762	674.997	692.107	654.464	98.3835	2059.21				251.289	243.616	216.538	3.70262
428.515	678.385	757.346	741.215	140.092	2172.7				252.55	266.58	245.24	5.2723
429.268	658.315	697.039	601.07	71.556	2264.54				245.079	245.352	198.872	2.69298
430.021	689.774	840.741	588.852	92.5815	2221.12				256.79	295.934	194.829	3.48426
430.775	770.769	755.883	709.57	167.055	2235.39				286.943	266.064	234.77	6.28704
431.528	929.963	831.554	888.959	302.607	2378.21				346.208	292.7	294.123	11.3885
432.281	771.737	705.054	483.047	77.255	2234.7				287.304	248.173	159.822	2.90746
433.034	882.997	763.542	744.978	192.096	2387.48				328.724	268.761	246.485	7.22945
433.787	859.205	620.136	744.484	-8.02246	2218.21				319.867	218.283	246.322	-0.301921
434.54	843.439	853.813	763.644	87.7752	2207.94				313.997	300.535	252.661	3.30338
435.293	800.366	790.033	743.935	-19.87	2122.92				297.962	278.085	246.14	-0.7478
436.045	906.649	812.338	931.217	-11.0953	2295.94				337.529	285.936	308.105	-0.417568
436.798	851.607	816.783	786.707	155.917	2171.76				317.038	287.501	260.292	5.86786
437.551	912.322	929.715	797.689	123.33	2325.08				339.641	327.252	263.925	4.64145
438.304	873.138	844.718	802.087	67.8932	2099.16				325.053	297.334	265.381	2.55513
439.056	747.376	630.033	647.359	12.6007	1981.45				278.235	221.766	214.187	0.47422
439.809	894.715	825.589	780.028	-58.9145	2143.7				333.086	290.601	258.082	-2.21722
440.562	939.816	864.631	883.427	-111.995	2076.21				349.876	304.343	292.293	-4.21487
441.314	979.406	970.808	937.979	86.763	2023.69				364.615	341.717	310.342	3.26529
442.067	1153.45	1008.09	1013.56	157.075	1888.02				429.407	354.84	335.35	5.91144
442.819	1189.79	1081.84	1020.83	238.584	2107.36				442.937	380.799	337.753	8.97899
443.572	907.345	903.424	820.296	-1.56844	1919.78				337.788	317.998	271.405	-0.0590276
444.324	1006.96	1027.41	983.357	74.7352	1774.76				374.872	361.641	325.356	2.81262
445.076	873.193	796.68	851.895	-35.4956	1572.06				325.074	280.425	281.86	-1.33586
445.829	1142.82	1040.08	907.302	71.9203	1801.17				425.452	366.099	300.192	2.70669
446.581	1109.05	1080.54	949.034	36.4404	1687.35				412.881	380.34	314	1.37142
447.333	1050.76	986.528	1020.63	79.3029	1808.11				391.18	347.25	337.688	2.98453
448.085	1168.01	1090.99	1020.32	201.683	1771.47				434.83	384.021	337.587	7.59024
448.838	1108.15	1134.4	1038.14	169.444	1892.53				412.544	399.3	343.483	6.37695
449.59	1014.79	1061.82	919.926	14.3489	1676.43				377.787	373.752	304.369	0.540015
450.342	1149.08	979.79	860.011	36.7321	1624.2				427.781	344.878	284.546	1.3824
451.094	1016.95	1059.36	767.316	-44.0067	1623.45				378.593	372.886	253.876	-1.65617
451.846	1207.9	1081.34	936.36	207.457	1696.5				449.678	380.623	309.806	7.80754
452.598	1233.89	1097.06	953.824	138.433	1526.76				459.355	386.155	315.585	5.20984
453.35	1171.07	1052.84	1039.26	7.98817	1526.54				435.966	370.591	343.853	0.300631
454.101	1210.36	1108.3	916.942	100.465	1538.87				450.596	390.114	303.382	3.78095
454.853	1153.77	1215.83	984.283	81.1616	1426.69				429.527	427.963	325.663	3.05448
455.605	1069.58	988.591	906.804	104.02	1441.99				398.187	347.976	300.027	3.91476
456.357	1223.7	1236.4	1082.44	73.0095	1603.83				455.562	435.202	358.14	2.74768
457.109	1209.49	1097.66	1073.87	85.6558	1658.39				450.272	386.368	355.303	3.22361
457.86	1127.18	1207.97	1050.34	28.516	1486.79				419.627	425.196	347.518	1.07319
458.612	1080.44	1154	978.408	49.039	1388.12				402.228	406.198	323.718	1.84556
459.363	1233.81	1058.45	981.045	82.9386	1365.72				459.325	372.567	324.591	3.12135
460.115	1004.33	1045.29	1000.39	-61.4413	1326.5				373.893	367.933	330.992	-2.31231
460.866	1376.25	1154.86	1125.81	250.441	1377.04				512.353	406.5	372.488	9.42525
461.618	1072.8	1052.47	1002.42	75.8464	1377.75				399.383	370.46	331.665	2.85444
462.369	1158.85	1077.91	1097.37	60.7054	1398.56				431.419	379.416	363.078	2.28462
463.121	1137.32	1066.91	987.225	125.337	1307.53				423.403	375.545	326.636	4.71701
463.872	1207.5	1077.35	1061.18	172.499	1282.96				449.529	379.219	351.105	6.49194
464.623	1025.64	1027.94	873.746	-82.8486	1084.7				381.825	361.825	289.09	-3.11797
465.375	1102.01	1033.9	955.073	-86.477	1130.32				410.257	363.923	315.998	-3.25452
466.126	1165.01	1116.12	1007.64	88.6173	1234.53				433.713	392.865	333.39	3.33507
466.877	1116.54	1039.4	939.357	-5.34593	1118.83				415.666	365.861	310.798	-0.201192
467.628	1230.99	1040.19	1001.27	41.9741	1105.06				458.273	366.14	331.284	1.57967
468.379	1113.52	1115.81	938.223	-50.3028	1095.23				414.543	392.755	310.423	-1.89312
469.13	1173.79	1082.56	890.227	71.4614	1006.54				436.981	381.054	294.543	2.68942
469.881	1175.79	1178.82	1065.04	116.82	1088.55				437.724	414.935	352.38	4.39647
470.632	906.311	982.719	837.468	0	925.98				337.403	345.909	277.087	0
471.383	1088.02	1021.66	917.613	-168.895	922.137				405.049	359.618	303.604	-6.35629
472.134	1124.66	1142.71	1156.99	87.2066	993.103				418.692	402.224	382.805	3.28198
472.885	1095.44	1021.16	886.103	-27.0108	760.803				407.811	359.439	293.178	-1.01654
473.636	1050.7	947.429	960.151	-74.8364	813.472				391.158	333.487	317.678	-2.81643
474.386	1164.34	998.542	1000.78	14.1902	915.642				433.464	351.479	331.122	0.534042
475.137	1221.1	1159.19	1142.78	-58.1831	965.988				454.593	408.024	378.102	-2.18969
475.888	1151.74	1089.16	1001.25	49.9135	783.717				428.77	383.375	331.276	1.87847
476.638	1162.49	1134.97	1053.16	117.513	833.748				432.773	399.5	348.45	4.42255
477.389	1086.84	1106.14	1006.67	115.069	760.938				404.612	389.354	333.068	4.33056
478.14	1276.16	1231.72	1013.96	225.901	902.123				475.089	433.554	335.482	8.50168
478.89	1000.36	882.885	900.617	40.6349	644.986				372.415	310.768	297.98	1.52927
479.641	1265.24	1172.33	1049.2	129.03	771.234				471.024	412.652	347.142	4.856
480.391	1043.4	1052.23	953.564	31.6627	755.488				388.438	370.378	315.499	1.19161
481.141	1127.43	1232	956.582	67.0123	768.064				419.72	433.652	316.497	2.52198
481.892	1200.15	1211.2	962.771	57.5009	749.723				446.793	426.334	318.545	2.16402
482.642	1062.15	1025.22	997.155	145.511	627.838				395.421	360.87	329.921	5.47623
483.392	1150.84	1186.36	1042.78	22.9427	713.444				428.435	417.589	345.018	0.863438
484.143	1076.66	1205.68	1092.97	91.2047	710.359				400.821	424.39	361.624	3.43245
484.893	1161.35	947.494	924.475	-60.8891	655.672				432.349	333.51	305.874	-2.29153
485.643	1153.27	1038.09	1071.53	147.131	632.367				429.342	365.4	354.53	5.53721
486.393	1042.48	1027.62	878.27	36.4088	516.411				388.097	361.714	290.587	1.37023
487.143	1064.7	1025.32	883.41	26.7475	634.51				396.368	360.905	292.287	1.00663
487.893	1183.95	1026.48	944.779	136.666	612.027				440.761	361.313	312.592	5.14337
488.643	1139.29	1082.1	1097.7	70.5555	575.585				424.136	380.89	363.186	2.65532
489.393	1044.42	1004.31	837.914	-2.2285	517.011				388.819	353.509	277.235	-0.0838684
490.143	974.306	1044.91	837.562	81.0064	569.274				362.716	367.799	277.118	3.04864
490.893	951.231	972.039	870.227	13.3767	519.461				354.126	342.15	287.926	0.503425
491.643	966.182	986.992	939.426	27.499	405.796				359.692	347.413	310.821	1.03491
492.392	1035.1	1052.94	871.626	146.386	344.043				385.35	370.625	288.388	5.50915
493.142	1017.71	932.284	863.942	75.7713	585.371				378.876	328.156	285.846	2.85162
493.892	983.059	911.726	876.059	-31.9513	495.616				365.975	320.92	289.855	-1.20247
494.642	1054.53	1130.43	864.012	-21.5817	529.123				392.581	397.903	285.869	-0.812216
495.391	893.363	879.94	803.878	0.745712	433.259				332.583	309.732	265.973	0.0280645
496.141	1019.62	1032.32	880.681	88.1428	443.702				379.585	363.367	291.384	3.31721
496.89	994.271	1048.97	847.415	30.7197	388.118				370.149	369.228	280.378	1.15612
497.64	916.661	956.45	796.542	-27.7776	391.139				341.256	336.663	263.546	-1.0454
498.389	1093.17	1060.11	1003.01	173.555	565.744				406.967	373.151	331.859	6.53166
499.139	992.669	1073.54	897.705	77.1581	502.27				369.553	377.876	297.017	2.90381
499.888	872.884	817.629	685.464	50.0284	267.316				324.959	287.799	226.794	1.8828
500.637	871.417	889.354	827.323	118.082	357.984				324.413	313.045	273.73	4.44397
501.387	858.533	879.4	751.216	136.381	387.532				319.616	309.542	248.549	5.13265
502.136	1028.46	854.478	842.733	74.1429	403.014				382.876	300.769	278.829	2.79033
502.885	1043.04	1013.41	1004.52	211.127	580.785				388.306	356.712	332.358	7.94567
503.634	1010.87	962.168	878.052	170.445	350.483				376.327	338.675	290.515	6.41463
504.383	896.118	855.052	756.054	105.598	273.529				333.608	300.971	250.15	3.97414
505.132	843.029	767.325	709.261	-51.449	236.665				313.844	270.092	234.668	-1.93626
505.881	970.427	892.734	835.564	73.2951	431.708				361.272	314.235	276.457	2.75843
506.63	885.276	912.235	829.172	154.468	498.377				329.572	321.099	274.342	5.81332
507.379	945.385	832.752	794.239	2.90664	204.918				351.949	293.122	262.784	0.10939
508.128	1010.16	922.853	835.547	94.5221	432.204				376.064	324.837	276.451	3.5573
508.877	873.226	848.608	802.991	129.608	348.277				325.086	298.703	265.68	4.87774
509.626	897.742	842.13	795.184	-100.391	252.783				334.213	296.423	263.097	-3.77817
510.375	950.076	943.604	816.303	92.7781	248.127				353.696	332.141	270.084	3.49166
511.124	951.2	853.715	815.007	72.3973	329.013				354.114	300.501	269.655	2.72464
511.872	904.795	952.34	790.255	86.4454	301.118				336.839	335.216	261.466	3.25333
512.621	1024.04	925.01	890.564	185.145	345.174				381.232	325.596	294.654	6.96786
513.37	871.669	865.972	827.516	67.6541	326.164				324.507	304.815	273.794	2.54613
514.118	957.347	945.958	773.707	116.02	265.495				356.403	332.97	255.991	4.36638
514.867	754.07	804.623	758.985	79.3389	289.271				280.727	283.221	251.12	2.98588
515.615	859.396	822.975	745.93	188.409	283.664				319.937	289.68	246.8	7.09067
516.364	812.15	776.566	634.928	127.683	303.51				302.348	273.345	210.074	4.8053
517.112	788.774	773.417	649.168	54.4463	135.418				293.646	272.237	214.785	2.04906
517.861	710.644	858.897	611.808	43.1537	222.033				264.56	302.325	202.424	1.62407
518.609	677.723	630.649	555.885	-64.3802	116.3				252.304	221.983	183.921	-2.42292
519.357	791.949	750.702	675.082	56.3714	209.674				294.828	264.241	223.359	2.12151
520.106	674.183	624.988	638.153	22.8654	116.406				250.986	219.991	211.141	0.860529
520.854	846.103	736.013	686.853	91.3957	218.103				314.989	259.07	227.254	3.43964
521.602	843.393	769.363	707.786	209.638	191.649				313.98	270.809	234.18	7.88961
522.35	733.067	647.843	618.049	35.3369	140.655				272.907	228.035	204.489	1.32989
523.098	857.61	727.753	649.978	-2.08326	138.884				319.273	256.163	215.053	-0.0784026
523.846	852.645	696.74	706.398	43.46	195.225				317.424	245.247	233.721	1.6356
524.594	705.229	701.081	608.433	178.381	155.565				262.544	246.775	201.308	6.7133
525.342	719.305	679.305	692.409	159.309	117.24				267.784	239.11	229.092	5.99552
526.09	774.277	622.336	523.817	-6.93797	111.701				288.249	219.057	173.311	-0.261107
526.838	766.422	687.567	666.815	127.276	214.432				285.325	242.018	220.624	4.78997
527.586	720.307	760.711	714.734	118.426	149.774				268.157	267.764	236.479	4.4569
528.334	742.288	630.84	694.625	-26.6355	185.747				276.34	222.05	229.825	-1.00241
529.082	727.929	678.506	756.171	2.82417	134.148				270.995	238.829	250.189	0.106286
529.829	683.065	655.687	667.621	125.662	143.914				254.293	230.796	220.891	4.72921
530.577	652.345	554.876	627.978	34.8103	121.14				242.856	195.312	207.774	1.31007
531.325	723.438	734.579	625.958	99.5685	206.1				269.323	258.566	207.106	3.74721
532.072	622.608	631.013	572.183	81.2403	156.878				231.786	222.111	189.314	3.05744
532.82	638.097	638.797	576.526	-11.1947	54.5741				237.552	224.851	190.751	-0.421307
533.567	630.515	641.824	635.463	17.6714	108.149				234.729	225.917	210.251	0.665054
534.315	686.437	685.729	610.009	96.9504	132.334				255.548	241.371	201.829	3.64868
535.062	613.775	631.413	668.098	15.5208	172.139				228.497	222.252	221.049	0.584116
535.81	663.251	523.247	589.714	67.1736	88.3864				246.916	184.179	195.114	2.52805
536.557	838.17	749.716	734.736	209.007	287.474				312.035	263.894	243.097	7.8659
537.304	494.818	435.725	546.08	-120.323	64.7892				184.212	153.372	180.678	-4.52829
538.052	616.179	621.189	559.642	-10.0192	115.936				229.392	218.653	185.165	-0.377067
538.799	582.295	632.679	658.59	103.647	165.547				216.778	222.698	217.903	3.90071
539.546	552.662	584.785	460.674	18.9818	67.8964				205.746	205.84	152.42	0.714371
540.293	668.727	617.175	576.514	95.8436	119.805				248.955	217.24	190.747	3.60703
541.04	551.808	540.888	512.497	55.3264	117.933				205.428	190.388	169.566	2.08218
541.787	587.4	600.6	484.733	84.3333	47.6666				218.678	211.406	160.38	3.17384
542.535	591.33	643.549	544.994	80.1679	132.387				220.141	226.524	180.318	3.01708
543.282	515.915	518.863	546.87	93.6017	110.553				192.066	182.635	180.939	3.52265
544.029	537.363	509.314	596.414	64.2178	107.768				200.05	179.274	197.331	2.41681
544.775	594.675	659.602	596.15	105.507	103.293				221.387	232.175	197.244	3.9707
545.522	550.58	497.725	404.493	28.6302	59.4627				204.971	175.195	133.832	1.07748
546.269	476.144	567.851	381.502	89.5063	-2.20097				177.26	199.879	126.225	3.36853
547.016	507.283	593.551	605.348	58.9864	73.733				188.852	208.925	200.287	2.21993
547.763	623.397	541.859	463.286	-36.3216	-8.15383				232.079	190.73	153.284	-1.36695
548.509	462.44	449.801	379.171	90.7036	101.112				172.158	158.326	125.453	3.41359
549.256	570.254	486.875	535.265	174.203	139.213				212.295	171.376	177.099	6.55604
550.003	418.694	585.581	494.014	129.226	9.59968				155.872	206.12	163.451	4.86338
550.749	613.862	523.002	455.041	139.615	103.418				228.53	184.092	150.556	5.25434
551.496	551.206	592.119	453.016	97.4467	95.959				205.204	208.421	149.886	3.66736
552.242	429.563	479.014	354.278	47.9752	-37.6421				159.918	168.609	117.217	1.80552
552.989	515.436	422.79	467.643	116.911	7.35287				191.887	148.819	154.725	4.39988
553.735	479.881	517.246	401.488	37.3648	9.52436				178.651	182.066	132.837	1.40621
554.482	421.001	508.74	415.839	92.163	36.1279				156.731	179.072	137.586	3.46851
555.228	636.698	551.999	417.65	67.9047	62.7936				237.031	194.299	138.185	2.55556
555.974	504.929	413.721	483.769	103.613	5.83733				187.976	145.626	160.061	3.89941
556.721	442.66	529.156	485.544	49.4267	14.5373				164.794	186.259	160.648	1.86015
557.467	635.357	638.979	458.587	25.3563	95.6295				236.532	224.915	151.729	0.954273
558.213	527.143	555.267	466.569	72.8337	23.076				196.246	195.449	154.37	2.74106
558.959	515.466	519.031	455.578	75.5732	-19.9627				191.899	182.695	150.734	2.84416
559.705	518.305	531.263	476.553	24.4755	28.7947				192.955	187	157.673	0.921124
560.451	547.429	645.594	509.453	108.196	101.031				203.798	227.244	168.559	4.07191
561.197	502.27	499.429	433.359	-27.7066	125.745				186.986	175.795	143.382	-1.04272
561.943	520.538	483.661	466.64	46.0967	29.7856				193.787	170.245	154.394	1.73483
562.689	670.872	558.121	520.067	155.738	18.3221				249.754	196.454	172.071	5.86114
563.435	520.224	469.971	424.673	17.6947	-23.357				193.67	165.426	140.508	0.665932
564.181	448.2	515.254	489.844	80.4643	37.4088				166.857	181.365	162.071	3.02823
564.927	736.827	586.24	544.916	151.288	90.3524				274.307	206.352	180.292	5.69364
565.672	579.392	642.993	545.146	58.708	64.2993				215.697	226.328	180.368	2.20945
566.418	624.062	532.412	529.613	-32.1826	10.4943				232.327	187.405	175.229	-1.21118
567.164	636.114	729.495	528.691	159.38	108.828				236.814	256.776	174.924	5.99818
567.91	543.937	576.628	507.767	-3.47785	-25.7361				202.498	202.968	168.001	-0.130887
568.655	631.75	714.396	582.022	-42.7237	95.9532				235.189	251.461	192.569	-1.60788
569.401	727.206	751.048	634.639	47.6856	58.2045				270.725	264.363	209.978	1.79463
570.146	707.486	751.529	573.26	173.376	53.1314				263.384	264.532	189.67	6.52493
570.892	602.161	671.019	614.808	35.8345	-68.8585				224.173	236.193	203.417	1.34862
571.637	651.7	801.019	608.44	-29.3056	-57.2157				242.616	281.952	201.31	-1.1029
572.383	736.458	725.331	637.012	-10.4314	-82.0605				274.17	255.311	210.763	-0.392582
573.128	703.387	674.606	603.003	-51.2448	-27.3773				261.858	237.456	199.511	-1.92857
573.873	773.332	765.52	727.883	118.592	-19.1735				287.897	269.457	240.829	4.46314
574.619	848.04	779.684	628.019	36.314	-8.54448				315.71	274.442	207.788	1.36666
575.364	755.479	794.384	602.685	13.4402	-0.707377				281.251	279.617	199.406	0.505814
576.109	855.79	872.82	703.933	61.7361	-16.321				318.595	307.226	232.905	2.32341
576.854	864.467	918.143	660.357	54.3823	-6.35638				321.825	323.179	218.487	2.04665
577.599	916.084	862.114	728.607	12.7826	4.26086				341.042	303.457	241.069	0.481066
578.344	941.494	941.494	726.967	131.139	24.2322				350.501	331.398	240.526	4.93536
579.089	1003.82	907.507	796.923	34.2456	42.0935				373.705	319.435	263.672	1.28882
579.834	1025.46	1100.86	810.027	163.729	117.77				381.76	387.494	268.008	6.16186
580.579	1014.17	1044.53	795.867	177.1	-57.8286				377.557	367.666	263.322	6.66508
581.324	985.83	981.481	765.468	1.44975	26.0955				367.007	345.473	253.265	0.0545607
582.069	950.393	1058.08	858.606	49.8685	-13.7319				353.814	372.435	284.08	1.87678
582.814	1006.25	991.674	826.273	85.2504	137.712				374.607	349.061	273.383	3.20836
583.559	1002.44	1080.45	794.662	45.201	-19.6843				373.19	380.309	262.924	1.70112
584.304	1103.15	1076.01	890.439	49.1428	66.7462				410.681	378.746	294.613	1.84947
585.048	1073.72	1084.72	769.354	49.8724	-4.4005				399.727	381.814	254.551	1.87692
585.793	1086.96	1145.91	994.104	174.65	54.532				404.654	403.351	328.912	6.57286
586.537	926.178	1044.35	774.769	-206.802	-138.853				344.799	367.603	256.342	-7.7829
587.282	1038.42	1104.01	846.066	-116.445	-33.1646				386.585	388.603	279.931	-4.38234
588.027	1057.31	1009.69	1036.48	137.651	-17.8574				393.617	355.402	342.931	5.18043
588.771	1189.17	1246.29	1088.28	223.294	210.683				442.707	438.685	360.071	8.40357
589.516	1181.35	1173.2	892.133	-86.766	-89.7324				439.796	412.955	295.173	-3.2654
590.26	1208.84	1341.58	909.8	124.538	2.98295				450.03	472.226	301.019	4.68694
591.004	1223.25	1237.49	1119.81	182.138	21.7366				455.393	435.586	370.504	6.85468
591.749	1129.26	1160.71	984.73	30.7026	-45.6795				420.402	408.56	325.81	1.15548
592.493	1213.8	1165.88	970.445	73.3824	-53.9136				451.877	410.381	321.084	2.76171
593.237	1253.5	1167.02	1000.84	28.574	14.287				466.654	410.783	331.141	1.07537
593.982	1228.5	1242.8	957.507	-73.7702	-14.3024				457.348	437.456	316.803	-2.77631
594.726	1308.91	1219.78	1024.92	109.516	-37.7642				487.282	429.354	339.108	4.12159
595.47	1286.01	1315.3	1052.39	105.164	30.0469				478.757	462.976	348.198	3.95781
596.214	1197.64	1330.2	1034.77	59.844	35.6034				445.859	468.221	342.367	2.2522
596.958	1299.26	1358.94	1060.56	123.128	107.265				483.692	478.335	350.9	4.63385
597.702	1310.95	1323.74	1064.86	43.6481	-0.752553				488.042	465.946	352.323	1.64267
598.446	1257.45	1294.5	1197.71	31.7575	22.684				468.125	455.653	396.278	1.19518
599.19	1242.62	1326.28	1068.47	15.9701	-75.2875				462.606	466.839	353.518	0.601026
599.934	1392.39	1337.88	1170.55	133.258	71.1716				518.361	470.921	387.29	5.01508
600.678	1300.47	1316.42	1118.16	37.2215	-100.27				484.142	463.371	369.958	1.40081
601.421	1387.65	1395.25	985.42	-69.1923	-20.5296				516.596	491.117	326.039	-2.60402
602.165	1369.18	1472.93	1170.02	68.9136	118.138				509.722	518.46	387.115	2.59353
602.909	1216.46	1374.03	969.055	147.68	-36.5394				452.865	483.648	320.624	5.55787
603.653	1198.49	1429.15	979.333	19.1575	49.0433				446.178	503.05	324.025	0.720984
604.396	1331.42	1399.54	1115.45	-34.8337	102.179				495.664	492.627	369.062	-1.31095
605.14	1404.45	1419.27	1081.42	81.926	-46.0346				522.85	499.572	357.803	3.08325
605.883	1386.1	1313.76	1116.97	93.3398	-43.5586				516.018	462.432	369.562	3.5128
606.627	1303.75	1330.25	981.907	84.1634	-41.3024				485.364	468.237	324.876	3.16745
607.37	1331.26	1482.71	1053.98	5.43687	12.4271				495.602	521.902	348.721	0.204614
608.114	1421.29	1441.61	1114.83	104.759	-26.5807				529.119	507.435	368.854	3.94256
608.857	1536.46	1332.49	1141.91	96.0778	100.015				571.995	469.025	377.815	3.61584
609.601	1316.54	1418.72	1050.09	-27.5097	-153.268				490.123	499.376	347.434	-1.03532
610.344	1511.39	1423.73	1239.8	150.278	42.2658				562.664	501.142	410.202	5.65566
611.087	1387.2	1293.83	1040.6	86.2551	-26.1139				516.43	455.416	344.296	3.24617
611.831	1381.37	1481.4	1153.53	134.168	34.1374				514.26	521.442	381.659	5.04935
612.574	1434.67	1460.15	1058.09	16.7193	-6.36924				534.102	513.96	350.082	0.629221
613.317	1518.29	1584.48	1217.66	217.696	224.873				565.232	557.723	402.879	8.19289
614.06	1344.27	1428.04	1065.84	-72.5985	-43.8782				500.447	502.657	352.647	-2.73221
614.803	1461.17	1392.5	1020.42	97.411	134.14				543.965	490.148	337.619	3.66602
615.546	1323.54	1526.74	1141.86	115.541	149.008				492.731	537.399	377.8	4.34833
616.289	1397.56	1454.62	1178.96	-83.5802	42.5938				520.285	512.013	390.075	-3.1455
617.032	1392.75	1425.63	1025.52	76.9742	-6.41452				518.496	501.809	339.307	2.89689
617.775	1471.72	1492.51	1181.37	139.173	154.37				547.894	525.353	390.872	5.23772
618.518	1395.81	1384.68	1176.42	7.15393	41.3338				519.635	487.397	389.235	0.269235
619.261	1431.63	1497.94	1140.83	12.7824	-35.9506				532.971	527.264	377.459	0.481061
620.003	1514.35	1437.95	1276.3	136.718	141.543				563.766	506.148	422.281	5.14532
620.746	1502.16	1415.7	1155.51	36.3621	-0.808046				559.226	498.314	382.314	1.36847
621.489	1431.92	1542	1293.71	64.2837	106.068				533.077	542.773	428.04	2.41929
622.232	1531.27	1465.15	1186.96	120.147	67.7341				570.065	515.722	392.72	4.52169
622.974	1579.92	1461.29	1206.38	136.269	47.2935				588.176	514.361	399.147	5.12843
623.717	1405.87	1544.86	1153.62	100.42	1.60671				523.382	543.777	381.69	3.77924
624.459	1437.92	1401.79	1096.71	57.8059	-93.1318				535.312	493.42	362.859	2.1755
625.202	1581.99	1527.33	1239.55	112.54	121.382				588.945	537.606	410.119	4.23538
625.944	1371.56	1434.6	1032.92	67.8912	-37.9867				510.608	504.969	341.753	2.55505
626.687	1400.81	1348.69	1137.81	42.4973	-72.9671				521.495	474.727	376.457	1.59937
627.429	1322.41	1437.51	1223.41	221.341	66.8047				492.31	505.991	404.781	8.33006
628.171	1353.58	1459.51	1086.75	101.074	13.7461				503.915	513.736	359.565	3.80388
628.914	1347.2	1268.04	933.668	34.7299	-64.6137				501.536	446.341	308.916	1.30704
629.656	1200.77	1240.23	950.308	-45.9047	-83.756				447.025	436.552	314.421	-1.7276
630.398	1435.3	1402.94	1216.85	214.405	137.543				534.336	493.823	402.61	8.06904
631.14	1272.35	1315.92	1048.86	-53.2501	-4.84091				473.674	463.194	347.03	-2.00404
631.882	1316.1	1387.83	1097.69	72.5349	20.1486				489.962	488.506	363.186	2.72982
632.624	1321.77	1400.62	1047.82	41.4577	-24.3869				492.071	493.007	346.686	1.56024
633.367	1226.37	1279.76	965.978	96.9264	26.2851				456.553	450.464	319.606	3.64778
634.109	1283.9	1407.35	1065.8	79.8324	77.3633				477.973	495.377	352.634	3.00445
634.851	1275.39	1354.89	1018.83	97.5392	16.3931				474.803	476.911	337.094	3.67084
635.592	1291.4	1362.46	968.751	33.4897	100.469				480.763	479.574	320.523	1.26037
636.334	1305.13	1248.6	1056.88	85.2062	46.6995				485.876	439.496	349.683	3.20669
637.076	1376.1	1381.04	1059.87	162.233	69.1756				512.297	486.115	350.671	6.10557
637.818	1387.27	1393.88	1065.86	96.6711	-18.1775				516.456	490.635	352.654	3.63817
638.56	1167.36	1299.83	970.318	92.7266	105.973				434.587	457.529	321.042	3.48972
639.301	1309.57	1249.14	1105.93	-4.13898	-37.2508				487.53	439.688	365.912	-0.155768
640.043	1294.59	1338.43	919.862	74.4493	17.3715				481.952	471.117	304.348	2.80186
640.785	1293.34	1193.47	924.648	27.4648	59.0909				481.487	420.091	305.931	1.03362
641.526	1149.64	1281.55	915.869	28.3861	-126.068				427.989	451.095	303.027	1.0683
642.268	1253.27	1379.52	887.07	117.05	45.1478				466.569	485.578	293.498	4.40511
643.009	1258.23	1106.51	709.17	-35.207	-67.061				468.417	389.481	234.638	-1.325
643.751	1087.69	1125.57	736.631	46.3025	-47.9862				404.926	396.192	243.724	1.74257
644.492	1273.51	1256.71	926.573	62.1636	53.7631				474.106	442.352	306.568	2.3395
645.234	1089.32	1154.34	872.299	-103.021	17.7331				405.533	406.318	288.611	-3.87714
645.975	1190.6	1320.71	914.207	178.589	56.1281				443.237	464.879	302.477	6.72112
646.716	1082.28	984.594	762.653	-40.275	6.85531				402.914	346.569	252.333	-1.51573
647.458	1235.3	1266.1	901.669	257.497	97.5239				459.881	445.657	298.328	9.69079
648.199	1136.44	1163.13	796.369	116.227	86.9548				423.076	409.412	263.489	4.37414
648.94	1167.57	1211.2	894.711	162.519	17.1073				434.666	426.331	296.026	6.11633
649.681	1105.36	1027.02	944.374	80.9218	-84.3653				411.504	361.502	312.458	3.04545
650.422	1254.99	1043.22	867.034	83.3186	-81.5828				467.208	367.204	286.869	3.13566
651.163	1156.74	1271.12	850.877	146.434	105.71				430.634	447.423	281.524	5.51098
651.904	992.789	1064.5	964.275	-4.32023	100.229				369.597	374.697	319.043	-0.16259
652.645	1066.1	1139.14	870.444	138.262	90.4357				396.889	400.969	287.997	5.20343
653.386	1060.6	1097.09	851.263	39.9573	-44.3004				394.844	386.166	281.651	1.50377
654.127	1180.09	1189.67	760.311	188.989	13.9347				439.327	418.756	251.559	7.11252
654.868	953.546	882.686	832.822	-83.1072	-196.833				354.988	310.698	275.55	-3.1277
655.609	941.182	1026.66	679.449	73.1443	-19.3877				350.385	361.377	224.804	2.75275
656.35	879.028	1059.23	842.109	276.894	22.8547				327.246	372.84	278.622	10.4208
657.091	996.911	1009.19	782.098	78.0344	-21.043				371.132	355.225	258.767	2.93679
657.831	902.116	947.837	648.89	91.4425	-58.0308				335.841	333.631	214.693	3.4414
658.572	1057.25	1025.64	788.55	120.302	23.7092				393.596	361.018	260.902	4.52751
659.312	900.948	880.692	729.213	-91.592	-87.1885				335.406	309.996	241.269	-3.44702
660.053	856.595	980.727	743.908	103.883	-109.165				318.895	345.208	246.131	3.90959
660.794	877.174	999.468	604.432	93.2602	87.1015				326.556	351.804	199.984	3.5098
661.534	1140.97	1106.64	821.394	209.53	261.473				424.763	389.527	271.768	7.88557
662.275	835.356	772.178	562.461	7.0198	-30.7116				310.988	271.8	186.097	0.264187
663.015	724.556	725.434	614.775	-137.007	-193.215				269.739	255.347	203.406	-5.15619
663.755	987.916	856.135	602.302	3.53775	20.3421				367.783	301.353	199.279	0.133141
664.496	923.633	970.998	691.189	99.1173	32.4543				343.852	341.784	228.689	3.73023
665.236	800.931	814.119	519.594	-33.4088	-100.226				298.172	286.563	171.914	-1.25732
665.976	797.711	805.627	637.641	64.2039	-11.4336				296.973	283.574	210.972	2.41628
666.716	732.303	761.209	501.049	42.922	-61.3172				272.623	267.939	165.778	1.61535
667.457	823.35	877.008	737.144	116.993	105.558				306.518	308.7	243.893	4.40298
668.197	940.92	813.173	578.824	68.7189	29.0734				350.287	286.23	191.511	2.5862
668.937	649.713	644.452	455.062	-54.362	-67.5141				241.876	226.842	150.563	-2.04589
669.677	538.327	595.409	526.033	-50.9347	-162.464				200.409	209.579	174.045	-1.9169
670.417	771.436	789.845	663.61	169.19	122.728				287.192	278.019	219.564	6.36738
671.157	627.811	716.999	668.033	74.3231	-51.589				233.723	252.378	221.027	2.79711
671.897	811.296	806.034	735.868	161.382	90.3389				302.031	283.717	243.471	6.07354
672.637	674.111	732.616	698.561	98.6717	-151.937				250.959	257.875	231.128	3.71346
673.376	666.827	820.241	593.607	17.4334	-120.29				248.247	288.718	196.402	0.656097
674.116	717.252	779.737	666.208	113.528	69.5251				267.02	274.461	220.423	4.27258
674.856	717.941	687.26	670.604	178.828	-38.5707				267.276	241.91	221.878	6.7301
675.596	695.514	862.79	603.953	84.5182	26.4119				258.927	303.695	199.825	3.1808
676.335	493.601	624.878	461.219	20.1291	-7.00143				183.759	219.952	152.6	0.75755
677.075	731.381	699.886	418.182	3.49943	53.3663				272.28	246.354	138.361	0.131699
677.815	541.734	470.615	465.347	-7.0241	-55.3148				201.678	165.653	153.966	-0.264349
678.554	545.582	651.349	561.447	140.141	36.1371				203.11	229.269	185.762	5.27415
679.294	500.753	707.414	476.908	21.1959	-23.8454				186.421	249.004	157.791	0.797698
680.033	562.858	661.204	443.437	192.302	-23.7085				209.542	232.738	146.717	7.23721
680.773	614.274	647.715	407.462	58.9632	-41.3623				228.683	227.991	134.814	2.21905
681.512	624.118	702.353	472.044	167.018	-63.2909				232.348	247.223	156.182	6.28563
682.251	667.568	731.69	492.771	184.46	49.1892				248.523	257.549	163.039	6.94205
682.991	677.007	656.732	612.656	126.939	118.124				252.037	231.164	202.705	4.77728
683.73	478.364	383.044	383.044	-87.3764	-64.4291				178.086	134.828	126.735	-3.28837
684.469	423.798	475.114	451.226	114.134	26.5427				157.772	167.236	149.294	4.29536
685.208	563.558	634.445	429.757	103.673	107.218				209.802	223.32	142.191	3.9017
685.948	507.334	580.319	282.149	37.3825	22.2515				188.871	204.268	93.3526	1.40687
686.687	456.962	484.416	406.484	75.2748	-53.1352				170.119	170.51	134.49	2.83293
687.426	523.134	511.549	295.878	32.9744	-10.6944				194.753	180.061	97.8951	1.24098
688.165	434.247	502.906	516.282	161.394	63.3091				161.662	177.019	170.818	6.07398
688.904	458.347	521.907	490.575	83.2544	31.3323				170.634	183.707	162.313	3.13324
689.643	479.441	481.234	382.657	111.123	-10.7538				178.487	169.39	126.607	4.18206
690.382	383.861	540.083	244.6	77.6648	58.0254				142.904	190.105	80.9288	2.92288
691.12	533.352	577.349	419.319	273.859	72.7298				198.557	203.222	138.737	10.3066
691.859	473.501	453.697	279.06	-2.70058	-173.737				176.276	159.698	92.3304	-0.101635
692.598	480.836	512.411	369.874	224.631	70.3663				179.007	180.364	122.378	8.45388
693.337	516.06	702.239	536.847	252.155	35.2475				192.12	247.182	177.622	9.48974
694.075	389.458	440.178	450.141	-37.1344	-50.7202				144.988	154.939	148.935	-1.39754
694.814	519.676	487.878	488.786	71.7735	-34.5239				193.466	171.729	161.721	2.70116
695.553	505.6	541.129	462.783	146.67	108.408				188.226	190.473	153.118	5.51984
696.291	403.37	367.779	337.663	14.6016	9.12602				150.167	129.455	111.72	0.549525
697.03	403.522	395.249	319.876	142.474	17.4645				150.224	139.124	105.835	5.36192
697.768	497.524	480.91	299.992	69.2288	-13.8458				185.219	169.276	99.256	2.60539
698.507	286.105	316.561	275.03	6.46043	-71.0648				106.512	111.427	90.9971	0.243135
699.245	415.3	345.929	388.476	-5.54966	31.4481				154.609	121.764	128.532	-0.208859
699.984	600.38	718.595	406.769	106.114	73.5349				223.511	252.939	134.585	3.99354
700.722	220.907	236.753	141.679	-122.105	-219.975				82.2397	83.3351	46.8762	-4.59536
701.46	410.37	458.978	343.065	47.6739	-38.3261				152.773	161.557	113.507	1.79419
702.198	411.772	432.454	357.245	72.3891	-25.3832				153.295	152.22	118.199	2.72433
702.937	319.771	425.731	302.742	3.78428	-126.773				119.045	149.854	100.166	0.142419
703.675	457.73	477.55	364.297	163.273	79.277				170.405	168.094	120.532	6.1447
704.413	468.928	593.976	441.456	311.672	42.6298				174.573	209.075	146.061	11.7296
705.151	344.551	386.43	321.707	-26.6503	37.1201				128.27	136.02	106.441	-1.00297
705.889	398.02	431.427	442.881	165.126	-8.59037				148.176	151.859	146.533	6.21444
706.627	344.144	163.969	127.743	-15.2529	-18.1128				128.118	57.7157	42.2654	-0.574036
707.365	271.229	347.632	378.193	-91.6831	24.8308				100.974	122.364	125.13	-3.45045
708.103	99.5422	216.313	134.956	-109.114	-260.341				37.0578	76.1404	44.652	-4.10644
708.841	403.263	421.419	462.51	59.2471	111.805				150.127	148.336	153.027	2.22974
709.579	224.531	307.655	176.758	-16.2427	-98.4115				83.5888	108.292	58.4828	-0.611285
710.316	391.549	418.354	497.813	162.746	85.2025				145.766	147.257	164.708	6.12489
711.054	193.063	433.19	165.208	149.84	28.8153				71.8737	152.48	54.6611	5.63915
711.792	198.236	571.724	358.166	246.119	107.258				73.7997	201.242	118.504	9.26258
712.53	383.282	436.941	397.655	149.48	47.9102				142.689	153.8	131.569	5.62561
713.267	455.833	367.545	290.773	139.149	269.661				169.698	129.373	96.206	5.23681
714.005	375.427	316.555	197.847	109.057	72.3831				139.765	111.425	65.4602	4.10432
714.742	326.215	1548.8	204.248	181.016	57.1119				121.444	545.164	67.5779	6.81244
715.48	198.025	310.627	271.799	-6.79496	26.2091				73.721	109.338	89.928	-0.255725
716.217	365.962	400.302	416.981	198.189	83.3962				136.241	140.903	137.963	7.45874
716.955	300.954	435.149	195.373	125.315	52.2968				112.04	153.169	64.6417	4.71617
717.692	359.265	370.212	325.428	117.433	101.51				133.748	130.312	107.672	4.41953
718.429	110.601	305.662	261.421	84.4592	-100.547				41.1749	107.591	86.4946	3.17858
719.167	230.708	214.446	174.809	272.377	-5.08167				85.8882	75.4833	57.8378	10.2508
719.904	319.942	117.551	203.414	95.0627	66.4417				119.109	41.3769	67.302	3.57764
720.641	172.622	228.8	241.057	-16.3429	46.9858				64.2639	80.5358	79.7569	-0.615057
721.378	196.31	237.638	200.442	15.4981	71.2914				73.0825	83.6466	66.3189	0.583264
722.116	205.455	256.3	196.116	-18.6777	-24.9036				76.487	90.2153	64.8874	-0.702926
722.853	175.321	112.706	-38.6124	2.08716	-106.445				65.2688	39.6717	-12.7754	0.0785491
723.59	189.709	185.516	176.083	86.9935	-67.0794				70.6251	65.3002	58.2594	3.27396
724.327	305.68	418.74	263.806	203.089	64.9046				113.799	147.393	87.2835	7.64315
725.064	226.825	234.176	87.1596	127.064	-42.0046				84.4428	82.428	28.8379	4.78199
725.801	199.226	329.247	309.324	106.953	-24.1168				74.1681	115.892	102.344	4.02511
726.538	247.148	192.46	109.376	105.169	0				92.0086	67.7443	36.1884	3.958
727.274	154.205	70.7651	224.97	-69.7089	40.1354				57.4076	24.9087	74.4341	-2.62346
728.011	166.099	149.171	158.693	6.34772	-136.476				61.8355	52.5071	52.5056	0.238893
728.748	115.124	57.0337	145.753	-157.371	83.4381				42.8584	20.0754	48.2241	-5.92257
729.485	113.954	84.1341	25.5597	139.513	-191.698				42.4229	29.6145	8.45675	5.25052
730.221	109.134	110.204	263.206	13.9092	-116.624				40.6286	38.7909	87.0849	0.523468
730.958	203.312	168	302.828	32.1019	60.9936				75.6894	59.1346	100.194	1.20814
731.695	79.0479	82.2526	56.6154	7.4775	-94.0029				29.4281	28.9522	18.7319	0.281412
732.431	204.42	226.895	330.71	31.0375	6.42156				76.1017	79.8652	109.42	1.16808
733.168	247.675	52.996	319.057	236.859	45.4251				92.2049	18.6541	105.564	8.91409
733.904	125.402	174.05	177.293	24.8642	149.185				46.685	61.2641	58.6596	0.935754
734.641	256.815	178.044	131.644	28.0554	16.1858				95.6074	62.6699	43.5562	1.05585
735.377	162.942	174.812	182.366	108.988	51.7961				60.6603	61.5324	60.3379	4.1017
736.114	-96.6122	142.204	159.573	-157.402	-235.56				-35.9669	50.0548	52.7967	-5.92374
736.85	130.005	250.177	199.923	83.0281	-18.5721				48.3983	88.0602	66.147	3.12472
737.586	291.029	202.073	226.234	113.117	209.761				108.345	71.1281	74.8524	4.25711
738.322	193.599	183.699	283.798	103.399	14.2999				72.0734	64.6605	93.8983	3.89139
739.059	150.073	49.6566	89.3819	13.2418	6.62088				55.8695	17.4787	29.5731	0.498347
739.795	252.523	308.762	258.037	195.182	137.84				94.0097	108.682	85.3747	7.34557
740.531	117.998	124.678	241.563	223.752	-76.8102				43.9286	43.8855	79.924	8.42078
741.267	301.688	210.402	217.082	171.439	248.253				112.313	74.0599	71.8242	6.45202
742.003	158.922	215.601	231.159	118.914	306.731				59.1638	75.8896	76.482	4.47526
742.739	102.376	154.677	300.451	164.692	54.5263				38.1127	54.4449	99.4079	6.19809
743.475	98.5301	141.077	89.5728	-33.5898	-34.7095				36.6809	49.658	29.6363	-1.26414
744.211	207.706	19.0865	200.969	32.5593	129.114				77.3251	6.71828	66.4932	1.22535
744.947	114.169	153.732	92.6914	116.429	163.906				42.5029	54.1124	30.6681	4.38177
745.682	69.8064	165.509	145.242	162.131	248.826				25.9876	58.2577	48.0552	6.10172
746.418	82.4955	74.585	44.073	20.3414	-79.1053				30.7116	26.2533	14.5821	0.765538
747.154	50.0041	47.7312	163.65	-11.3646	-84.0978				18.6156	16.801	54.1456	-0.4277
747.89	219.545	153.224	197.82	102.912	32.017				81.7328	53.9338	65.4511	3.87304
748.625	178.281	121.14	66.2839	84.5691	213.708				66.3707	42.6401	21.9309	3.18272
749.361	-133.796	-37.4175	-30.6143	-103.182	-119.056				-49.8097	-13.1706	-10.1291	-3.88319
750.097	219.894	273.443	350.918	262.049	84.3115				81.8624	96.2496	116.106	9.8621
750.832	243.052	213.102	108.279	156.659	43.7724				90.4837	75.0102	35.8255	5.89578
751.568	32.4168	-109.986	-41.6787	1.15774	-164.4				12.0682	-38.714	-13.7899	0.0435711
752.303	86.543	56.5414	-25.3859	16.1547	-81.9273				32.2184	19.9021	-8.39925	0.607974
753.039	-39.1442	-127.794	-34.539	36.8416	-253.286				-14.5727	-44.9825	-11.4277	1.38651
753.774	10.4305	23.1789	56.7884	-76.4904	-175.001				3.88309	8.15879	18.7891	-2.87868
754.509	9.31892	102.508	-89.6946	-244.622	-174.73				3.46926	36.082	-29.6766	-9.20622
755.245	138.588	110.637	114.131	-107.143	8.15221				51.5936	38.9434	37.7617	-4.03229
755.98	-15.1198	18.6089	59.316	-26.7503	-75.5988				-5.62881	6.55019	19.6254	-1.00674
756.715	156.817	130.1	90.6054	114.999	3.48482				58.3801	45.7942	29.9779	4.32794
757.45	-101.973	180.505	-1.17211	51.5728	80.8755				-37.9628	63.5362	-0.387807	1.94092
758.185	-14.0318	229.187	181.244	115.763	21.0477				-5.22379	80.6718	59.967	4.35667
758.921	-72.7855	97.4387	200.747	16.4354	166.702				-27.0967	34.2976	66.4197	0.61854
759.656	213.159	233.18	71.8382	199.027	76.5489				79.3553	82.0774	23.7686	7.4903
760.391	-44.9601	-117.133	-179.84	-132.514	-81.6381				-16.7378	-41.2298	-59.5025	-4.9871
761.126	106.74	-3.51889	68.0318	85.6262	-45.7455				39.7372	-1.23862	22.5092	3.2225
761.86	214.049	159.075	148.548	64.3317	-60.8227				79.6866	55.993	49.1489	2.42109
762.595	128.579	54.2627	-69.5978	-104.986	158.069				47.8676	19.1	-23.0273	-3.95112
763.33	-142.371	-14.2371	179.15	-20.1692	-109.151				-53.002	-5.01133	59.2739	-0.759057
764.065	-85.7222	-51.1952	-108.343	57.1481	-48.814				-31.9128	-18.0203	-35.8468	2.15074
764.8	80.0038	-85.8865	65.8855	-25.8836	-150.595				29.784	-30.2313	21.7991	-0.974117
765.535	28.4592	81.8202	218.187	118.58	40.3172				10.5948	28.8	72.19	4.4627
766.269	34.6957	-11.964	-59.8201	56.2309	63.4093				12.9166	-4.21124	-19.7922	2.11622
767.004	30.0591	-27.6543	43.2851	-86.5701	-42.0827				11.1904	-9.7341	14.3214	-3.25803
767.738	-79.4916	-137.627	-22.5424	-60.5085	-181.526				-29.5933	-48.4437	-7.45844	-2.27721
768.473	99.83	81.0385	32.8852	7.04683	-153.856				37.1649	28.5249	10.8805	0.265204
769.208	87.1158	118.901	-14.1269	43.5579	-10.5952				32.4316	41.8523	-4.67406	1.63928
769.942	162.499	353.675	241.359	261.672	102.757				60.4955	124.491	79.8568	9.84789
770.677	264.103	-54.2677	-3.61785	53.0618	42.2082				98.3207	-19.1018	-1.19701	1.99695
771.411	87.6934	243.86	37.2397	87.6934	180.192				32.6467	85.8367	12.3212	3.3003
772.145	48.9843	88.4107	7.16843	33.4527	-23.8948				18.236	31.1198	2.37177	1.25898
772.88	154.312	68.1844	-28.7092	25.1206	101.679				57.4476	24.0004	-9.49881	0.945401
773.614	-80.6636	124.005	93.9069	113.17	21.6708				-30.0296	43.6489	31.0703	4.2591
774.348	21.766	-66.5073	15.7199	91.901	-78.5996				8.1031	-23.41	5.20113	3.45865
775.082	153.331	102.623	24.1467	214.905	44.6714				57.0825	36.1226	7.98923	8.08786
775.816	28.962	121.882	73.6116	60.3374	42.2362				10.782	42.9013	24.3553	2.27077
776.551	391.736	365.137	267.203	500.552	293.802				145.836	128.525	88.4074	18.838
777.285	-112.521	-52.0256	48.3959	-61.7048	-233.51				-41.8893	-18.3126	16.0124	-2.32223
778.019	74.968	263.597	185.002	155.982	-27.8107				27.9092	92.7841	61.2102	5.8703
778.753	20.6325	-1.21368	-61.8975	-122.581	-265.795				7.68111	-0.427204	-20.4796	-4.61329
779.487	-141.029	57.6381	-60.0908	60.0908	-68.6752				-52.5027	20.2881	-19.8818	2.26149
780.221	55.3736	98.4419	92.2893	94.7503	-109.517				20.6146	34.6508	30.5351	3.56588
780.954	13.4644	238.686	18.3605	19.5845	25.7047				5.01254	84.0157	6.0748	0.737054
781.688	-25.5349	211.575	194.552	122.811	107.003				-9.50618	74.4727	64.3699	4.62192
782.422	-142.727	-92.7116	21.958	69.5337	-111.01				-53.1347	-32.6337	7.26509	2.61687
783.156	60.5831	24.7278	39.5644	86.5472	-4.94556				22.554	8.70398	13.0904	3.25716
783.889	6.20278	231.984	1.24056	233.225	16.1272				2.30918	81.6565	0.410454	8.77729
784.623	59.2378	81.452	120.944	-124.646	20.9801				22.0532	28.6704	40.0158	-4.691
785.357	56.7457	53.0449	-177.639	-27.1393	125.828				21.1254	18.6714	-58.774	-1.02137
786.09	-171.319	-94.9035	-126.949	-126.949	-255.13				-63.7791	-33.4053	-42.0026	-4.77766
786.824	61.0019	-122.004	112.044	-19.919	154.372				22.7099	-42.9444	37.0713	-0.749642
787.557	44.4076	-30.4509	49.4828	-50.7516	-131.954				16.5321	-10.7185	16.372	-1.91001
788.291	205.379	167.579	36.5398	143.639	99.5395				76.4589	58.9865	12.0897	5.4058
789.024	307.902	290.307	136.985	191.025	110.593				114.626	102.186	45.3232	7.18913
789.758	18.784	176.57	310.562	186.588	192.849				6.99294	62.151	102.753	7.02214
790.491	-37.9644	7.59287	35.4334	111.362	-210.07				-14.1334	2.67263	11.7236	4.19106
791.224	62.9725	111.808	107.953	101.527	-124.66				23.4435	39.3556	35.7176	3.82093
791.958	-5.20066	187.224	39.005	131.317	-22.1028				-1.93611	65.9012	12.9053	4.94204
792.691	-24.6743	101.295	92.2041	150.643	77.9189				-9.1858	35.6549	30.5069	5.66939
793.424	-188.361	-199.893	-197.331	-7.6882	-111.479				-70.1233	-70.3608	-65.2893	-0.289342
794.157	-3.84973	-51.3297	43.6302	88.5437	19.2486				-1.43318	-18.0676	14.4356	3.3323
794.89	36.5543	83.5526	35.2488	37.8598	238.908				13.6085	29.4098	11.6625	1.42484
795.623	-172.72	-112.932	-26.5723	-38.5299	-69.0881				-64.3006	-39.7513	-8.79179	-1.45005
796.356	-164.337	-38.7462	-88.1811	-58.7874	-176.362				-61.1798	-13.6384	-29.1758	-2.21244
797.089	62.2668	-3.97447	242.443	41.0696	-22.522				23.1808	-1.39898	80.2153	1.54563
797.822	-29.0784	104.418	122.922	245.845	157.288				-10.8254	36.7542	40.6704	9.25224
798.555	-85.0676	73.105	74.4341	49.1797	46.5213				-31.6691	25.7323	24.6275	1.85085
799.288	-143.149	180.962	-89.1306	-179.612	-201.219				-53.2918	63.6972	-29.49	-6.7596
800.021	95.7762	-23.2599	129.982	158.715	-2.73646				35.6557	-8.1873	43.0062	5.97316
800.753	-20.5609	-21.9316	-17.8194	-24.673	-124.736				-7.65443	-7.71974	-5.89578	-0.928558
801.486	97.9451	96.5848	2.7207	136.035	133.314				36.4632	33.9971	0.900177	5.11961
802.219	-170.844	230.034	126.451	95.5112	-178.915				-63.6021	80.9701	41.838	3.59452
802.951	-153.33	-200.822	-132.977	-161.472	-156.044				-57.0821	-70.6877	-43.997	-6.07691
803.684	-103.18	78.0821	118.518	185.445	-135.249				-38.412	27.4843	39.213	6.97914
804.417	202.154	98.2298	129.549	-150.904	15.6598				75.2583	34.5761	42.8631	-5.67919
805.149	-59.9741	44.2666	109.952	-1.42795	-22.8473				-22.3273	15.5815	36.3792	-0.0537404
805.882	11.2523	102.678	233.486	305.22	161.752				4.18904	36.1417	77.2518	11.4868
806.614	155.603	105.588	-105.588	58.3513	-22.2291				57.9283	37.1661	-34.9351	2.19602
807.346	-144.253	-29.4109	-2.80104	-183.468	67.2249				-53.7029	-10.3524	-0.926759	-6.90473
808.079	239.747	203.856	-47.3751	1.43561	89.0078				89.2533	71.7558	-15.6746	0.0540285
808.811	-122.404	53.9159	-72.8594	-183.606	-128.232				-45.5687	18.978	-24.1064	-6.90991
809.543	-342.523	-255.07	-85.995	-150.127	-163.245				-127.515	-89.7826	-28.4525	-5.64996
810.276	94.2882	15.9565	44.9682	116.047	88.4859				35.1018	5.61655	14.8783	4.36738
811.008	-336.033	-383.626	-157.2	-80.7633	-299.978				-125.099	-135.033	-52.0116	-3.03949
811.74	84.6904	442.434	137.257	140.177	46.7257				31.5287	155.733	45.4131	5.2755
812.472	-1.47476	72.2631	-179.92	22.1214	-196.143				-0.549025	25.436	-59.5289	0.832527
813.204	50.5424	182.845	60.9482	118.923	84.7328				18.816	64.3598	20.1655	4.47562
813.936	113.529	-17.9256	119.504	129.961	165.812				42.2648	-6.30967	39.5395	4.89101
814.668	216.459	243.33	92.555	34.3349	40.3062				80.5838	85.6502	30.623	1.29218
815.4	55.1572	47.7035	123.731	-65.5923	99.8792				20.534	16.7912	40.9379	-2.46853
816.132	-27.1219	156.705	256.152	153.691	-49.7236				-10.097	55.1587	84.751	5.78409
816.864	-236.726	-148.713	-138.09	-198.789	-148.713				-88.1288	-52.3456	-45.6889	-7.48134
817.596	224.341	578.403	235.024	85.4632	259.442				83.518	203.593	77.7606	3.21637
818.328	-25.7837	-56.1175	-36.4006	112.235	-22.7504				-9.59881	-19.7529	-12.0436	4.22391
819.059	115.509	-28.8771	83.5917	231.017	188.461				43.0017	-10.1645	27.6574	8.69422
819.791	366.188	96.5266	341.674	176.199	27.579				136.325	33.9766	113.047	6.63118
820.523	228.477	82.3761	-46.628	129.004	219.152				85.0579	28.9957	-15.4275	4.85501
821.254	-129.429	-156.262	-52.0873	-97.8609	-315.68				-48.184	-55.0029	-17.2337	-3.68295
821.986	31.6752	33.2589	112.447	152.041	-120.366				11.7921	11.7069	37.2044	5.72198
822.717	-120.8	65.8907	186.69	166.296	72.166				-44.9715	23.193	61.7688	6.25845
823.449	62.345	-87.2831	81.0486	-37.407	146.511				23.2099	-30.7229	26.8159	-1.4078
824.18	194.27	150.754	234.678	104.129	164.741				72.3233	53.0641	77.6463	3.91884
824.912	111.99	118.299	17.3506	45.7424	186.124				41.6919	41.6404	5.74066	1.72149
825.643	225.12	352.153	271.753	487.225	212.256				83.8082	123.955	89.9127	18.3365
826.374	45.5296	203.257	395.132	221.144	321.959				16.9498	71.5449	130.734	8.32265
827.106	-383.926	-124.211	-325.853	-156.474	45.1677				-142.929	-43.7213	-107.813	-5.88882
827.837	-14.3772	-123.005	89.4584	183.709	119.81				-5.35239	-43.2969	29.5984	6.91381
828.568	-176.182	-126.978	-36.5062	123.804	115.867				-65.5893	-44.6952	-12.0785	4.65929
829.299	-271.154	-221.416	-346.564	-338.541	-364.213				-100.946	-77.9365	-114.665	-12.7408
830.03	4.89915	349.473	37.5602	48.9915	60.4229				1.82387	123.012	12.4273	1.84377
830.762	-40.1874	15.0703	43.5363	-56.9321	-100.468				-14.961	5.30461	14.4045	-2.14261
831.493	88.1137	-104.739	-73.151	-274.316	-194.515				32.8031	-36.8673	-24.2029	-10.3238
832.224	-365.034	-13.0954	-111.311	47.4708	-263.545				-135.896	-4.60947	-36.8286	1.78654
832.955	-35.3925	193.05	96.5251	300.837	247.748				-13.176	67.9521	31.9365	11.3218
833.685	-240.712	-3.20949	-187.755	-56.1661	-83.4468				-89.6127	-1.12972	-62.1212	-2.11379
834.416	80.8364	90.7347	42.8928	102.283	184.769				30.0939	31.9379	14.1916	3.84936
835.147	-231.837	-96.4578	108.303	143.841	-55.844				-86.3087	-33.9524	35.8336	5.41337
835.878	-136.446	179.085	57.9896	119.39	-180.791				-50.7964	63.0366	19.1866	4.4932
836.609	-193.01	-92.3093	-10.0701	-1.67835	-43.6371				-71.8542	-32.4921	-3.33182	-0.0631639
837.34	-179.077	11.5004	142.933	131.433	-136.362				-66.6672	4.04804	47.2912	4.94641
838.07	168.764	89.2502	160.65	240.164	63.2865				62.8277	31.4153	53.1532	9.03846
838.801	-64.1208	-105.224	47.6796	0	-225.245				-23.871	-37.0379	15.7754	0
839.531	-28.7239	89.5509	160.516	216.274	266.963				-10.6934	31.5212	53.1086	8.13936
840.262	-177.788	36.248	65.5916	93.2091	20.7131				-66.1871	12.759	21.7018	3.50788
840.992	-154.126	-68.5004	-68.5004	-51.3753	104.463				-57.3783	-24.1116	-22.6642	-1.93349
841.723	-257.607	-222.25	133.013	-85.8692	50.5113				-95.9026	-78.23	44.009	-3.23165
842.453	80.9029	100.716	165.108	-85.8561	244.36				30.1187	35.4511	54.628	-3.23115
843.184	-38.0366	89.3034	-81.0346	-79.3808	85.9959				-14.1603	31.4341	-26.8113	-2.98746
843.914	-294.292	-100.327	-240.784	-170.555	-90.294				-109.559	-35.3142	-79.6664	-6.41877
844.644	125.286	154.462	295.195	80.6637	-13.73				46.6417	54.3695	97.6689	3.03574
845.375	-62.839	-123.932	-228.664	-59.348	-19.2008				-23.3938	-43.6232	-75.6564	-2.23353
846.105	360.038	186.107	100.88	104.359	80.0084				134.036	65.508	33.3775	3.9275
846.835	141.657	136.537	285.02	262.833	23.8939				52.7362	48.0598	94.3025	9.89159
847.565	248.033	179.321	110.609	236.302	286.579				92.3383	63.1197	36.5965	8.89312
848.295	-26.9313	-100.993	171.687	-239.016	5.04963				-10.026	-35.5485	56.8049	-8.99524
849.025	-102.519	-299.014	-70.0547	35.8817	-25.6298				-38.166	-105.25	-23.1785	1.35039
849.755	-315.476	-376.144	-147.338	-188.939	-34.6677				-117.446	-132.4	-48.7485	-7.11062
850.485	-246.147	-181.555	54.1174	-130.929	141.403				-91.6359	-63.9059	17.9054	-4.92745
851.215	-5.17929	148.473	-69.0572	-32.8022	-82.8687				-1.92816	52.2613	-22.8485	-1.23449
851.945	-100.915	30.7875	63.2855	-100.915	-143.675				-37.5687	10.837	20.9388	-3.79788
852.675	-59.6352	214.687	83.4893	190.833	11.927				-22.2011	75.568	27.6235	7.1819
853.405	20.5221	11.9712	29.0729	145.365	49.595				7.63999	4.21376	9.61914	5.47073
854.135	-48.1045	257.703	80.7468	-104.799	-36.0784				-17.9084	90.7092	26.7161	-3.94406
854.865	-261.28	-8.65165	-273.392	27.6853	-6.92132				-97.2698	-3.04531	-90.4553	1.04192
855.594	73.1587	250.83	137.608	186.381	-127.157				27.2357	88.2901	45.5294	7.01434
856.324	106.807	57.7807	143.576	155.833	269.643				39.7622	20.3383	47.504	5.86469
857.053	-231.442	113.111	71.3466	-99.1892	87.0081				-86.1615	39.814	23.6059	-3.73294
857.783	-324.588	-172.653	91.5061	-72.5143	-157.114				-120.838	-60.7724	30.2759	-2.72904
858.513	-475.028	110.151	94.6613	118.757	-3.44223				-176.844	38.7724	31.3199	4.46936
859.242	-72.9761	208.503	154.64	145.952	-26.0629				-27.1677	73.3914	51.1645	5.49284
859.972	-65.064	-100.234	-240.913	-75.6149	-149.471				-24.2221	-35.2814	-79.709	-2.84573
860.701	-50.9296	119.421	-35.1239	126.446	72.004				-18.9602	42.0353	-11.6212	4.75873
861.43	-80.9341	-110.845	-91.4907	158.349	174.184				-30.1303	-39.0164	-30.2709	5.9594
862.16	-45.6206	-98.2598	-89.4866	-40.3567	-43.866				-16.9837	-34.5867	-29.6078	-1.51881
862.889	66.7662	24.5981	-168.672	-210.841	-100.149				24.8558	8.65832	-55.8074	-7.93489
863.618	136.028	190.792	-45.9314	134.261	63.5973				50.6406	67.1572	-15.197	5.05285
864.347	-134.985	147.256	-14.0244	282.241	-85.8994				-50.2523	51.8329	-4.64014	10.622
865.077	135.947	317.21	454.901	118.518	355.554				50.6107	111.655	150.51	4.46037
865.806	91.0815	155.89	106.846	324.04	143.629				33.908	54.8718	35.3512	12.1951
866.535	-92.2739	166.803	31.941	-14.196	94.0484				-34.3519	58.7132	10.5681	-0.534259
867.264	120.729	185.598	61.2655	117.125	151.362				44.9452	65.3291	20.2704	4.40795
867.993	30.8525	23.5931	101.632	83.4831	41.7415				11.4858	8.30456	33.6261	3.14185
868.722	-368.121	16.1614	-98.7641	-186.754	-100.56				-137.045	5.68868	-32.6773	-7.0284
869.451	-148.917	67.3674	-67.3674	117.007	-99.2783				-55.4393	23.7128	-22.2894	4.40349
870.18	72.265	296.11	331.361	239.708	280.247				26.9029	104.228	109.635	9.02131
870.908	-489.208	-281.339	-354.81	60.9269	-241.916				-182.123	-99.0291	-117.393	2.29296
871.637	156.293	72.6946	107.224	243.527	149.024				58.1851	25.5879	35.4766	9.16501
872.366	256.615	135.745	202.688	79.9597	-9.29763				95.533	47.7813	67.062	3.00924
873.095	-241.775	-131.196	-1.87423	-41.233	-114.328				-90.0086	-46.1799	-0.620112	-1.55178
873.823	-107.689	68.6984	137.397	-7.42685	-170.818				-40.0908	24.1813	45.4594	-0.279506
874.552	-268.536	-148.982	25.75	-12.875	-174.732				-99.971	-52.4405	8.51972	-0.484545
875.281	-61.2939	95.5463	-64.8994	72.1104	351.538				-22.8186	33.6315	-21.4728	2.71384
876.009	83.6217	249.047	83.6217	129.068	81.8038				31.1308	87.6626	27.6673	4.85742
876.738	-186.22	-119.181	-100.559	227.189	-312.85				-69.3265	-41.9508	-33.2712	8.55015
877.466	110.669	408.329	158.371	192.716	236.602				41.1999	143.729	52.3989	7.25278
878.195	-231.142	22.9232	-49.667	139.45	133.719				-86.0501	8.06878	-16.4329	5.24812
878.923	-345.307	-84.9116	-1.88692	-52.8339	18.8693				-128.552	-29.8882	-0.624313	-1.98838
879.651	130.214	-37.204	325.535	59.5264	76.2682				48.4763	-13.0955	107.707	2.24025
880.38	-296.651	-280.068	29.4808	-149.247	-211.893				-110.438	-98.5816	9.7541	-5.61683
881.108	-5.57514	-57.6098	-91.0606	-113.361	263.89				-2.07552	-20.2782	-30.1286	-4.26629
881.836	100.027	286.869	13.2111	156.646	60.3935				37.2381	100.976	4.37105	5.89528
882.564	-170.04	200.956	164.243	61.8328	197.092				-63.3028	70.735	54.342	2.32705
883.292	219.907	231.481	142.747	-19.2901	96.4506				81.8675	81.4795	47.2296	-0.725974
884.021	-520.519	-128.71	-380.452	-365.31	-501.591				-193.78	-45.305	-125.877	-13.7483
884.749	-104.723	86.3507	22.047	80.839	-257.215				-38.9865	30.3947	7.29452	3.04234
885.477	83.3207	-5.43396	-188.377	108.679	108.679				31.0188	-1.91271	-62.327	4.09009
886.205	124.691	119.19	335.567	324.564	122.858				46.4203	41.954	111.026	12.2148
886.932	-82.6343	178.415	191.561	-200.952	135.22				-30.7633	62.8006	63.3805	-7.56272
887.66	-118.663	-65.0733	-15.3114	-109.093	15.3114				-44.1761	-22.9053	-5.06596	-4.10568
888.388	-230.638	-114.366	-341.191	-396.468	-97.2109				-85.8622	-40.2558	-112.887	-14.9209
889.116	-285.648	-132.556	82.1472	35.4726	-98.95				-106.342	-46.6585	27.1794	1.335
889.844	-55.1922	12.8782	-68.0704	79.1089	-95.6665				-20.5471	4.53302	-22.522	2.97722
890.572	-279.595	-7.30967	-243.047	54.8225	-18.2742				-104.088	-2.57294	-80.415	2.06322
891.299	-66.0047	-161.345	-55.0039	128.342	-110.008				-24.5723	-56.792	-18.1987	4.83011
892.027	92.2489	92.2489	73.4226	96.0142	82.8358				34.3426	32.4709	24.2928	3.61345
892.755	85.3908	71.8059	339.623	17.4663	75.6873				31.7895	25.2751	112.368	0.657336
893.482	175.616	-316.108	-267.326	74.1488	-39.0257				65.3785	-111.267	-88.4482	2.79056
894.21	-53.7199	-57.557	5.7557	-57.557	-72.9056				-19.9989	-20.2596	1.90435	-2.16613
894.937	-255.419	15.0246	-92.026	-71.3671	-92.026				-95.0878	5.28855	-30.4479	-2.68587
895.665	-161.357	140.718	-80.6783	165.109	15.0099				-60.0701	49.5316	-26.6934	6.2138
896.392	-149.502	-92.0014	-11.5002	59.4176	-86.2513				-55.657	-32.3837	-3.80498	2.23615
897.119	29.697	-231.637	-291.031	352.405	85.1315				11.0557	-81.5343	-96.2912	13.2626
897.847	-435.539	-396.87	-307.32	-63.0921	-307.32				-162.143	-139.695	-101.681	-2.37444
898.574	-233.127	-182.447	-30.4078	-32.435	-101.359				-86.7888	-64.2199	-10.0608	-1.22068
899.301	38.2281	80.4802	338.017	209.248	72.4321				14.2316	28.3284	111.837	7.87496
900.028	89.0245	83.0895	241.355	118.699	176.071				33.1422	29.2468	79.8554	4.46719
900.756	-119.383	-88.0696	101.769	-54.7989	7.82841				-44.4442	-30.9998	33.6717	-2.06233
901.483	-225.845	227.826	87.1682	445.747	291.221				-84.0779	80.1929	28.8407	16.7755
902.21	42.5247	44.5497	-14.1749	299.698	-157.949				15.8312	15.6811	-4.68994	11.279
902.937	-364.911	43.5405	-219.776	-132.695	107.815				-135.85	15.3259	-72.7156	-4.99391
903.664	-73.2895	37.6917	-56.5376	-77.4775	-251.278				-27.2843	13.2672	-18.7062	-2.91583
904.391	-161.969	37.3774	236.724	151.586	120.438				-60.2981	13.1566	78.323	5.70488
905.118	-77.7086	-149.282	188.137	218.811	134.968				-28.9295	-52.5461	62.2474	8.23485
905.845	-58.5223	123.099	155.387	219.963	-44.3962				-21.7868	43.3297	51.4117	8.27821
906.571	376.795	190.423	-34.4382	12.1547	135.727				140.274	67.0274	-11.3943	0.457435
907.298	254.796	60.5662	244.353	131.575	116.955				94.8558	21.3188	80.8474	4.95176
908.025	-337.38	116.041	113.893	51.574	113.893				-125.6	40.8456	37.6828	1.94096
908.752	192.259	334.269	163.857	0	417.29				71.5746	117.66	54.2142	0
909.478	-219.531	-96.852	-75.3293	-221.684	-92.5475				-81.7275	-34.0911	-24.9237	-8.34295
910.205	94.7721	320.119	402.255	330.649	107.408				35.2819	112.679	133.091	12.4438
910.932	-57.8795	-78.5508	-41.3425	-70.2823	39.2754				-21.5475	-27.6492	-13.6787	-2.64504
911.658	-59.8124	125.812	226.875	-24.75	148.5				-22.2671	44.2849	75.0643	-0.931453
912.385	-170.474	-248.345	-233.613	-265.182	-12.6277				-63.4645	-87.4155	-77.2938	-9.98001
913.111	-19.4168	-66.8799	189.853	97.0838	-88.4541				-7.2285	-23.5412	62.8152	3.6537
913.837	-89.9972	-48.2912	41.706	-13.1703	-250.236				-33.5043	-16.9981	13.799	-0.495659
914.564	19.9693	-188.599	-15.5317	-84.3149	26.6258				7.43422	-66.3854	-5.13886	-3.17315
915.29	-334.37	125.389	30.7972	-147.387	118.789				-124.48	44.1358	10.1896	-5.54682
916.017	52.6944	-125.149	-111.976	-111.976	-151.496				19.6172	-44.0515	-37.0486	-4.21415
916.743	-143.792	-47.9306	-45.7519	-21.7866	-163.4				-53.531	-16.8712	-15.1376	-0.819929
917.469	-4.36601	179.006	427.869	45.8431	111.333				-1.62539	63.0088	141.566	1.72528
918.195	-62.1202	215.202	394.907	297.289	408.218				-23.1262	75.7493	130.66	11.1883
918.921	159.195	62.781	67.2653	82.9605	260.093				59.2652	22.0984	22.2556	3.12218
919.647	-95.3957	-11.3566	-38.6125	-20.4419	49.9692				-35.5141	-3.99744	-12.7754	-0.769322
920.373	-36.436	45.5451	-214.062	-252.775	4.55451				-13.5645	16.0315	-70.825	-9.51307
921.099	-549.138	-127.073	-174.726	-22.6916	-24.9608				-204.434	-44.7287	-57.8102	-0.853989
921.825	256.169	301.508	673.292	308.309	58.9414				95.3669	106.128	222.767	11.6031
922.551	59.2277	223.243	-111.621	184.517	0				22.0494	78.5796	-36.9313	6.94421
923.277	-164.586	-155.313	162.267	-16.2267	-254.992				-61.2722	-54.669	53.6882	-0.610686
924.003	-271.552	-129.872	-231.409	-129.872	-434.483				-101.094	-45.7141	-76.5646	-4.88769
924.729	-165.787	-42.6309	7.10515	627.622	-23.6838				-61.7194	-15.0057	2.35083	23.6202
925.455	-151.247	-361.575	-94.5294	-23.6323	-460.831				-56.3065	-127.271	-31.2762	-0.889392
926.18	247.909	264.28	594.045	-11.6938	346.136				92.2918	93.0244	196.547	-0.440091
926.906	-197.504	-221.016	-112.859	-21.1611	-199.855				-73.5271	-77.7959	-37.3409	-0.796389
927.632	-95.3604	-50.0642	-169.265	-352.834	278.929				-35.501	-17.6222	-56.0034	-13.2787
928.357	-278.193	-364.358	-125.556	-19.695	-288.04				-103.566	-128.251	-41.5418	-0.741214
929.083	-93.4986	151.619	462.439	-22.7429	247.645				-34.8078	53.3688	153.004	-0.855919
929.808	-116.894	147.388	50.8235	-109.27	-457.411				-43.5175	51.8794	16.8156	-4.11234
930.534	-53.0159	-207.015	78.2616	-451.898	-441.8				-19.7369	-72.8675	25.8938	-17.007
931.259	-314.007	-84.7321	-351.389	-77.2558	-42.3661				-116.899	-29.825	-116.261	-2.90748
931.985	-142.775	-162.468	41.8477	256.01	46.771				-53.1524	-57.1873	13.8458	9.6348
932.71	-433.536	-294.805	-339.397	-314.623	-126.345				-161.398	-103.769	-112.294	-11.8407
933.435	-25.595	33.2735	53.7495	5.119	-112.618				-9.52854	11.712	17.7837	0.192651
934.161	-429.058	-2.69848	-51.2711	-148.416	-218.577				-159.73	-0.949842	-16.9637	-5.58557
934.886	224.853	492.399	594.864	546.478	384.242				83.7086	173.32	196.818	20.5664
935.611	-236.429	-277.293	154.701	-140.106	-338.59				-88.0182	-97.605	51.1846	-5.27283
936.336	-327.81	-197.867	64.9714	-230.353	-301.231				-122.038	-69.6477	21.4966	-8.66923
937.062	-414.931	-64.7409	23.5422	-94.1686	-359.018				-154.471	-22.7883	7.78922	-3.54399
937.787	-59.9524	215.829	-86.931	-2.99762	-254.798				-22.3192	75.97	-28.7622	-0.112814
938.512	143.848	343.983	43.7797	343.983	140.72				53.5518	121.079	14.4851	12.9456
939.237	-415.678	139.668	-49.8813	-159.62	392.4				-154.749	49.1619	-16.5039	-6.00723
939.962	-253.04	-228.439	-555.282	130.034	-94.89				-94.2021	-80.4086	-183.722	4.89378
940.686	-161.515	29.3664	223.919	-359.738	-62.4035				-60.1291	10.3367	74.0863	-13.5386
941.411	-244.137	-45.0715	116.435	-270.429	-97.655				-90.8879	-15.8648	38.5239	-10.1775
942.136	44.4942	-355.953	-170.561	-55.6177	-155.73				16.5644	-125.293	-56.4323	-2.09315
942.861	-222.309	-3.64441	-36.4441	-18.2221	284.264				-82.7617	-1.2828	-12.058	-0.685779
943.586	-238.179	-498.01	-86.6104	-440.269	-779.493				-88.6695	-175.295	-28.6561	-16.5693
944.31	-226.976	51.2528	32.9482	186.706	-197.689				-84.4992	18.0406	10.9013	7.02661
945.035	-199.868	-407.279	230.037	-414.821	-316.772				-74.4073	-143.359	76.1107	-15.6116
945.76	-173.855	-77.269	-177.719	-220.217	254.988				-64.7232	-27.1981	-58.8005	-8.28775
946.484	331.702	786.828	150.423	335.559	138.852				123.487	276.957	49.7693	12.6286
947.209	-895.336	-526.01	-559.585	-675.233	-604.352				-333.317	-185.151	-185.146	-25.4121
947.933	165.921	339.056	436.445	252.489	-21.6419				61.7694	119.345	144.403	9.50229
948.658	154.545	80.7848	98.3467	421.486	122.933				57.5342	28.4356	32.5393	15.8624
949.382	173.609	-375.562	-329.502	177.152	14.1721				64.6314	-132.195	-109.02	6.66702
950.107	-101.37	231.702	-108.61	144.814	-278.767				-37.7381	81.5573	-35.9351	5.45
950.831	282.691	-117.482	128.496	-183.565	146.852				105.241	-41.3527	42.5145	-6.9084
951.555	14.5996	135.047	-178.846	339.442	-416.09				5.43518	47.5353	-59.1733	12.7747
952.279	-106.859	-81.9256	-10.6859	-131.793	89.0495				-39.7818	-28.8371	-3.53558	-4.95998
953.004	48.3364	-124.294	214.061	41.4312	107.031				17.9948	-43.7504	70.8249	1.55924
953.728	10.2402	580.276	211.63	423.26	344.752				3.81223	204.253	70.0205	15.9292
954.452	-196.33	-6.88878	-10.3332	51.6658	-144.664				-73.0902	-2.42479	-3.41886	1.94442
955.176	49.3901	-204.616	433.928	-14.1115	-81.1409				18.387	-72.0233	143.57	-0.531078
955.9	102.538	-116.681	77.7874	-102.538	-519.761				38.173	-41.0708	25.7369	-3.85897
956.624	-83.6239	142.857	101.046	-34.8433	-132.405				-31.1316	50.2847	33.4322	-1.31131
957.348	96.8318	82.9987	10.3748	24.2079	262.829				36.0487	29.2149	3.43264	0.911055
958.072	200.937	105.577	-91.9542	-204.343	102.171				74.8052	37.1623	-30.4242	-7.69034

## Sheet: 5daysold
wavelength	larva_1	larva_2	larva_3	background	Ref.UvBlue	Ref.AVE(429-439)	AVE(429-439)	correction factor	larva_1	larva_2	larva_3	background
196.11	-387.123	-857.742	-751.473	-53.1345	-311.216	2290.46	835.954	0.364973	-141.289	-273.777	-315.72	1.01478
196.875	-211.803	347.962	173.981	-416.041	824.518		731.077	0.319184	-77.3023	111.064	73.0954	7.94573
197.641	51.6093	-604.566	-442.365	-560.329	228.555		962.3	0.420135	18.836	-192.968	-185.853	10.7014
198.407	610.797	1285.52	845.173	312.501	255.683		-43.7441	-0.0190984	222.924	410.316	355.086	-5.96828
199.172	422.116	-54.4666	-136.167	-721.683	149.783		↑	↑	154.061	-17.3849	-57.2083	13.783
199.938	1262.48	1668.04	1223.23	941.951	333.608		larva_1	AVE/Ref.AVE	460.769	532.411	513.92	-17.9898
200.703	-1033.45	-469.75	-144.057	-557.437	-1127.4		larva_2	→	-377.181	-149.937	-60.5232	10.6462
201.469	491.165	0	-539.083	197.664	-569.032		larva_3	after correction	179.262	0	-226.487	-3.77507
202.234	-1211.58	-212.458	-1716.89	-453.626	149.295		background		-442.195	-67.813	-721.324	8.66354
203	286.302	-280.796	220.232	214.726	440.464				104.492	-89.6255	92.5271	-4.10093
203.765	-252.987	-5.27056	-247.716	-579.761	-242.446				-92.3333	-1.68228	-104.074	11.0725
204.53	524.518	-630.43	509.387	-35.3041	-126.086				191.435	-201.223	214.011	0.674252
205.296	-685.103	130.266	-328.077	-873.265	-598.259				-250.044	41.5788	-137.837	16.678
206.061	507.272	687.123	484.214	133.735	705.569				185.14	219.318	203.435	-2.55413
206.826	57.3383	-568.972	26.4638	-449.885	-242.585				20.9269	-181.607	11.1184	8.59209
207.591	-223.852	-63.3543	130.932	359.008	-71.8015				-81.6998	-20.2217	55.0091	-6.85648
208.356	315.907	218.705	68.8515	-234.905	882.919				115.297	69.807	28.9269	4.48632
209.122	326.743	7.77959	513.453	-66.1265	-116.694				119.252	2.48312	215.719	1.26291
209.887	-187.114	-497.723	-681.095	-164.66	-636.187				-68.2915	-158.865	-286.151	3.14475
210.652	-86.517	144.195	155.01	-299.205	50.4682				-31.5763	46.0247	65.1249	5.71433
211.417	306.064	-166.944	135.642	-233.026	532.135				111.705	-53.2859	56.988	4.45043
212.181	-671.613	-177.977	-308.942	-110.816	-258.571				-245.12	-56.8075	-129.797	2.11641
212.946	64.8707	-243.265	-129.741	-100.55	0				23.676	-77.6463	-54.5089	1.92034
213.711	112.805	166.073	-81.4699	256.944	341.547				41.1706	53.0079	-34.2283	-4.90722
214.476	-612.168	-427.305	-400.031	-533.374	-548.527				-223.425	-136.389	-168.067	10.1866
215.241	-334.606	-149.692	-340.476	-240.681	-102.73				-122.122	-47.7793	-143.046	4.59664
216.005	304.625	-233.451	-204.981	-82.5619	-130.96				111.18	-74.5138	-86.1197	1.5768
216.77	116.112	-71.8787	88.466	-356.629	-49.7622				42.3776	-22.9425	37.1676	6.81105
217.535	158.399	102.019	34.9014	-249.679	-171.822				57.8112	32.563	14.6633	4.76848
218.299	-419.701	44.3163	-448.376	-164.231	-119.915				-153.179	14.145	-188.378	3.13655
219.064	-472.827	-182.051	-571.438	-288.248	68.2692				-172.569	-58.1078	-240.081	5.50507
219.828	-223.036	164.214	311.271	198.527	306.369				-81.4022	52.4143	130.775	-3.79155
220.593	-11.885	432.613	16.639	-185.406	78.4408				-4.33769	138.083	6.9906	3.54095
221.357	-92.3286	-216.972	-129.26	-390.088	-136.185				-33.6974	-69.254	-54.3066	7.45007
222.122	239.864	33.6258	-51.5596	-163.646	215.205				87.5439	10.7328	-21.662	3.12537
222.886	198.259	119.827	-180.829	-56.6453	215.688				72.359	38.2467	-75.9727	1.08184
223.65	122.85	-207.575	-266.882	180.039	194.866				44.8371	-66.2545	-112.126	-3.43847
224.415	-207.833	-203.718	-189.314	37.0396	-55.5594				-75.8535	-65.0235	-79.5372	-0.707398
225.179	127.902	53.9587	63.951	-337.741	-251.807				46.6808	17.2227	26.868	6.45033
225.943	118.403	196.044	215.455	196.044	211.573				43.2139	62.5742	90.52	-3.74414
226.707	130.057	9.42441	233.725	150.791	24.5035				47.4672	3.00812	98.1961	-2.87986
227.471	190.53	10.9921	-100.761	-300.451	98.929				69.5382	3.5085	-42.3332	5.73814
228.235	315.556	101.62	39.2216	55.2668	108.751				115.169	32.4353	16.4784	-1.05551
228.999	-118.004	-93.7094	-206.508	-371.367	-315.836				-43.0684	-29.9105	-86.7611	7.09252
229.763	64.245	84.5329	-15.2159	-79.4609	-21.9786				23.4477	26.9815	-6.39273	1.51758
230.527	-37.952	-293.716	-184.81	-239.263	-72.6039				-13.8515	-93.7493	-77.645	4.56954
231.291	-61.2216	-146.61	-170.776	-318.997	-344.775				-22.3442	-46.7955	-71.749	6.09234
232.055	-59.8309	-445.583	-58.2564	-174.769	-70.8524				-21.8366	-142.223	-24.4755	3.33781
232.819	-167.99	-280.497	-143.331	-322.109	-183.402				-61.3117	-89.5301	-60.2182	6.15177
233.582	-232.689	-232.689	155.629	40.7961	51.3728				-84.925	-74.2705	65.3853	-0.779141
234.346	151.318	20.7691	-65.2743	62.3073	75.6589				55.2268	6.62916	-27.424	-1.18997
235.11	-132.777	11.6727	-175.091	-26.2636	140.072				-48.46	3.72574	-73.5616	0.501593
235.874	234.131	179.548	80.4377	221.204	119.22				85.4515	57.3089	33.7946	-4.22464
236.637	93.4735	-21.244	-97.7223	-257.76	-283.253				34.1153	-6.78073	-41.0565	4.92281
237.401	-193.036	-97.9166	9.79166	-250.387	-215.417				-70.4527	-31.2534	4.11382	4.78199
238.164	-20.7376	89.8629	-143.781	-302.769	-48.3877				-7.56865	28.6828	-60.4072	5.78241
238.928	-123.154	-87.5761	220.309	32.841	93.0496				-44.9478	-27.9529	92.5592	-0.627212
239.691	-127.521	-42.0548	-279.461	-90.8925	-12.2094				-46.5416	-13.4232	-117.411	1.7359
240.455	-164.176	-166.868	-275.87	-438.7	-174.942				-59.9199	-53.2615	-115.902	8.37849
241.218	-296.416	-296.416	-252.355	-202.952	-166.901				-108.184	-94.6113	-106.023	3.87606
241.981	-15.9134	-30.5006	-57.0229	-151.177	-91.5019				-5.80794	-9.7353	-23.9573	2.88724
242.744	3.95466	-61.9563	-97.5483	-241.234	-100.185				1.44334	-19.7755	-40.9834	4.60719
243.508	-131.164	-60.3355	14.4281	-3.93493	-165.267				-47.8714	-19.2581	6.06173	0.0751509
244.271	-22.2104	-226.024	84.9222	-57.4858	-69.2442				-8.1062	-72.1431	35.6787	1.09789
245.034	-52.1031	11.7232	37.7748	59.9186	36.4722				-19.0162	3.74186	15.8705	-1.14435
245.797	16.891	166.311	120.835	181.903	223.48				6.16474	53.0838	50.7671	-3.47405
246.56	38.8875	143.884	-20.74	-90.7374	-77.7749				14.1929	45.9253	-8.71358	1.73294
247.323	-87.9571	-217.306	-59.5004	-261.284	-91.8376				-32.1019	-69.3605	-24.9982	4.99012
248.086	-37.4432	-131.697	184.634	-25.8229	-90.3802				-13.6658	-42.0355	77.5711	0.493177
248.849	113.488	242.452	88.9852	-98.0126	-56.7442				41.4201	77.3869	37.3857	1.87189
249.612	-122.486	-315.885	-153.43	-211.449	-70.9129				-44.704	-100.825	-64.4612	4.03835
250.375	-268.366	-95.4763	-148.375	-166.438	-163.858				-97.9462	-30.4745	-62.3376	3.17871
251.138	37.4609	16.7928	0	63.296	129.176				13.6722	5.36	0	-1.20885
251.901	-183.77	-47.8837	144.945	-217.418	-84.1201				-67.071	-15.2837	60.8966	4.15234
252.663	-99.8594	-97.2656	-193.234	-193.234	-83				-36.4459	-31.0456	-81.1844	3.69047
253.426	-144.329	-53.3106	-184.637	-89.7179	31.2062				-52.6761	-17.0159	-77.5723	1.71347
254.189	56.0859	13.0432	173.475	-45.6513	164.345				20.4698	4.16319	72.8829	0.871868
254.951	-54.9958	140.108	60.2335	124.395	117.848				-20.072	44.7203	25.3062	-2.37575
255.714	263.098	-3.94646	156.543	-48.6731	159.174				96.0234	-1.25965	65.7691	0.929578
256.477	-17.1986	103.192	157.433	10.5838	-34.3972				-6.27702	32.9371	66.1432	-0.202133
257.239	-131.792	-50.5867	-55.9116	-201.015	-159.747				-48.1003	-16.1464	-23.4904	3.83908
258.001	-144.787	-41.5591	-297.617	-289.573	-40.2185				-52.8432	-13.265	-125.039	5.53039
258.764	-21.6198	-113.504	36.4834	-68.9131	21.6198				-7.89064	-36.2286	15.3279	1.31613
259.526	-223.446	-125.348	36.7869	-223.446	-160.772				-81.5517	-40.009	15.4554	4.26747
260.289	-123.653	-71.4442	-24.7307	-197.845	-204.715				-45.1301	-22.8038	-10.3902	3.77854
261.051	19.4076	-11.0901	30.4977	-36.0427	106.742				7.08325	-3.53977	12.8131	0.688359
261.813	-209.87	-299.415	-235.055	-374.968	-142.712				-76.597	-95.5684	-98.7547	7.1613
262.575	22.5987	-176.553	-177.965	-241.524	-257.06				8.24792	-56.3527	-74.7692	4.61272
263.338	54.2112	19.9726	195.446	-178.326	134.101				19.7856	6.37492	82.1135	3.40575
264.1	-203.329	-210.539	98.0595	23.0728	-24.5149				-74.2096	-67.2008	41.1982	-0.440654
264.862	-167.707	-65.6245	-119.582	-172.082	-59.7912				-61.2085	-20.9463	-50.2407	3.2865
265.624	10.3229	174.014	67.836	107.653	207.932				3.76756	55.5425	28.5002	-2.056
266.386	-67.0948	-61.1308	175.938	41.7479	7.45498				-24.4878	-19.512	73.9174	-0.797319
267.148	-125.123	0	-54.2702	-324.114	-120.6				-45.6665	0	-22.8008	6.19006
267.91	140.139	-115.767	-73.1159	-141.662	-208.685				51.1468	-36.9509	-30.7185	2.70552
268.672	-202.994	0	1.53784	-79.9675	-99.9594				-74.0874	0	0.646098	1.52725
269.433	32.5843	206.367	-366.185	-170.68	-65.1686				11.8924	65.8691	-153.847	3.25971
270.195	-3.12968	-57.8991	-32.8616	-253.504	-150.225				-1.14225	-18.4804	-13.8063	4.84153
270.957	239.53	208.012	151.282	115.037	28.3653				87.4217	66.3942	63.5587	-2.19703
271.719	0	-329.884	-277.546	-96.7448	-179.216				0	-105.294	-116.607	1.84767
272.48	200.98	137.177	66.9932	135.582	-224.906				73.3521	43.7846	28.1462	-2.58939
273.242	-218	70.5294	48.0882	-32.0588	-67.3235				-79.564	22.5118	20.2035	0.612272
274.004	91.7115	-3.21795	-74.0128	-93.3205	-78.8397				33.4722	-1.02712	-31.0953	1.78227
274.765	287.414	3.22937	166.312	-53.2845	180.844				104.898	1.03076	69.8736	1.01765
275.527	-268.694	-89.0252	-210.423	-322.109	-64.7456				-98.0661	-28.4154	-88.4061	6.15178
276.288	132.936	21.0753	58.3623	-94.0281	-141.042				48.5181	6.72689	24.52	1.79579
277.05	29.1935	-115.152	131.371	37.3028	100.555				10.6548	-36.7547	55.1934	-0.712425
277.811	-131.359	11.352	105.412	-51.8949	-95.6813				-47.9425	3.62338	44.2871	0.991111
278.572	92.3155	184.631	157.098	257.512	163.577				33.6926	58.9312	66.0024	-4.91806
279.334	145.526	169.78	271.648	208.587	77.6136				53.1129	54.191	114.129	-3.98368
280.095	82.2833	182.314	-4.84019	19.3608	-38.7216				30.0312	58.1917	-2.03353	-0.36976
280.856	-236.689	-107.879	-72.4557	-165.843	-165.843				-86.3849	-34.4331	-30.4411	3.16734
281.617	162.204	218.413	170.234	118.842	86.7229				59.2	69.7139	71.5211	-2.2697
282.379	54.488	-110.579	125.002	277.248	88.1423				19.8866	-35.2949	52.5176	-5.29499
283.14	337.214	-36.7579	196.575	-99.0866	71.9177				123.074	-11.7325	82.588	1.8924
283.901	-66.9249	58.9577	-65.3315	-215.116	-140.224				-24.4258	18.8183	-27.448	4.10837
284.662	-93.653	-198.417	-103.177	-142.861	-39.6835				-34.1808	-63.3316	-43.3482	2.72841
285.423	72.7168	219.731	53.7472	205.504	31.616				26.5396	70.1346	22.5811	-3.9248
286.184	50.3205	-91.2059	-25.1603	69.1907	180.839				18.3656	-29.1115	-10.5707	-1.32143
286.945	-129.802	-26.586	67.2468	-37.5331	-159.516				-47.3742	-8.48581	28.2527	0.716823
287.706	93.2785	97.9424	332.693	144.582	73.0682				34.0441	31.2616	139.776	-2.76128
288.466	-268.929	-112.827	18.5469	-383.302	-69.5507				-98.1519	-36.0124	7.79217	7.32045
289.227	-95.2352	61.4421	-333.323	-284.17	-282.634				-34.7583	19.6113	-140.041	5.42719
289.988	-82.4299	-163.333	-128.224	-146.542	-36.6355				-30.0847	-52.1333	-53.8714	2.79872
290.749	250.234	57.6297	118.293	150.141	197.154				91.3287	18.3945	49.6988	-2.86745
291.509	52.7136	-52.7136	7.53052	-129.525	143.08				19.239	-16.8253	3.16383	2.47372
292.27	-149.572	5.98288	-68.8031	25.4272	-176.495				-54.5897	1.90964	-28.9065	-0.48562
293.03	37.1313	169.319	152.981	-181.201	-50.4985				13.5519	54.0438	64.2725	3.46065
293.791	-61.9499	-79.6499	-140.125	-29.5	-39.8249				-22.61	-25.423	-58.8713	0.563403
294.551	61.5203	-17.5772	-57.126	-1.46477	2.92954				22.4532	-5.61037	-24.0006	0.0279748
295.312	-154.216	-16.0036	-251.693	-228.415	-263.331				-56.2847	-5.10808	-105.745	4.36236
296.072	-96.8106	-244.194	-106.925	-164.723	-209.516				-35.3332	-77.9428	-44.923	3.14594
296.833	-73.1998	-8.61174	-70.3292	-192.329	-91.8586				-26.7159	-2.74873	-29.5477	3.67318
297.593	-98.4007	-231.028	-188.245	-64.1744	85.5658				-35.9136	-73.7403	-79.0881	1.22563
298.353	38.2674	36.8501	-21.2597	-182.833	-36.8501				13.9666	11.762	-8.93192	3.49182
299.114	219.851	-97.2416	88.7858	218.441	-76.1021				80.2395	-31.038	37.302	-4.17188
299.874	-91.0875	-172.366	-271.861	0	-166.76				-33.2444	-55.0163	-114.218	0
300.634	72.4896	-126.857	-119.887	-4.18209	-43.2149				26.4567	-40.4906	-50.3685	0.0798713
301.394	217.852	-54.1162	115.17	-48.5658	-49.9534				79.5102	-17.273	48.3871	0.92753
302.154	-2.76435	-93.9879	196.269	-187.976	-222.53				-1.00891	-29.9994	82.4593	3.59004
302.914	74.3763	170.79	-70.2443	11.0187	119.828				27.1453	54.5134	-29.5121	-0.21044
303.674	171.608	78.2531	-146.896	-5.49145	97.4732				62.6321	24.9771	-61.7162	0.104878
304.434	-180.66	2.73728	-30.1101	-38.3219	-114.966				-65.9361	0.873695	-12.6503	0.731888
305.194	24.5413	54.5362	91.3481	-130.887	16.3608				8.95689	17.4071	38.3785	2.49973
305.954	529.642	395.194	529.642	539.148	478.036				193.305	126.14	222.521	-10.2969
306.714	210.972	236.667	179.867	258.305	334.039				76.999	75.5403	75.5684	-4.93322
307.474	80.8741	-137.486	-63.3514	-4.04371	-115.92				29.5168	-43.8833	-26.6161	0.0772284
308.233	-64.5038	210.981	-33.5958	-13.4383	55.097				-23.5421	67.3418	-14.1147	0.25665
308.993	-139.486	128.757	29.5067	24.1419	79.1317				-50.9087	41.097	12.3968	-0.461072
309.753	1.33864	78.9795	46.8522	30.7886	111.107				0.488565	25.209	19.6842	-0.588014
310.512	5.34742	-227.266	-231.276	-316.835	-200.528				1.95166	-72.5395	-97.1671	6.05104
311.272	-254.911	-154.815	16.0153	-298.953	-158.819				-93.0355	-49.4144	6.7286	5.70953
312.032	-198.551	-127.926	-134.589	-427.752	-94.6118				-72.4659	-40.8318	-56.5453	8.16938
312.791	-87.7997	-13.303	-13.303	-252.757	-34.5878				-32.0445	-4.2461	-5.58905	4.82726
313.551	90.3336	-114.245	10.6275	33.2109	-41.1815				32.9693	-36.4653	4.46497	-0.634275
314.31	-251.894	-245.265	19.8864	-200.189	-379.167				-91.9344	-78.2846	8.35494	3.8233
315.069	-510.656	-488.166	-394.237	-328.09	-571.512				-186.376	-155.815	-165.633	6.266
315.829	-308.936	-233.682	-198.036	-323.459	-154.468				-112.753	-74.5876	-83.2017	6.17755
316.588	60.6191	44.8054	52.7123	63.2547	61.9369				22.1243	14.3012	22.1462	-1.20807
317.347	-55.2386	248.574	-74.9666	-21.0433	168.346				-20.1606	79.3407	-31.4961	0.401893
318.107	-187.871	36.7859	21.0205	-27.5894	136.633				-68.5678	11.7415	8.83145	0.526915
318.866	-254.577	-175.842	-356.933	-211.273	-175.842				-92.9136	-56.1258	-149.96	4.03497
319.625	-226.666	-379.96	-13.1021	-218.805	-72.0614				-82.7268	-121.277	-5.50463	4.17882
320.384	31.3753	-112.428	141.189	-31.3753	163.413				11.4511	-35.8853	59.3184	0.599219
321.143	-160.467	-255.703	15.6553	-216.565	-157.857				-58.566	-81.6162	6.57733	4.13604
321.902	-435.933	-364.362	-368.266	-616.812	-391.689				-159.104	-116.298	-154.721	11.7801
322.661	27.2585	29.8546	5.1921	-99.9478	-3.89407				9.94861	9.52909	2.18138	1.90885
323.42	161.861	-120.424	-14.2437	-76.3982	129.488				59.0747	-38.4375	-5.98428	1.45908
324.179	-9.04869	-47.8288	-40.0728	-5.17068	-111.17				-3.30252	-15.2662	-16.836	0.0987518
324.938	153.544	91.6102	145.802	170.317	256.767				56.0393	29.2405	61.2565	-3.25279
325.697	-242.231	-239.654	-18.0385	-323.404	-36.0769				-88.4076	-76.4937	-7.57858	6.1765
326.455	-60.5581	-39.9426	86.3276	-100.501	-67.0005				-22.1021	-12.749	36.2692	1.91941
327.214	-45.1238	-149.553	-88.9583	-204.991	-183.074				-16.4689	-47.7349	-37.3745	3.915
327.973	-96.7356	-150.908	-123.822	42.5637	-50.3025				-35.3059	-48.1672	-52.0217	-0.812899
328.731	69.7184	-16.7841	59.3897	-24.5305	105.869				25.4453	-5.3572	24.9517	0.468494
329.49	20.664	58.1175	24.5385	71.0324	24.5385				7.54179	18.5501	10.3095	-1.35661
330.249	-116.064	-156.041	95.4302	-166.358	-47.7151				-42.3601	-49.8058	40.0935	3.17717
331.007	-320.481	-195.635	-87.5208	-34.7509	-268.998				-116.967	-62.4435	-36.7705	0.663688
331.766	-24.4088	250.511	-37.2555	-5.13869	-25.6935				-8.90854	79.9591	-15.6523	0.0981409
332.524	-151.199	-248.582	-254.988	-413.875	-165.294				-55.1835	-79.3432	-107.129	7.90437
333.283	46.0258	223.737	255.699	-1.27849	327.295				16.7982	71.4131	107.428	0.0244172
334.041	52.3381	-10.2123	-30.637	80.422	58.7208				19.102	-3.25961	-12.8716	-1.53593
334.799	126.142	118.497	24.2091	110.852	85.3689				46.0384	37.8223	10.1711	-2.1171
335.558	-147.452	-92.7928	-189.399	-149.994	-73.7258				-53.8158	-29.618	-79.573	2.86464
336.316	-110.335	-106.53	-190.233	-325.932	-50.7287				-40.2693	-34.0027	-79.9233	6.22479
337.074	2.52966	-184.665	-245.377	-113.835	126.483				0.923256	-58.9421	-103.091	2.17406
337.832	10.0889	-17.6555	-79.4497	131.155	163.944				3.68216	-5.63535	-33.3796	-2.50486
338.59	-125.722	-66.6324	-65.3752	-62.8608	-28.9159				-45.8849	-21.268	-27.4664	1.20054
339.348	7.51569	67.6412	45.0941	157.829	-30.0628				2.74302	21.59	18.9456	-3.01429
340.106	-91.0693	-118.515	-1.24752	-215.822	-94.8118				-33.2378	-37.828	-0.524128	4.12185
340.864	-24.8448	-26.0871	159.007	22.3603	9.93793				-9.06768	-8.32657	66.8043	-0.427047
341.622	-6.18382	-40.8132	-16.0779	-196.645	-96.4675				-2.25692	-13.0269	-6.75489	3.75561
342.38	-12.3229	197.166	-99.8151	-213.185	-40.6654				-4.4975	62.9321	-41.9358	4.0715
343.138	9.82912	35.6306	180.61	-121.635	-110.578				3.58736	11.3727	75.8805	2.32304
343.896	-8.58042	55.1599	74.7723	116.449	-35.5475				-3.13162	17.6061	31.4144	-2.22398
344.654	-33.047	37.9429	-127.292	-252.137	-113.829				-12.0613	12.1108	-53.4799	4.81541
345.412	-28.1255	-108.833	15.897	-124.73	-143.073				-10.265	-34.7379	6.67889	2.38216
346.169	-206.511	-162.52	-300.602	-350.702	-167.408				-75.3708	-51.8739	-126.293	6.69785
346.927	-89.2622	91.7078	-19.5643	176.079	46.4653				-32.5783	29.2716	-8.21965	-3.36283
347.685	131.014	83.261	-150.604	-189.786	2.44885				47.8164	26.5756	-63.2741	3.62461
348.442	199.926	38.0228	87.0844	310.315	30.6635				72.9676	12.1363	36.5872	-5.92652
349.2	27.0646	118.1	-14.7625	-104.568	29.525				9.87784	37.6956	-6.20224	1.99708
349.957	192.55	81.4635	153.053	165.396	192.55				70.2756	26.0018	64.3027	-3.1588
350.715	50.7483	-7.42658	96.5455	-44.5595	84.1679				18.5217	-2.37044	40.5621	0.851015
351.472	59.5943	-175.058	-31.0387	-86.9083	-144.019				21.7503	-55.8757	-13.0404	1.65981
352.23	6.22633	122.036	51.0559	168.111	94.6402				2.27244	38.9519	21.4503	-3.21065
352.987	126.036	27.4533	114.805	-76.1206	-57.4024				45.9996	8.76266	48.2335	1.45378
353.744	60.0145	8.75211	68.7666	3.75091	-12.503				21.9037	2.79353	28.8912	-0.0716364
354.501	-91.4842	-67.6732	-124.068	-165.423	-42.6091				-33.3892	-21.6002	-52.1251	3.15933
355.259	-74.1115	-22.6103	-177.114	-188.419	43.9644				-27.0487	-7.21684	-74.4117	3.59851
356.016	11.333	90.6643	49.1098	10.0738	59.1836				4.13625	28.9386	20.6327	-0.192394
356.773	-79.5146	-75.7282	-54.2719	-94.6603	59.3204				-29.0207	-24.1712	-22.8015	1.80786
357.53	180.784	187.105	213.654	123.894	68.2681				65.9812	59.7209	89.7634	-2.36618
358.287	-116.406	-117.672	-50.6115	-283.424	17.714				-42.4852	-37.5589	-21.2636	5.41296
359.044	-75.8702	-41.7286	-126.45	-53.1091	-115.07				-27.6905	-13.3191	-53.1261	1.0143
359.801	-238.423	-206.885	-152.641	-116.058	-229.592				-87.0177	-66.0344	-64.1297	2.21652
360.558	-216.184	-211.156	-173.45	-137	-128.202				-78.9011	-67.3976	-72.8722	2.61648
361.315	42.5384	180.163	57.552	217.697	290.262				15.5254	57.505	24.1796	-4.15766
362.072	244.806	63.3763	28.5815	37.2802	226.166				89.3476	20.2287	12.0081	-0.711992
362.829	1.23197	-135.517	72.6865	0	65.2946				0.449637	-43.2549	30.5381	0
363.585	-85.3705	-139.032	-89.0293	-165.863	-58.5398				-31.1579	-44.3768	-37.4043	3.16772
364.342	-120.426	36.1278	-60.2131	68.6429	-262.529				-43.9522	11.5314	-25.2976	-1.31097
365.099	13.0783	2.37787	-90.359	36.857	120.082				4.77321	0.758977	-37.9629	-0.70391
365.856	-210.289	-113.956	-142.151	-109.256	-256.106				-76.7498	-36.3728	-59.7225	2.08662
366.612	-44.24	-81.4947	62.8673	44.24	-43.0758				-16.1464	-26.0118	26.4127	-0.844914
367.369	130.95	69.5308	69.5308	-73.0073	23.1769				47.793	22.1931	29.2123	1.39432
368.125	-17.3432	-69.3728	-83.2474	-203.494	-28.9053				-6.3298	-22.1427	-34.9751	3.88641
368.882	87.8423	-239.255	-67.0376	-60.1026	-131.763				32.06	-76.3662	-28.1648	1.14787
369.638	-72.9464	-83.3673	-12.7367	67.157	-56.7361				-26.6234	-26.6095	-5.35111	-1.28259
370.395	-59.0341	-192.15	-17.363	-97.2326	-91.4449				-21.5458	-61.3312	-7.29478	1.85699
371.151	58.819	28.8328	65.7388	204.136	83.0385				21.4673	9.20297	27.6192	-3.89868
371.907	45.9536	0	-125.224	-41.3582	-50.549				16.7718	0	-52.6107	0.789877
372.664	-70.791	-20.5522	-21.694	-22.8358	-91.3432				-25.8368	-6.55994	-9.1144	0.436128
373.42	103.108	46.4553	-35.1248	49.8545	60.052				37.6317	14.8278	-14.7571	-0.952142
374.176	28.1436	-14.6346	-22.5148	38.2752	90.0594				10.2716	-4.67114	-9.45926	-0.730996
374.932	-197.102	88.4717	14.5586	-204.941	-52.6351				-71.9367	28.2387	6.11659	3.91404
375.688	18.9097	80.0882	-58.9538	-14.4604	163.513				6.90153	25.5629	-24.7685	0.27617
376.444	-72.7762	188.557	-69.4682	-16.5401	5.51335				-26.5613	60.1842	-29.186	0.315889
377.2	59.0718	191.436	160.807	-43.7569	194.718				21.5596	61.1034	67.5604	0.835687
377.956	-55.2819	-121.403	59.6177	-149.586	37.9385				-20.1764	-38.75	25.0474	2.85686
378.712	-17.2011	39.7774	-122.558	-98.9061	104.281				-6.27792	12.6963	-51.4906	1.88895
379.468	-17.1475	-120.033	-34.295	163.973	38.5819				-6.25837	-38.3124	-14.4085	-3.13163
380.224	-82.4781	-132.822	24.6363	-108.186	-43.9169				-30.1023	-42.3946	10.3506	2.06617
380.98	-177.573	-13.9063	32.0915	57.7648	-152.97				-64.8094	-4.43868	13.4828	-1.10322
381.736	56.7319	-92.0556	53.5207	-127.379	138.083				20.7056	-29.3827	22.4859	2.43274
382.492	-12.8409	-42.8029	-101.657	-86.6758	-83.4656				-4.68656	-13.662	-42.7095	1.65537
383.247	24.5215	-2.13231	26.6538	17.0585	95.9539				8.94969	-0.680598	11.1982	-0.32579
384.003	-204.093	-180.707	-163.7	-223.227	-227.479				-74.4884	-57.6789	-68.7759	4.26328
384.759	-169.286	-199.969	16.9286	-225.362	-64.5403				-61.7848	-63.8269	7.11229	4.30406
385.514	87.3377	188.355	99.9648	146.264	217.818				31.8759	60.1198	41.9987	-2.79342
386.27	-68.8422	19.8182	-63.6269	-136.641	-33.378				-25.1255	6.32565	-26.7319	2.60963
387.025	-10.3266	-46.4699	-133.214	44.4046	-103.266				-3.76894	-14.8324	-55.9677	-0.848057
387.781	-147.783	-25.4797	-73.3817	-139.629	-34.6525				-53.9366	-8.13272	-30.8302	2.66669
388.536	-51.2148	-102.43	-74.3117	-16.0674	-95.4001				-18.692	-32.6939	-31.2209	0.306862
389.291	-96.7318	-133.253	-232.946	-185.567	2.96118				-35.3045	-42.5322	-97.8686	3.54404
390.047	-26.2468	34.9957	-52.4935	-107.903	163.313				-9.57935	11.1701	-22.0543	2.06078
390.802	-30.6755	53.682	-130.371	-125.578	36.4271				-11.1957	17.1344	-54.7732	2.39833
391.557	-70.9778	-127.76	-0.94637	-155.205	43.533				-25.9049	-40.7789	-0.397603	2.96416
392.313	58.0941	-54.3461	-80.5821	-114.314	19.677				21.2027	-17.3464	-33.8553	2.18322
393.068	-52.9278	-128.141	-40.8566	-43.6422	-129.998				-19.3172	-40.9005	-17.1652	0.833497
393.823	-177.725	-141.812	-321.379	-146.416	-69.9851				-64.8648	-45.264	-135.022	2.79632
394.578	25.5971	-117.015	-84.1047	-131.642	-98.7317				9.34224	-37.3494	-35.3353	2.51416
395.333	45.3963	2.72378	126.202	78.9896	-3.6317				16.5684	0.869386	53.0217	-1.50858
396.088	7.22122	-52.3539	16.2478	-38.8141	-102.902				2.63555	-16.7105	6.82624	0.741288
396.843	17.9632	19.7595	106.881	-3.59264	-8.98161				6.55608	6.30693	44.9045	0.0686138
397.598	62.5309	-12.5062	-16.9727	-53.5979	16.0794				22.8221	-3.99177	-7.13081	1.02364
398.353	-36.4269	37.3154	58.6384	116.388	42.6461				-13.2948	11.9105	24.636	-2.22283
399.108	-77.0241	123.062	5.31201	-11.5094	68.1708				-28.1117	39.2793	2.23176	0.21981
399.863	77.5211	-59.9027	-17.6184	-0.880922	-27.3086				28.2931	-19.12	-7.40211	0.0168242
400.617	-41.2503	35.9843	75.4792	10.532	48.2716				-15.0552	11.4856	31.7114	-0.201144
401.372	-178.856	-250.748	-173.595	-235.844	21.9186				-65.2774	-80.0349	-72.9333	4.50424
402.127	-207.506	-70.9199	-195.249	-229.395	-187.369				-75.7341	-22.6365	-82.0307	4.38108
402.881	-95.1532	-48.0131	99.518	-68.0913	26.1889				-34.7283	-15.325	41.811	1.30044
403.636	10.473	132.658	-83.7839	-0.872749	83.7839				3.82235	42.3422	-35.2005	0.0166681
404.391	9.59852	-84.6415	-8.72593	-146.596	-111.692				3.5032	-27.0162	-3.66606	2.79974
405.145	2.61224	22.6394	33.0884	-67.9183	-3.48299				0.953398	7.22614	13.9016	1.29713
405.9	-79.2977	-78.4263	-11.3282	-189.094	69.7122				-28.9415	-25.0324	-4.75938	3.6114
406.654	-144.213	3.49607	45.4489	-68.1734	-37.5828				-52.6338	1.11589	19.0947	1.302
407.408	-78.7368	-45.4924	-34.9941	-6.99882	85.7356				-28.7368	-14.5204	-14.7022	0.133666
408.163	-28.9206	-138.468	-29.797	-165.636	0.876381				-10.5552	-44.1968	-12.5187	3.16339
408.917	-129.479	-49.3252	-149.737	-235.176	-75.7495				-47.2562	-15.7438	-62.9098	4.49148
409.671	-84.91	23.8809	25.6499	-112.329	-22.112				-30.9898	7.62241	10.7764	2.1453
410.426	-123.498	-66.6355	-58.6393	-112.836	-148.375				-45.0734	-21.269	-24.6364	2.15499
411.18	-35.7623	-97.4523	-9.83464	-86.7236	-67.0543				-13.0523	-31.1052	-4.13187	1.65628
411.934	179.005	4.49761	107.943	88.1531	57.5693				65.3318	1.43556	45.3504	-1.68358
412.688	48.7798	15.3566	46.0698	34.3265	187.893				17.8033	4.90158	19.3555	-0.655583
413.442	55.3277	49.8856	-10.8841	-78.0029	246.707				20.1931	15.9227	-4.5728	1.48973
414.196	58.2099	127.334	64.5766	-168.263	164.625				21.245	40.643	27.1308	3.21355
414.95	-11.8638	57.4937	121.376	-135.065	284.731				-4.32995	18.351	50.9941	2.57952
415.704	54.9482	97.9909	51.285	-28.3899	335.184				20.0546	31.2771	21.5466	0.542202
416.458	30.292	-108.317	41.3072	-14.687	344.227				11.0557	-34.5729	17.3546	0.280499
417.212	36.7634	5.51452	37.6825	-147.973	531.232				13.4177	1.76014	15.8317	2.82605
417.966	234.411	315.306	318.983	-40.4474	838.365				85.5537	100.641	134.016	0.772482
418.72	192.638	99.9884	210.067	-12.8425	779.726				70.3077	31.9147	88.2566	0.245272
419.473	357.395	438.745	358.309	13.7108	1098.69				130.439	140.04	150.538	-0.261854
420.227	292.328	285.043	416.181	67.3903	1238.52				106.692	90.9811	174.852	-1.28705
420.981	309.261	296.564	378.187	-50.7877	1139.1				112.872	94.6585	158.89	0.969966
421.734	318.893	293.599	456.207	-9.0338	1392.11				116.387	93.7119	191.668	0.172531
422.488	423.409	503.416	675.117	195.074	1623.52				154.533	160.682	283.64	-3.7256
423.241	323.52	302.965	538.902	-34.8544	1466.56				118.076	96.7015	226.411	0.665663
423.995	504.328	478.579	651.719	-21.3096	1726.08				184.066	152.755	273.81	0.40698
424.748	581.845	422.278	591.542	-13.2237	1807.25				212.357	134.784	248.527	0.252553
425.502	602.748	473.275	575.629	20.9956	1898.35				219.987	151.062	241.842	-0.400982
426.255	416.898	460.325	742.6	-141.572	1908.18				152.156	146.928	311.992	2.7038
427.009	561.177	553.419	704.273	44.8252	2092.13				204.814	176.642	295.889	-0.85609
427.762	745.148	582.602	748.57	101.806	2219.19				271.959	185.957	314.5	-1.94433
428.515	718.29	463.577	1028.19	144.337	2359.49				262.156	147.966	431.979	-2.75661
429.268	739.973	608.647	797.218	31.9897	2370.61				270.07	194.27	334.939	-0.610953
430.021	642.232	610.538	807.378	-199.342	2247.81				234.397	194.874	339.207	3.80712
430.775	702.954	611.157	829.486	8.27005	2251.93				256.559	195.071	348.496	-0.157945
431.528	696.242	663.439	842.215	-154.994	2220.76				254.109	211.759	353.844	2.96014
432.281	842.487	692.043	892.906	-17.8906	2416.86				307.485	220.889	375.141	0.341683
433.034	665.073	584.36	732.064	-66.1844	2255.92				242.733	186.518	307.565	1.26402
433.787	922.583	764.54	1127.16	109.908	2433.21				336.718	244.029	473.557	-2.09906
434.54	896.903	757.26	1011.81	30.3223	2314.07				327.345	241.705	425.096	-0.579108
435.293	891.768	786.854	1092.85	101.735	2475.81				325.471	251.151	459.145	-1.94297
436.045	834.529	708.517	984.316	-133.144	2311.8				304.58	226.147	413.545	2.54284
436.798	907.009	834.986	988.529	-45.113	2162.26				331.033	266.514	415.315	0.861587
437.551	1000.87	777.134	1169.26	0	2300.57				365.289	248.049	491.246	0
438.304	949.716	925.242	992.346	0	2174.95				346.62	295.322	416.919	0
439.056	1000.96	796.204	1109.65	-170.896	2198.03				365.325	254.135	466.2	3.26385
439.809	846.013	845.227	1057.32	-150.821	2222.26				308.771	269.783	444.216	2.88045
440.562	891.259	962.528	1275.02	-36.0263	2061.33				325.285	307.223	535.679	0.688045
441.314	1104.47	894.206	1251.42	17.9779	2120.61				403.101	285.416	525.765	-0.34335
442.067	1098.74	943.231	1211.27	-77.3652	2033.38				401.011	301.064	508.898	1.47755
442.819	1166.32	891.756	1428.37	57.8859	2081.55				425.676	284.634	600.109	-1.10553
443.572	1125.36	979.493	1281.42	7.058	2002.9				410.725	312.638	538.368	-0.134797
444.324	1085.63	1082.48	1266.56	92.0423	1969.08				396.224	345.51	532.127	-1.75786
445.076	981.257	884.236	1258.12	-100.965	1961.73				358.132	282.234	528.581	1.92828
445.829	1090.66	897.818	1370.44	-28.452	1752.17				398.061	286.569	575.768	0.543388
446.581	1001.32	1038.55	1405.33	83.1791	1929.76				365.454	331.489	590.428	-1.58859
447.333	1213.33	953.221	1421.11	7.13726	1760.52				442.834	304.253	597.057	-0.13631
448.085	1257.74	1045.73	1393.52	17.4686	1854.05				459.04	333.781	585.465	-0.333623
448.838	1131.22	957.002	1327.71	-3.18205	1665.01				412.864	305.46	557.817	0.0607722
449.59	1098.49	954.204	1374.31	-27.1035	1738.61				400.919	304.566	577.395	0.517635
450.342	1166.65	1106.76	1332.74	-17.5676	1682.49				425.794	353.258	559.929	0.335512
451.094	1132.97	947.343	1410.61	-124.819	1569.04				413.504	302.377	592.647	2.38384
451.846	1034.88	892.305	1247.14	-88.9101	1513.87				377.704	284.809	523.968	1.69804
452.598	1217.09	1161.87	1354.72	-14.4034	1652.39				444.203	370.851	569.164	0.275082
453.35	1160.68	1099.97	1372.37	5.59172	1676.72				423.617	351.093	576.579	-0.106793
454.101	1189.63	934.484	1347.51	-151.495	1580.33				434.183	298.272	566.134	2.89331
454.853	1259.6	969.961	1290.63	-85.1401	1582.65				459.718	309.596	542.238	1.62604
455.605	1243.48	1067.2	1480.11	-8.73454	1638.12				453.837	340.634	621.844	0.166816
456.357	1344.33	1115.77	1560.97	272.992	1651.44				490.642	356.137	655.819	-5.21371
457.109	1129.39	1000.9	1333.22	-19.8277	1483.91				412.195	319.472	560.13	0.378678
457.86	1314.91	1081.23	1432.14	48.3188	1495.51				479.905	345.112	601.691	-0.922813
458.612	1335.13	1110.5	1396.82	-7.11857	1489.36				487.285	354.453	586.853	0.135953
459.363	1265.41	1107.43	1466.04	-26.0664	1349.92				461.838	353.473	615.933	0.497827
460.115	1143.75	1131.94	1404.49	11.8156	1501.37				417.439	361.296	590.073	-0.22566
460.866	1095.19	991.56	1310.3	-48.6751	1375.47				399.715	316.49	550.504	0.929618
461.618	1203.38	1082.18	1427.79	-113.379	1476.27				439.2	345.414	599.864	2.16535
462.369	1369.76	1328.52	1639.05	85.6102	1528.53				499.926	424.041	688.62	-1.63502
463.121	1364.01	1299.79	1550.47	197.29	1497.08				497.826	414.873	651.405	-3.76793
463.872	1421.58	1093.52	1521.69	70.0779	1252.93				518.838	349.035	639.315	-1.33838
464.623	1343.22	1173.69	1417.63	23.0135	1273.41				490.239	374.623	595.596	-0.439522
465.375	1214.5	1193.08	1393.58	-97.1909	1141.8				443.261	380.811	585.491	1.85619
466.126	1426.28	1242.17	1556.15	81.7418	1442.32				520.553	396.48	653.792	-1.56114
466.877	1249.42	1125.7	1412.85	17.5652	1333.43				456.005	359.306	593.589	-0.335468
467.628	1297.38	1207.33	1591.96	67.1585	1181.38				473.508	385.359	668.838	-1.28262
468.379	1264.43	1092.94	1465.64	-28.2	1160.01				461.482	348.849	615.766	0.538576
469.13	1230.05	1202.68	1366.13	-120.116	1193.56				448.934	383.876	573.958	2.29403
469.881	1313.85	1086.28	1502.73	22.7572	1204.61				479.518	346.721	631.349	-0.434626
470.632	1245.23	1071.23	1413.94	-0.75652	1116.62				454.476	341.92	594.043	0.0144483
471.383	1325.52	1134.76	1407.71	41.4698	1022.42				483.78	362.198	591.428	-0.792007
472.134	1345.69	1237.43	1560.7	74.4263	1156.24				491.139	394.968	655.703	-1.42142
472.885	1240.24	997.898	1442.07	-56.2724	872.598				452.655	318.513	605.865	1.07471
473.636	1263.99	1222.83	1386.72	-80.8233	951.919				461.321	390.306	582.608	1.5436
474.386	1302.51	1238.28	1545.99	38.8364	965.681				475.381	395.24	649.522	-0.741713
475.137	1144.27	995.826	1467.26	73.1018	881.698				417.626	317.851	616.446	-1.39613
475.888	1257.52	1188.24	1445.26	41.7188	909.618				458.962	379.267	607.202	-0.796762
476.638	1190.75	1097.78	1375.94	-33.4689	792.098				434.591	350.394	578.082	0.639204
477.389	1251.65	1123.22	1500.35	3.7119	778.756				456.818	358.513	630.348	-0.0708913
478.14	1247.27	1141.36	1473.17	3.70329	876.2				455.219	364.302	618.93	-0.0707271
478.89	1222	1185.8	1487.98	68.7099	667.89				445.997	378.488	625.15	-1.31225
479.641	1086.07	1007.18	1269.66	-101.75	693.815				396.385	321.474	533.428	1.94326
480.391	1298.91	1159	1369.6	-2.94537	874.775				474.066	369.935	575.415	0.0562519
481.141	1232	1013.29	1425.67	-46.3931	682.642				449.645	323.424	598.973	0.886036
481.892	1310.73	1127.9	1430.89	-92.8861	657.574				478.379	360.008	601.165	1.77398
482.642	1247.55	1215.05	1417.44	-2.2159	779.258				455.322	387.825	595.514	0.0423202
483.392	1235.95	1065.73	1383.22	-35.5242	665.338				451.086	340.162	581.14	0.678456
484.143	1313.94	1029.95	1242.02	27.4356	638.433				479.553	328.742	521.814	-0.523976
484.893	1303.92	1155.41	1415.3	8.16805	624.485				475.894	368.787	594.617	-0.155997
485.643	1136.92	985.333	1318.98	-95.1151	558.801				414.946	314.502	554.149	1.81655
486.393	1084.83	965.948	1253.5	-77.2758	477.03				395.935	308.315	526.64	1.47585
487.143	1180.6	1056.53	1502.32	-33.4344	566.155				430.889	337.226	631.176	0.638544
487.893	1247.82	1345.12	1486.99	43.0796	607.57				455.421	429.341	624.735	-0.822751
488.643	1117.75	995.947	1295.25	-173.047	496.86				407.948	317.89	544.18	3.30492
489.393	1062.25	1060.02	1230.13	-129.996	477.641				387.692	338.342	516.82	2.48271
490.143	1201.72	1039.71	1394.2	0	639.876				438.595	331.857	585.752	0
490.893	1266.33	1074.59	1328.75	-135.996	555.132				462.174	342.993	558.254	2.59731
491.643	1256.78	1104.42	1490.89	102.564	674.841				458.69	352.513	626.376	-1.95881
492.392	1055.91	1087.12	1345.71	-53.5013	467.394				385.378	346.99	565.378	1.02179
493.142	1128.4	1111.31	1307.43	7.42856	523.713				411.835	354.713	549.295	-0.141874
493.892	1226.78	1302.57	1487.59	119.632	694.755				447.741	415.76	624.989	-2.28477
494.642	1154.25	1032.2	1346.99	36.4656	555.17				421.269	329.461	565.919	-0.696435
495.391	1089.49	1002.24	1280.39	-10.44	543.624				397.632	319.898	537.935	0.199387
496.141	1056.97	1022.61	1192.17	3.73487	312.235				385.764	326.399	500.871	-0.07133
496.89	1035.48	944.07	1252.77	-130.372	457.799				377.922	301.332	526.33	2.48989
497.64	1165.91	1130.62	1215.46	-13.5134	418.166				425.525	360.877	510.656	0.258085
498.389	1101.44	1028.56	1184.83	-6.01056	513.152				401.994	328.299	497.789	0.114792
499.139	1029.76	1011.96	1213.76	-54.901	396.919				375.836	323.001	509.941	1.04852
499.888	1067.02	1028.2	1224.58	-5.22685	390.52				389.435	328.184	514.487	0.0998246
500.637	998.468	946.153	1160.64	-77.725	301.932				364.413	301.997	487.627	1.48442
501.387	1109.68	953.18	1264.7	67.8181	445.662				405.004	304.24	531.342	-1.29522
502.136	1077.64	888.981	1251.62	46.9816	485.966				393.31	283.748	525.849	-0.897275
502.885	988.964	917.107	1132.68	-64.4493	218.535				360.945	292.726	475.877	1.23088
503.634	1021.2	948.149	1274.28	25.8251	298.833				372.709	302.634	535.37	-0.493218
504.383	897.585	824.253	1020.78	-164.264	285.995				327.594	263.088	428.866	3.13718
505.132	1010.61	912.118	1166.42	-2.93994	366.023				368.844	291.133	490.054	0.0561483
505.881	974.092	955.035	1106.76	-81.3576	193.499				355.517	304.832	464.986	1.5538
506.63	1041.2	961.781	1185.47	-16.7583	324.237				380.01	306.985	498.056	0.320057
507.379	1066.01	1026.04	1079.09	-70.486	242.704				389.065	327.497	453.363	1.34617
508.128	989.235	826.888	1189.82	12.9878	470.446				361.044	263.929	499.886	-0.248046
508.877	1112.17	874.674	1177.33	-31.1349	191.154				405.911	279.182	494.639	0.594628
509.626	1021.24	1042.91	1202.53	117.725	345.952				372.726	332.881	505.223	-2.24836
510.375	965.18	1044.29	1213.31	95.6549	359.605				352.264	333.321	509.752	-1.82686
511.124	1027.9	933.997	1164.81	58.0612	278.837				375.155	298.117	489.376	-1.10888
511.872	904.074	820.511	1072.64	-58.3506	170.009				329.962	261.894	450.654	1.1144
512.621	933.621	878.364	1112.31	48.798	289.2				340.746	280.36	467.319	-0.931965
513.37	699.329	781.939	1012.67	-150.975	173.052				255.236	249.582	425.46	2.88339
514.118	950.229	934.57	1118.92	-36.3009	145.915				346.808	298.3	470.097	0.693289
514.867	1035.62	969.619	992.087	7.02114	222.57				377.972	309.487	416.81	-0.134093
515.615	927.335	830.679	937.841	-24.5141	178.603				338.452	265.139	394.019	0.468181
516.364	867.967	907.738	1133.8	-56.5156	148.615				316.784	289.735	476.348	1.07936
517.112	943.737	947.227	1097.3	50.2582	315.51				344.438	302.339	461.015	-0.959851
517.861	886.738	863.77	1049.61	148.95	201.152				323.635	275.701	440.977	-2.84471
518.609	936.628	933.859	1092.39	87.917	211.139				341.844	298.073	458.949	-1.67908
519.357	919.816	842.821	1049.75	-9.62438	257.109				335.708	269.015	441.034	0.183811
520.106	704.67	686.655	945.103	-40.8806	106.705				257.185	219.169	397.071	0.780754
520.854	811.483	831.563	925.728	-22.8489	125.323				296.169	265.421	388.93	0.436379
521.602	798.421	632.372	955.477	4.84311	195.8				291.402	201.843	401.429	-0.0924958
522.35	794.733	805.819	915.987	-4.15728	175.992				290.056	257.205	384.838	0.0793975
523.098	867.332	778.446	942.329	121.524	168.05				316.552	248.467	395.905	-2.32091
523.846	767.104	818.153	945.773	-8.96795	172.46				279.972	261.141	397.352	0.171274
524.594	926.477	880.845	1051.62	86.4251	233.002				338.139	281.151	441.822	-1.65058
525.342	719.305	713.788	917.924	-79.9994	140.689				262.527	227.829	385.652	1.52786
526.09	800.642	818.68	872.797	72.8487	79.0929				292.212	261.31	366.692	-1.39129
526.838	761.58	749.821	968.404	86.4646	145.261				277.956	239.331	406.86	-1.65134
527.586	742.599	694.532	831.767	-43.8872	57.8196				271.028	221.683	349.454	0.838176
528.334	786.447	714.952	897.895	-96.7288	126.869				287.032	228.201	377.237	1.84737
529.082	929.857	847.25	1001.17	166.626	197.692				339.373	270.429	420.625	-3.18229
529.829	840.318	738.525	940.707	68.798	118.641				306.693	235.725	395.223	-1.31393
530.577	732.409	628.674	1006.71	15.3165	100.95				267.309	200.663	422.955	-0.292522
531.325	820.918	871.05	894.724	-9.74796	146.916				299.613	278.025	375.904	0.186171
532.072	722.058	643.619	833.413	48.3239	144.972				263.531	205.433	350.146	-0.922911
532.82	740.249	568.13	833.305	-128.039	95.1548				270.171	181.338	350.1	2.44535
533.567	690.597	780.368	797.332	-55.1347	137.13				252.049	249.081	334.987	1.05299
534.315	674.407	665.915	864.769	-66.5207	70.7667				246.14	212.549	363.319	1.27044
535.062	776.743	701.962	878.334	-49.3842	36.6854				283.49	224.055	369.018	0.943161
535.81	707.091	659.716	820.226	-44.5467	92.6289				258.069	210.571	344.605	0.850772
536.557	718.329	795.37	947.31	166.207	169.061				262.171	253.869	397.998	-3.1743
537.304	717.665	652.164	872.874	-41.2942	72.6208				261.928	208.16	366.725	0.788654
538.052	714.224	791.514	712.792	60.8307	154.581				260.672	252.639	299.469	-1.16177
538.799	688.821	638.437	899.714	-52.5433	111.565				251.401	203.779	378.001	1.00349
539.546	693.566	701.596	770.223	49.6447	106.59				253.132	223.938	323.597	-0.948135
540.293	803.779	722.458	903.98	40.6609	61.7175				293.358	230.597	379.793	-0.776559
541.04	634.798	681.388	661.733	64.0622	88.8134				231.684	217.488	278.017	-1.22349
541.787	654.133	724.533	732.6	5.13333	209				238.741	231.259	307.79	-0.0980385
542.535	623.691	608.246	701.653	22.8	39.7162				227.63	194.142	294.789	-0.435445
543.282	700.907	667.004	813.671	39.0621	121.608				255.812	212.897	341.851	-0.746025
544.029	559.507	622.249	591.247	-11.072	2.21441				204.205	198.612	248.403	0.211458
544.775	706.084	732.645	773.963	14.7562	98.1287				257.701	233.849	325.168	-0.28182
545.522	698.87	662.165	724.564	-28.6302	66.0696				255.068	211.352	304.414	0.546791
546.269	773.276	669.096	729.256	219.364	159.204				282.224	213.565	306.386	-4.1895
547.016	556.684	592.813	694.565	-16.9586	71.521				203.175	189.216	291.811	0.323882
547.763	531.481	511.467	688.628	25.2027	45.9579				193.976	163.252	289.316	-0.481332
548.509	685.481	736.037	732.32	128.621	226.759				250.182	234.931	307.673	-2.45645
549.256	603.755	602.266	619.388	-145.169	43.1785				220.354	192.233	260.226	2.7725
550.003	574.504	505.091	700.038	14.0303	-28.799				209.678	161.217	294.11	-0.267957
550.749	701.029	581.359	632.33	48.7544	110.067				255.856	185.56	265.664	-0.931132
551.496	521.451	595.094	615.923	-54.3024	-12.6458				190.316	189.944	258.77	1.03709
552.242	442.848	604.488	599.321	-68.6414	-46.499				161.627	192.943	251.795	1.31094
552.989	624.994	692.64	640.435	-27.2056	182.351				228.106	221.08	269.069	0.519584
553.735	630.806	524.572	673.299	-98.1742	52.7503				230.227	167.435	282.876	1.87497
554.482	520.537	511.689	639.98	89.9511	75.9423				189.982	163.323	268.878	-1.71792
555.228	516.952	466.571	638.158	-16.7936	27.0158				188.673	148.922	268.112	0.320732
555.974	494.714	534.845	718.721	-43.0503	59.1029				180.557	170.714	301.96	0.822193
556.721	510.258	547.328	662.172	-8.72236	-37.07				186.23	174.698	278.201	0.166583
557.467	539.727	596.96	628.112	89.8338	-0.724466				196.986	190.54	263.892	-1.71568
558.213	480.27	633.149	578.343	-2.16338	38.9408				175.285	202.091	242.982	0.0413171
558.959	574.642	600.308	740.047	79.138	14.9721				209.729	191.609	310.919	-1.51141
559.705	545.66	565.816	647.161	85.6643	139.654				199.151	180.599	271.895	-1.63605
560.451	568.925	773.852	740.175	71.653	60.1885				207.642	247.001	310.973	-1.36846
561.197	603.861	619.491	716.108	28.417	9.94595				220.393	197.731	300.862	-0.54272
561.943	504.227	645.354	813.429	60.9895	82.9741				184.029	205.986	341.75	-1.1648
562.689	642.685	603.221	697.651	52.1477	-5.63758				234.562	192.539	293.107	-0.995938
563.435	594.542	620.73	719.82	-49.5452	46.714				216.992	198.127	302.421	0.946234
564.181	729.119	817.348	750.294	146.812	142.577				266.109	260.884	315.224	-2.80388
564.927	709.511	649.977	731.924	40.6235	34.3199				258.952	207.462	307.507	-0.775845
565.672	740.839	724.066	704.496	39.8376	-3.49452				270.386	231.11	295.983	-0.760835
566.418	719.21	587.682	661.841	8.39545	-58.7682				262.492	187.578	278.062	-0.16034
567.164	855.174	815.855	904.322	93.381	53.3606				312.115	260.408	379.937	-1.78343
567.91	671.226	666.357	716.438	-68.8615	59.1235				244.979	212.69	301	1.31515
568.655	825.757	936.419	780.232	-78.4435	81.9454				301.379	298.89	327.802	1.49815
569.401	743.335	874.47	756.658	-32.9592	53.2957				271.297	279.117	317.898	0.629468
570.146	903.233	937.489	966.851	90.1835	120.245				329.656	299.231	406.208	-1.72236
570.892	904.998	817.871	860.029	82.9113	47.0767				330.299	261.051	361.328	-1.58347
571.637	833.814	896.611	738.222	-159.785	-57.9134				304.319	286.184	310.152	3.05164
572.383	963.863	911.011	952.736	15.9948	70.2382				351.784	290.78	400.277	-0.305476
573.128	913.28	942.061	898.538	-28.7813	-29.4833				333.322	300.691	377.507	0.549677
573.873	912.517	904.706	853.576	-90.8966	-110.07				333.044	288.767	358.617	1.73598
574.619	951.285	1054.53	971.223	18.513	-8.54448				347.193	336.589	408.044	-0.35357
575.364	1069.55	1124.73	969.106	-14.1475	60.8344				390.358	358.995	407.155	0.270196
576.109	1001.26	1071.51	1050.93	-30.5132	63.8649				365.432	342.009	441.533	0.582754
576.854	1023.38	1172.4	1002.89	-102.408	-9.8877				373.504	374.211	421.351	1.95584
577.599	1124.16	1124.87	983.548	-7.81157	-16.3333				410.286	359.039	413.222	0.149189
578.344	1163.15	1215.18	1151.03	4.27628	36.3484				424.517	387.864	483.588	-0.0816701
579.089	1207.16	1185.75	1155.07	-29.2514	39.9531				440.579	378.473	485.286	0.558656
579.834	1341.43	1371.59	1161.9	142.186	33.7511				489.584	437.789	488.154	-2.71552
580.579	1440.66	1270.06	1067.66	-130.837	-120.717				525.8	405.383	448.561	2.49879
581.324	1364.21	1347.54	1015.55	1.44975	-60.1646				497.901	430.114	426.668	-0.0276879
582.069	1402.82	1429.56	1292.24	72.9959	36.1366				511.992	456.294	542.917	-1.39411
582.814	1480.59	1377.85	1192.78	42.2609	17.4873				540.374	439.788	501.127	-0.807116
583.559	1498.92	1515.69	1334.16	-10.9357	53.9496				547.066	483.784	560.526	0.208855
584.304	1633.45	1611.44	1384.07	99.7526	169.433				596.164	514.347	581.494	-1.90512
585.048	1468.3	1415.49	1251.94	-82.8761	1.46683				535.89	451.803	525.984	1.5828
585.793	1472.36	1604.27	1411.2	-86.9564	2.94768				537.373	512.058	592.894	1.66073
586.537	1496.36	1520.73	1319.1	2.21574	56.8706				546.131	485.394	554.2	-0.0423171
587.282	1695.82	1546.21	1291.21	-72.9621	62.6442				618.927	493.524	542.481	1.39346
588.027	1668.18	1480.68	1379.49	-95.9837	-89.2872				608.841	472.609	579.57	1.83314
588.771	1747.78	1670.63	1478.49	-18.546	57.1218				637.891	533.237	621.164	0.3542
589.516	1711.59	1699.72	1412.73	18.5398	54.8777				624.684	542.524	593.536	-0.35408
590.26	1554.86	1599.61	1399.75	-74.5738	-97.6917				567.483	510.569	588.083	1.42424
591.004	1693.21	1683.46	1432.37	-107.184	83.9484				617.975	537.335	601.788	2.04705
591.749	1646.71	1750.8	1341.93	-65.8983	-109.331				601.003	558.826	563.79	1.25855
[truncated: 499 more rows]

## Sheet: 6daysold
wavelength	larva_1	larva_2	larva_3	background	Ref.UvBlue	Ref.AVE(429-439)	AVE(429-439)	correction factor	larva_1	larva_2	larva_3	background
[truncated: 1,024 more rows]

[truncated: 8 more sheets: 7daysold, 8daysold, 9daysold, 12daysold, 16daysold, 21daysold, greenish larvae, adults]
